# Supplementary material for: Manufacturing of high strength and high conductivity copper with laser powder bed fusion
Source: Nat Commun. 2024 Feb 12;15:1283. doi: 10.1038/s41467-024-45732-y (PMC10861549; doi:10.1038/s41467-024-45732-y)
Supplement: Supplementary file 3 — Source data [file 41467_2024_45732_MOESM3_ESM.zip]

Archive with 16 entries (15 files):
- 429629_2_data_set_8610696_s82fdf/Source Data/
- 429629_2_data_set_8610696_s82fdf/Source Data/Supporting_data_for_Fig._1b.xlsx
- 429629_2_data_set_8610696_s82fdf/Source Data/Supporting_data_for_Fig._3c.xlsx
- 429629_2_data_set_8610696_s82fdf/Source Data/Supporting_data_for_Fig._3e.xlsx
- 429629_2_data_set_8610696_s82fdf/Source Data/Supporting_data_for_Fig._4a.xlsx
- 429629_2_data_set_8610696_s82fdf/Source Data/Supporting_data_for_Fig._5a.xlsx
- 429629_2_data_set_8610696_s82fdf/Source Data/Supporting_data_for_Supplementary_Fig._13b.xlsx
- 429629_2_data_set_8610696_s82fdf/Source Data/Supporting_data_for_Supplementary_Fig._13e.xlsx
- 429629_2_data_set_8610696_s82fdf/Source Data/Supporting_data_for_Supplementary_Fig._4a.xlsx
- 429629_2_data_set_8610696_s82fdf/Source Data/Supporting_data_for_Supplementary_Fig._5c.xlsx
- 429629_2_data_set_8610696_s82fdf/Source Data/Supporting_data_for_Supplementary_Fig._7c.xlsx
- 429629_2_data_set_8610696_s82fdf/Source Data/Supporting_data_for_Supplementary_Fig._9a.xlsx
- 429629_2_data_set_8610696_s82fdf/Source Data/Supporting_data_for_Supplementary_Fig._9b.xlsx
- 429629_2_data_set_8610696_s82fdf/Source Data/Supporting_data_for_Supplementary_Table_1.xlsx
- 429629_2_data_set_8610696_s82fdf/Source Data/Supporting_data_for_Supplementary_Table_2.xlsx
- 429629_2_data_set_8610696_s82fdf/Source Data/Supporting_data_for_Supplementary_Table_3.xlsx
