# Supplementary material for: Manufacturing of high strength and high conductivity copper with laser powder bed fusion
Source: Nat Commun. 2024 Feb 12;15:1283. doi: 10.1038/s41467-024-45732-y (PMC10861549; doi:10.1038/s41467-024-45732-y)
Supplement: Supplementary file 3 — Source data [file 41467_2024_45732_MOESM3_ESM.zip › 429629_2_data_set_8610696_s82fdf/Source Data/Supporting_data_for_Fig._1b.xlsx]

## Sheet: Sheet1
Laser reflectivity of pure Cu, LaB6 and 1.0 wt% LaB6 nanoparticles doped Cu powder feedstock
Pure Cu		LaB6		1.0 wt% LaB6 nanoparticles doped Cu
Laser wavelength [nm]	Laser reflectivity	Laser wavelength [nm]	Laser reflectivity	Laser wavelength [nm]	Laser reflectivity
2000	0.83412	2000	0.39214	2000	0.72996
1996	0.83392	1996	0.39192	1996	0.73013
1992	0.83392	1992	0.39123	1992	0.72963
1988	0.83393	1988	0.39094	1988	0.72979
1984	0.83346	1984	0.39049	1984	0.72946
1980	0.83443	1980	0.39054	1980	0.72979
1976	0.83488	1976	0.39074	1976	0.72996
1972	0.83508	1972	0.39018	1972	0.73047
1968	0.83564	1968	0.38992	1968	0.7308
1964	0.83617	1964	0.39023	1964	0.73097
1960	0.83725	1960	0.39	1960	0.73148
1956	0.8377	1956	0.3899	1956	0.73198
1952	0.83833	1952	0.39026	1952	0.73266
1948	0.8396	1948	0.39046	1948	0.73367
1944	0.84034	1944	0.39057	1944	0.73418
1940	0.8409	1940	0.39016	1940	0.73451
1936	0.84094	1936	0.38995	1936	0.73418
1932	0.84031	1932	0.38931	1932	0.73401
1928	0.83915	1928	0.3889	1928	0.73316
1924	0.83791	1924	0.38789	1924	0.73232
1920	0.83656	1920	0.38702	1920	0.73114
1916	0.8346	1916	0.38595	1916	0.72963
1912	0.83289	1912	0.38521	1912	0.72812
1908	0.83107	1908	0.38383	1908	0.72661
1904	0.82785	1904	0.38172	1904	0.72427
1900	0.82548	1900	0.38139	1900	0.72244
1896	0.82405	1896	0.38018	1896	0.72111
1892	0.82488	1892	0.37973	1892	0.72161
1888	0.82709	1888	0.38068	1888	0.7231
1884	0.83075	1884	0.38155	1884	0.72527
1880	0.8341	1880	0.38288	1880	0.72644
1876	0.8339	1876	0.38229	1876	0.7256
1872	0.82913	1872	0.3805	1872	0.7226
1868	0.82372	1868	0.3781	1868	0.71912
1864	0.82128	1864	0.37687	1864	0.71779
1860	0.82317	1860	0.37694	1860	0.71879
1856	0.82532	1856	0.3775	1856	0.72011
1852	0.82634	1852	0.37785	1852	0.72028
1848	0.82636	1848	0.37753	1848	0.72044
1844	0.82477	1844	0.37695	1844	0.71912
1840	0.82275	1840	0.37583	1840	0.71763
1836	0.8201	1836	0.37398	1836	0.71581
1832	0.81846	1832	0.37312	1832	0.71499
1828	0.81846	1828	0.37272	1828	0.71483
1824	0.81906	1824	0.37273	1824	0.71499
1820	0.81945	1820	0.37263	1820	0.71515
1816	0.81952	1816	0.37233	1816	0.71515
1812	0.81965	1812	0.37188	1812	0.71499
1808	0.81972	1808	0.37187	1808	0.71515
1804	0.82114	1804	0.37178	1804	0.71565
1800	0.82171	1800	0.37165	1800	0.71598
1796	0.82227	1796	0.37173	1796	0.71647
1792	0.82309	1792	0.37181	1792	0.71713
1788	0.82427	1788	0.37184	1788	0.71763
1784	0.82461	1784	0.37153	1784	0.71796
1780	0.82402	1780	0.37111	1780	0.71779
1776	0.82333	1776	0.37052	1776	0.71746
1772	0.82308	1772	0.37015	1772	0.71746
1768	0.82286	1768	0.36978	1768	0.71746
1764	0.82296	1764	0.36954	1764	0.71746
1760	0.82279	1760	0.36917	1760	0.7173
1756	0.82292	1756	0.36891	1756	0.7173
1752	0.82281	1752	0.36847	1752	0.7173
1748	0.82271	1748	0.36826	1748	0.7173
1744	0.82278	1744	0.36789	1744	0.71746
1740	0.82281	1740	0.36749	1740	0.71763
1736	0.82271	1736	0.36718	1736	0.71779
1732	0.82269	1732	0.36709	1732	0.71779
1728	0.82252	1728	0.3667	1728	0.71763
1724	0.82234	1724	0.36639	1724	0.71746
1720	0.8223	1720	0.36599	1720	0.71713
1716	0.82205	1716	0.3656	1716	0.71647
1712	0.82145	1712	0.36515	1712	0.71614
1708	0.82105	1708	0.36465	1708	0.71548
1704	0.82073	1704	0.36408	1704	0.71499
1700	0.82041	1700	0.36384	1700	0.71466
1696	0.82015	1696	0.36331	1696	0.71433
1692	0.81986	1692	0.36292	1692	0.714
1688	0.81983	1688	0.36259	1688	0.71367
1684	0.81964	1684	0.36221	1684	0.71318
1680	0.81906	1680	0.36172	1680	0.71285
1676	0.819	1676	0.36136	1676	0.71236
1672	0.81821	1672	0.3608	1672	0.71203
1668	0.81889	1668	0.36086	1668	0.7122
1664	0.81841	1664	0.36047	1664	0.71187
1660	0.81801	1660	0.35976	1660	0.71154
1656	0.81755	1656	0.35958	1656	0.71121
1652	0.81702	1652	0.35905	1652	0.71089
1648	0.81666	1648	0.35856	1648	0.71056
1644	0.81636	1644	0.358	1644	0.71023
1640	0.81617	1640	0.35774	1640	0.71007
1636	0.81596	1636	0.35733	1636	0.7099
1632	0.81586	1632	0.35677	1632	0.70974
1628	0.8159	1628	0.35661	1628	0.70958
1624	0.81578	1624	0.35634	1624	0.70958
1620	0.81542	1620	0.35581	1620	0.70941
1616	0.81569	1616	0.35567	1616	0.70941
1612	0.81555	1612	0.3553	1612	0.70941
1608	0.81562	1608	0.355	1608	0.70925
1604	0.81553	1604	0.35483	1604	0.70909
1600	0.81529	1600	0.35449	1600	0.70892
1596	0.81512	1596	0.35396	1596	0.70876
1592	0.81502	1592	0.3532	1592	0.70843
1588	0.81428	1588	0.35269	1588	0.70811
1584	0.81623	1584	0.35329	1584	0.70795
1580	0.81583	1580	0.35282	1580	0.70746
1576	0.81542	1576	0.35234	1576	0.70713
1572	0.81521	1572	0.35201	1572	0.70648
1568	0.81552	1568	0.3518	1568	0.70615
1564	0.81389	1564	0.35152	1564	0.70681
1560	0.81585	1560	0.35059	1560	0.70778
1556	0.81591	1556	0.35164	1556	0.70811
1552	0.81485	1552	0.3502	1552	0.70811
1548	0.81634	1548	0.35055	1548	0.70843
1544	0.81664	1544	0.35035	1544	0.7086
1540	0.8171	1540	0.35015	1540	0.7086
1536	0.81708	1536	0.34973	1536	0.7086
1532	0.81687	1532	0.34961	1532	0.70843
1528	0.81627	1528	0.34914	1528	0.70827
1524	0.81607	1524	0.34861	1524	0.70795
1520	0.81596	1520	0.34835	1520	0.70762
1516	0.81542	1516	0.34783	1516	0.70713
1512	0.81507	1512	0.3473	1512	0.70681
1508	0.8131	1508	0.34694	1508	0.70664
1504	0.81455	1504	0.34651	1504	0.70632
1500	0.81468	1500	0.34605	1500	0.70615
1496	0.81455	1496	0.34582	1496	0.70648
1492	0.81474	1492	0.34575	1492	0.70632
1488	0.81498	1488	0.34542	1488	0.70648
1484	0.8152	1484	0.345	1484	0.70729
1480	0.81383	1480	0.34494	1480	0.70729
1476	0.81527	1476	0.34457	1476	0.70681
1472	0.8148	1472	0.34416	1472	0.70648
1468	0.81414	1468	0.34365	1468	0.70599
1464	0.81444	1464	0.34324	1464	0.70599
1460	0.81435	1460	0.34291	1460	0.70615
1456	0.81476	1456	0.3428	1456	0.70632
1452	0.81364	1452	0.34261	1452	0.70632
1448	0.81298	1448	0.34213	1448	0.70615
1444	0.81248	1444	0.34164	1444	0.70583
1440	0.81235	1440	0.34121	1440	0.7055
1436	0.81179	1436	0.3407	1436	0.70518
1432	0.81335	1432	0.34037	1432	0.70502
1428	0.81336	1428	0.34003	1428	0.70502
1424	0.81347	1424	0.33984	1424	0.70502
1420	0.81393	1420	0.33963	1420	0.70502
1416	0.81391	1416	0.33943	1416	0.70502
1412	0.81305	1412	0.33894	1412	0.70453
1408	0.81144	1408	0.33864	1408	0.70372
1404	0.81105	1404	0.33773	1404	0.70226
1400	0.80914	1400	0.33686	1400	0.70081
1396	0.80725	1396	0.33633	1396	0.69936
1392	0.80791	1392	0.33586	1392	0.6992
1388	0.80629	1388	0.33539	1388	0.69888
1384	0.80657	1384	0.33458	1384	0.69807
1380	0.80483	1380	0.33364	1380	0.69727
1376	0.80445	1376	0.33335	1376	0.69727
1372	0.80499	1372	0.33387	1372	0.69759
1368	0.80552	1368	0.33389	1368	0.69727
1364	0.80377	1364	0.33303	1364	0.69566
1360	0.79966	1360	0.33107	1360	0.69327
1356	0.79901	1356	0.32968	1356	0.69215
1352	0.79921	1352	0.32926	1352	0.69231
1348	0.802	1348	0.3299	1348	0.69406
1344	0.80564	1344	0.33065	1344	0.69647
1340	0.80745	1340	0.33074	1340	0.69855
1336	0.80944	1336	0.33111	1336	0.7
1332	0.8095	1332	0.33097	1332	0.70097
1328	0.80922	1328	0.33048	1328	0.70129
1324	0.80913	1324	0.33009	1324	0.70129
1320	0.80988	1320	0.33007	1320	0.70097
1316	0.80996	1316	0.32976	1316	0.70049
1312	0.80909	1312	0.32919	1312	0.7
1308	0.80812	1308	0.32859	1308	0.69968
1304	0.80867	1304	0.32842	1304	0.69904
1300	0.80754	1300	0.32769	1300	0.69823
1296	0.80622	1296	0.32684	1296	0.69759
1292	0.80569	1292	0.32634	1292	0.69743
1288	0.8052	1288	0.32591	1288	0.69711
1284	0.80532	1284	0.32555	1284	0.69679
1280	0.80559	1280	0.32534	1280	0.69679
1276	0.80576	1276	0.325	1276	0.69711
1272	0.80558	1272	0.32484	1272	0.69727
1268	0.80551	1268	0.3244	1268	0.69711
1264	0.80543	1264	0.32405	1264	0.69695
1260	0.80514	1260	0.32359	1260	0.69599
1256	0.80408	1256	0.32298	1256	0.6955
1252	0.80408	1252	0.32268	1252	0.69518
1248	0.80382	1248	0.32223	1248	0.6947
1244	0.80353	1244	0.32153	1244	0.69454
1240	0.8019	1240	0.3209	1240	0.69438
1236	0.80195	1236	0.32061	1236	0.69422
1232	0.80292	1232	0.32058	1232	0.69375
1228	0.80246	1228	0.32008	1228	0.69327
1224	0.80169	1224	0.31955	1224	0.69295
1220	0.80105	1220	0.31898	1220	0.69247
1216	0.79992	1216	0.31837	1216	0.69183
1212	0.79959	1212	0.31794	1212	0.69088
1208	0.79828	1208	0.31707	1208	0.68992
1204	0.79714	1204	0.31646	1204	0.68945
1200	0.79694	1200	0.31597	1200	0.68929
1196	0.79751	1196	0.31579	1196	0.68929
1192	0.79805	1192	0.31572	1192	0.68913
1188	0.79628	1188	0.31489	1188	0.68818
1184	0.7957	1184	0.31438	1184	0.6877
1180	0.79626	1180	0.31422	1180	0.68754
1176	0.79536	1176	0.31348	1176	0.68691
1172	0.79481	1172	0.31298	1172	0.68628
1168	0.79361	1168	0.31219	1168	0.68549
1164	0.7937	1164	0.31211	1164	0.68486
1160	0.7919	1160	0.31106	1160	0.68438
1156	0.7933	1156	0.3112	1156	0.68391
1152	0.79038	1152	0.30979	1152	0.68328
1148	0.79172	1148	0.31002	1148	0.68265
1144	0.78906	1144	0.30878	1144	0.68187
1140	0.79072	1140	0.30895	1140	0.68108
1136	0.78894	1136	0.308	1136	0.68061
1132	0.78777	1132	0.3073	1132	0.67936
1128	0.78779	1128	0.30702	1128	0.67889
1124	0.7858	1124	0.30599	1124	0.67795
1120	0.78484	1120	0.30538	1120	0.67702
1116	0.7848	1116	0.30487	1116	0.67655
1112	0.78355	1112	0.30416	1112	0.67624
1108	0.78389	1108	0.30394	1108	0.67624
1104	0.78368	1104	0.30335	1104	0.67608
1100	0.78396	1100	0.30311	1100	0.67593
1096	0.78368	1096	0.30269	1096	0.67562
1092	0.78349	1092	0.30207	1092	0.67531
1088	0.78295	1088	0.3017	1088	0.67499
1084	0.78265	1084	0.30108	1084	0.67453
1080	0.78226	1080	0.30062	1080	0.67406
1076	0.78157	1076	0.30006	1076	0.6736
1072	0.78085	1072	0.29946	1072	0.67313
1068	0.78063	1068	0.29878	1068	0.67267
1064	0.78036	1064	0.2983	1064	0.6722
1060	0.77986	1060	0.29799	1060	0.67174
1056	0.77959	1056	0.29748	1056	0.67143
1052	0.77981	1052	0.29711	1052	0.67097
1048	0.77923	1048	0.29662	1048	0.6705
1044	0.77917	1044	0.29596	1044	0.67019
1040	0.77854	1040	0.29542	1040	0.66988
1036	0.77833	1036	0.29487	1036	0.66942
1032	0.77793	1032	0.2947	1032	0.66881
1028	0.77723	1028	0.29384	1028	0.66819
1024	0.77726	1024	0.29326	1024	0.66804
1020	0.77707	1020	0.293	1020	0.66742
1016	0.77659	1016	0.29252	1016	0.66711
1012	0.77623	1012	0.29191	1012	0.66681
1008	0.77595	1008	0.29144	1008	0.66635
1004	0.77572	1004	0.29079	1004	0.66604
1000	0.77522	1000	0.29043	1000	0.66558
996	0.77485	996	0.29007	996	0.66497
992	0.77455	992	0.28972	992	0.66466
988	0.77424	988	0.28906	988	0.66451
984	0.77465	984	0.28832	984	0.6639
980	0.77401	980	0.28804	980	0.66359
976	0.77349	976	0.28723	976	0.66298
972	0.77362	972	0.28696	972	0.66267
968	0.77313	968	0.28643	968	0.66252
964	0.77323	964	0.28611	964	0.66222
960	0.77288	960	0.28554	960	0.66176
956	0.77267	956	0.28521	956	0.66115
952	0.77257	952	0.28486	952	0.661
948	0.77197	948	0.28439	948	0.66054
944	0.77177	944	0.28398	944	0.66009
940	0.77131	940	0.28404	940	0.65948
936	0.77226	936	0.28339	936	0.65978
932	0.77068	932	0.28298	932	0.65963
928	0.7709	928	0.28304	928	0.65857
924	0.76999	924	0.2816	924	0.65857
920	0.77102	920	0.28191	920	0.65872
916	0.77018	916	0.28089	916	0.6572
912	0.77149	912	0.28205	912	0.65781
908	0.76897	908	0.28199	908	0.65826
904	0.77013	904	0.28163	904	0.65736
900	0.7705	900	0.28148	900	0.65705
896	0.7721	896	0.28328	896	0.65705
892	0.77089	892	0.2829	892	0.65736
888	0.76798	888	0.28293	888	0.65539
884	0.7692	884	0.28316	884	0.65675
880	0.76893	880	0.28522	880	0.6572
876	0.77085	876	0.28452	876	0.65751
872	0.76791	872	0.28234	872	0.65569
868	0.76782	868	0.2877	868	0.65554
864	0.76943	864	0.28558	864	0.65163
860	0.72235	860	0.25994	860	0.60716
856	0.72646	856	0.24733	856	0.60772
852	0.73073	852	0.25106	852	0.60395
848	0.72102	848	0.2529	848	0.60381
844	0.7197	844	0.24864	844	0.60409
840	0.71947	840	0.25069	840	0.60395
836	0.7211	836	0.25154	836	0.60437
832	0.72033	832	0.25021	832	0.60423
828	0.72207	828	0.24919	828	0.60311
824	0.72222	824	0.24775	824	0.60395
820	0.71544	820	0.24529	820	0.60423
816	0.7215	816	0.24553	816	0.60117
812	0.71175	812	0.24474	812	0.59951
808	0.71333	808	0.24279	808	0.59883
804	0.71484	804	0.23991	804	0.59731
800	0.71327	800	0.24187	800	0.59416
796	0.71025	796	0.2405	796	0.59498
792	0.71365	792	0.24045	792	0.59211
788	0.70847	788	0.23765	788	0.5947
784	0.70994	784	0.23692	784	0.59183
780	0.70746	780	0.23385	780	0.59034
776	0.70923	776	0.23404	776	0.58844
772	0.70693	772	0.2319	772	0.58925
768	0.70581	768	0.23126	768	0.58803
764	0.70254	764	0.2312	764	0.58722
760	0.70254	760	0.2298	760	0.5856
756	0.70046	756	0.2275	756	0.58452
752	0.70304	752	0.22806	752	0.58304
748	0.69647	748	0.22616	748	0.58143
744	0.70085	744	0.22497	744	0.58117
740	0.69788	740	0.2215	740	0.57863
736	0.69878	736	0.22171	736	0.57703
732	0.69493	732	0.2198	732	0.57743
728	0.69259	728	0.21637	728	0.5761
724	0.6895	724	0.21522	724	0.57491
720	0.6905	720	0.2135	720	0.5728
716	0.68797	716	0.21157	716	0.57122
712	0.68991	712	0.21023	712	0.57043
708	0.68667	708	0.20777	708	0.56872
704	0.68573	704	0.20627	704	0.56781
700	0.68466	700	0.20288	700	0.56702
696	0.67957	696	0.19967	696	0.56546
692	0.68142	692	0.19768	692	0.56429
688	0.67949	688	0.1949	688	0.56247
684	0.67652	684	0.19076	684	0.55963
680	0.6759	680	0.18775	680	0.55821
676	0.67415	676	0.18338	676	0.55603
672	0.67197	672	0.17876	672	0.55514
668	0.67137	668	0.17378	668	0.55399
664	0.66667	664	0.16815	664	0.55055
660	0.66364	660	0.16288	660	0.54802
656	0.66138	656	0.15617	656	0.54551
652	0.65906	652	0.15024	652	0.54375
648	0.65702	648	0.1417	648	0.54013
644	0.65304	644	0.13238	644	0.53728
640	0.65083	640	0.12323	640	0.53358
636	0.64762	636	0.11207	636	0.52942
632	0.64308	632	0.10059	632	0.52565
628	0.63955	628	0.08727	628	0.5206
624	0.63585	624	0.0736	624	0.51464
620	0.62941	620	0.05996	620	0.50781
616	0.6247	616	0.04625	616	0.50119
612	0.61683	612	0.03462	612	0.49499
608	0.60793	608	0.02544	608	0.48663
604	0.59744	604	0.01852	604	0.47753
600	0.58576	600	0.01409	600	0.46655
596	0.56986	596	0.01165	596	0.45426
592	0.55404	592	0.01113	592	0.43985
588	0.5322	588	0.01146	588	0.42267
584	0.50698	584	0.01226	584	0.40392
580	0.4811	580	0.01363	580	0.38247
576	0.44933	576	0.01528	576	0.3595
572	0.42028	572	0.01711	572	0.33589
568	0.39206	568	0.01909	568	0.31369
564	0.36609	564	0.02102	564	0.29437
560	0.34442	560	0.02113	560	0.27733
556	0.32775	556	0.02271	556	0.26309
552	0.31497	552	0.02412	552	0.25293
548	0.3056	548	0.02574	548	0.24524
544	0.29844	544	0.02707	544	0.23983
540	0.29255	540	0.02887	540	0.23567
536	0.28816	536	0.03042	536	0.23195
532	0.28545	532	0.03179	532	0.22893
528	0.28184	528	0.03381	528	0.22699
524	0.27985	524	0.03569	524	0.22506
520	0.27745	520	0.03797	520	0.22372
516	0.27608	516	0.04071	516	0.22254
512	0.27473	512	0.04362	512	0.22223
508	0.27324	508	0.04559	508	0.22167
504	0.27105	504	0.04691	504	0.22039
500	0.26977	500	0.04729	500	0.21863
496	0.2658	496	0.04695	496	0.21597
492	0.26171	492	0.04609	492	0.21237
488	0.25636	488	0.04554	488	0.20898
484	0.25278	484	0.04418	484	0.20483
480	0.25008	480	0.04527	480	0.20235
476	0.24937	476	0.04988	476	0.20142
472	0.24766	472	0.05164	472	0.20105
468	0.24485	468	0.05407	468	0.19962
464	0.24258	464	0.0561	464	0.19788
460	0.24069	460	0.05755	460	0.19616
456	0.23662	456	0.05815	456	0.19364
452	0.23208	452	0.05819	452	0.19015
448	0.22779	448	0.05835	448	0.1869
444	0.22228	444	0.05796	444	0.1826
440	0.21862	440	0.05835	440	0.17902
436	0.21338	436	0.0592	436	0.17644
432	0.21082	432	0.06103	432	0.1739
428	0.20785	428	0.06129	428	0.17088
424	0.20338	424	0.063	424	0.16792
420	0.2	420	0.06367	420	0.16562
416	0.19554	416	0.06479	416	0.16315
412	0.19313	412	0.06546	412	0.16047
408	0.18912	408	0.06692	408	0.15816
404	0.18508	404	0.06712	404	0.15467
400	0.1821	400	0.06905	400	0.15248
