# Supplementary material for: Manufacturing of high strength and high conductivity copper with laser powder bed fusion
Source: Nat Commun. 2024 Feb 12;15:1283. doi: 10.1038/s41467-024-45732-y (PMC10861549; doi:10.1038/s41467-024-45732-y)
Supplement: Supplementary file 3 — Source data [file 41467_2024_45732_MOESM3_ESM.zip › 429629_2_data_set_8610696_s82fdf/Source Data/Supporting_data_for_Fig._3c.xlsx]

## Sheet: Sheet1
The one-dimensional concentration profile for APT
Distance [nm]	B [at.%]	Cu [at.%]	La [at.%]	B [at.%] σ	Cu [at.%] σ	La [at.%] σ
0	0	100	0	0	0	0
0.2	0.408163	99.5918	0	0.407329	0.407329	0
0.4	0	100	0	0	0	0
0.6	0	100	0	0	0	0
0.8	0	100	0	0	0	0
1	0	100	0	0	0	0
1.2	0	100	0	0	0	0
1.4	0	100	0	0	0	0
1.6	0	100	0	0	0	0
1.8	0	100	0	0	0	0
2	1.33929	98.6607	0	0.768042	0.768042	0
2.2	5.80913	92.9461	1.24481	1.50679	1.64939	0.714206
2.4	9.17431	88.0734	0.917431	2.76489	3.10433	0.913213
2.6	15.2174	79.3478	2.17391	3.74481	4.22043	1.52039
2.8	11.9048	85.7143	2.38095	3.53343	3.81802	1.66342
3	20.7317	74.3902	4.87805	4.47672	4.82007	2.37879
3.2	37.5	50	10	7.65466	7.90569	4.74342
3.4	25.8065	67.7419	6.45161	7.85898	8.3959	4.41237
3.6	21.9512	68.2927	9.7561	6.46428	7.26733	4.63399
3.8	8.77193	89.4737	1.75439	3.74692	4.06489	1.73893
4	10.3448	82.7586	4.5977	3.26505	4.04979	2.24538
4.2	10.274	85.6164	2.73973	2.51277	2.90426	1.35097
4.4	3.0303	95.4545	1.51515	1.49202	1.81301	1.06323
4.6	3.58974	96.4103	0	1.33222	1.33222	0
4.8	3.92157	95.098	0.980392	1.35903	1.51167	0.689835
5	1.02041	98.4694	0.510204	0.717847	0.87691	0.508901
5.2	0.471698	99.0566	0.471698	0.470584	0.663928	0.470584
5.4	0	100	0	0	0	0
5.6	1.6	98.4	0	1.12228	1.12228	0
5.8	1.43885	98.5612	0	1.01007	1.01007	0
6	0	100	0	0	0	0
6.2	0	100	0	0	0	0
6.4	0.787402	99.2126	0	0.784295	0.784295	0
6.6	0	100	0	0	0	0
6.8	0	100	0	0	0	0
7	0	98.9899	0	0	1.00499	0
7.2	0	100	0	0	0	0
7.4	0	100	0	0	0	0
7.6	0	100	0	0	0	0
7.8	0	100	0	0	0	0
