# Supplementary material for: Manufacturing of high strength and high conductivity copper with laser powder bed fusion
Source: Nat Commun. 2024 Feb 12;15:1283. doi: 10.1038/s41467-024-45732-y (PMC10861549; doi:10.1038/s41467-024-45732-y)
Supplement: Supplementary file 3 — Source data [file 41467_2024_45732_MOESM3_ESM.zip › 429629_2_data_set_8610696_s82fdf/Source Data/Supporting_data_for_Fig._3e.xlsx]

## Sheet: Sheet1
The one-dimensional concentration profile for APT
Distance [nm]	B [at.%]	Cu [at.%]	La [at.%]	B [at.%] σ	Cu [at.%] σ	La [at.%] σ
0	0	100	0	0	0	0
0.2	0	100	0	0	0	0
0.4	0	100	0	0	0	0
0.6	0	100	0	0	0	0
0.8	0	100	0	0	0	0
1	0	100	0	0	0	0
1.2	0	100	0	0	0	0
1.4	0	100	0	0	0	0
1.6	0	100	0	0	0	0
1.8	0	100	0	0	0	0
2	0	100	0	0	0	0
2.2	0.869565	99.1304	0	0.865776	0.865776	0
2.4	0.520833	99.4792	0	0.519475	0.519475	0
2.6	0	100	0	0	0	0
2.8	0.546448	99.4536	0	0.544953	0.544953	0
3	0.526316	98.4211	1.05263	0.524929	0.90438	0.740395
3.2	7.61905	87.619	4.7619	2.58909	3.21426	2.07827
3.4	6.75676	85.1351	8.10811	2.91784	4.13541	3.17309
3.6	10	88	0	3	3.24962	0
3.8	17.5676	68.9189	10.8108	4.42373	5.38024	3.60969
4	27.027	54.0541	16.2162	7.30095	8.19289	6.05974
4.2	27.7778	58.3333	13.8889	7.46505	8.21678	5.76384
4.4	45	40	15	11.1243	10.9545	7.98436
4.6	6.25	75	18.75	6.05154	10.8253	9.75781
4.8	10.9091	87.2727	1.81818	4.20368	4.49392	1.80158
5	0	97.541	2.45902	0	1.40215	1.40215
5.2	1.02564	98.4615	0	0.721509	0.881372	0
5.4	0.446429	99.5536	0	0.445431	0.445431	0
5.6	0.46729	99.5327	0	0.466197	0.466197	0
5.8	0	100	0	0	0	0
6	0	100	0	0	0	0
6.2	0	100	0	0	0	0
6.4	0	100	0	0	0	0
6.6	0	100	0	0	0	0
6.8	0.558659	99.4413	0	0.557097	0.557097	0
7	0	100	0	0	0	0
7.2	0	100	0	0	0	0
7.4	0	100	0	0	0	0
7.6	0	100	0	0	0	0
7.8	0	100	0	0	0	0
