# Supplementary material for: Manufacturing of high strength and high conductivity copper with laser powder bed fusion
Source: Nat Commun. 2024 Feb 12;15:1283. doi: 10.1038/s41467-024-45732-y (PMC10861549; doi:10.1038/s41467-024-45732-y)
Supplement: Supplementary file 3 — Source data [file 41467_2024_45732_MOESM3_ESM.zip › 429629_2_data_set_8610696_s82fdf/Source Data/Supporting_data_for_Fig._4a.xlsx]

## Sheet: Sheet1
Tensile stress-strain data of pure Cu and 1.0LaB6-Cu
Pure Cu		1.0LaB6-Cu		1.0LaB6-Cu microparticle
Engineering strain [%]	Engineering stress [MPa]	Engineering strain [%]	Engineering stress [MPa]	Engineering strain [%]	Engineering stress [MPa]
0.0039	0.83475	0.001	27.3446	0	7.5022
0.0045	2.52594	0.0015	29.233	0.0004	17.945
0.0047	4.19708	0.0019	31.1161	0.0019	23.3419
0.0048	5.84817	0.003	32.994	0.0038	28.4655
0.006	7.47921	0.0039	34.8665	0.0059	33.5333
0.0069	9.09019	0.0053	36.7339	0.008	38.5187
0.0073	10.6811	0.0059	38.5959	0.0102	43.1912
0.0083	12.252	0.006	40.4527	0.0143	47.5397
0.0093	13.8028	0.0059	42.3042	0.0214	51.6296
0.0096	15.3336	0.0059	44.1505	0.0341	55.5136
0.0096	16.8443	0.0072	45.9915	0.0393	59.128
0.0108	18.335	0.0085	47.8272	0.0427	62.5064
0.0131	19.8056	0.0089	49.6577	0.0462	65.7488
0.0176	21.2562	0.0093	51.4829	0.0501	68.8578
0.025	22.6867	0.0108	53.3028	0.0526	71.878
0.0333	24.0972	0.0127	55.1175	0.0548	74.8585
0.0506	25.4876	0.0148	56.9269	0.0585	77.8157
0.0587	26.8579	0.0169	58.731	0.0631	80.7394
0.0565	28.2082	0.018	60.5299	0.0678	83.6094
0.0516	29.5385	0.0197	62.3235	0.0712	86.4201
0.0492	30.8487	0.0221	64.1119	0.0723	89.192
0.0488	32.1388	0.0255	65.8949	0.0724	91.9357
0.0485	33.4089	0.032	67.6727	0.0729	94.6467
0.0493	34.659	0.0424	69.4453	0.0761	97.301
0.0495	35.889	0.055	71.2126	0.0804	99.8995
0.0492	37.0989	0.0753	72.9746	0.0839	102.459
0.0526	38.2888	0.0911	74.7313	0.0829	104.995
0.0576	39.4587	0.0934	76.4828	0.0831	107.518
0.0624	40.6084	0.0927	78.229	0.0849	110.025
0.066	41.7382	0.0948	79.97	0.0874	112.528
0.0687	42.8479	0.0981	81.7057	0.09	115.043
0.0702	43.9375	0.1001	83.4361	0.0929	117.575
0.0721	45.0071	0.0992	85.1612	0.096	120.118
0.0747	46.0566	0.0979	86.8811	0.0991	122.675
0.077	47.0861	0.1033	88.5958	0.1019	125.241
0.0815	48.0955	0.1079	90.3051	0.1044	127.807
0.0848	49.0849	0.1111	92.0092	0.1068	130.373
0.0875	50.0542	0.1123	93.7081	0.1083	132.943
0.0897	51.0035	0.1134	95.4016	0.1104	135.517
0.0927	51.9327	0.1143	97.0899	0.1126	138.085
0.0947	52.8418	0.1145	98.773	0.1143	140.642
0.0968	53.7309	0.1145	100.451	0.1167	143.191
0.1005	54.6	0.1145	102.123	0.1192	145.739
0.1031	55.449	0.115	103.79	0.1219	148.288
0.1051	56.278	0.1162	105.452	0.1252	150.838
0.1062	57.0869	0.1171	107.109	0.1282	153.385
0.1092	57.8757	0.1173	108.761	0.13	155.921
0.1104	58.6445	0.1174	110.407	0.1318	158.449
0.1125	59.3933	0.1169	112.048	0.1333	160.963
0.1129	60.122	0.1157	113.683	0.1352	163.453
0.1148	60.8306	0.1163	115.314	0.1373	165.905
0.1223	61.443	0.1172	116.939	0.1389	168.31
0.1264	62.015	0.1191	118.559	0.1407	170.665
0.1295	62.5467	0.1214	120.173	0.1428	172.968
0.1311	63.0427	0.1238	121.783	0.1447	175.216
0.132	63.5108	0.1266	123.387	0.1462	177.406
0.1325	63.9566	0.1289	124.985	0.1478	179.539
0.1295	64.3825	0.131	126.579	0.149	181.622
0.1279	64.7901	0.1321	128.167	0.1494	183.661
0.1309	65.1798	0.1337	129.75	0.1508	185.656
0.1345	65.552	0.136	131.328	0.1525	187.613
0.1381	65.9103	0.1382	132.9	0.1545	189.536
0.144	66.2603	0.1402	134.468	0.1567	191.426
0.1478	66.6086	0.1427	136.03	0.1587	193.281
0.1535	66.9609	0.1461	137.586	0.161	195.096
0.157	67.3192	0.15	139.138	0.1636	196.87
0.1568	67.6831	0.1534	140.684	0.166	198.609
0.1553	68.0446	0.1555	142.225	0.1684	200.318
0.1553	68.3881	0.1574	143.76	0.1706	201.993
0.1573	68.7047	0.1596	145.291	0.1724	203.638
0.1603	68.9964	0.1612	146.816	0.1743	205.255
0.1632	69.2694	0.1631	148.335	0.1762	206.846
0.1656	69.5281	0.1656	149.85	0.1783	208.41
0.1681	69.7753	0.1686	151.359	0.1805	209.945
0.1702	70.014	0.1716	152.863	0.1825	211.452
0.1727	70.2461	0.1738	154.362	0.1846	212.932
0.1754	70.4746	0.1767	155.856	0.187	214.386
0.1778	70.7015	0.18	157.344	0.1895	215.81
0.1796	70.9262	0.183	158.827	0.1914	217.202
0.1815	71.1484	0.1855	160.304	0.1933	218.562
0.1837	71.3684	0.1874	161.777	0.1955	219.891
0.1856	71.5869	0.1892	163.244	0.1978	221.191
0.1874	71.8044	0.1917	164.706	0.199	222.46
0.1884	72.0221	0.195	166.162	0.2005	223.702
0.19	72.2408	0.1981	167.614	0.2022	224.919
0.1923	72.4603	0.1999	169.06	0.2043	226.114
0.1947	72.6794	0.2018	170.501	0.2065	227.29
0.1971	72.8955	0.2041	171.936	0.2089	228.45
0.1993	73.1077	0.2057	173.367	0.2115	229.599
0.2003	73.317	0.2075	174.792	0.2142	230.739
0.2013	73.5231	0.2088	176.211	0.2157	231.868
0.2028	73.7242	0.2105	177.626	0.2174	232.985
0.2048	73.9193	0.2123	179.035	0.219	234.091
0.2072	74.1086	0.2149	180.439	0.2215	235.184
0.2093	74.2923	0.2171	181.838	0.2246	236.258
0.2111	74.4705	0.2192	183.231	0.2279	237.309
0.2131	74.644	0.2205	184.619	0.2311	238.334
0.2152	74.8133	0.2223	186.002	0.2342	239.33
0.2172	74.9787	0.2248	187.38	0.2377	240.3
0.2195	75.1409	0.2271	188.752	0.2416	241.245
0.2224	75.3003	0.2298	190.119	0.2452	242.167
0.2243	75.4591	0.2323	191.481	0.2482	243.068
0.2262	75.6157	0.235	192.838	0.251	243.948
0.2282	75.7667	0.238	194.189	0.2537	244.809
0.2305	75.9124	0.2417	195.535	0.2563	246.383
0.2328	76.0535	0.2443	196.876	0.2593	247.893
0.2338	76.1913	0.2469	198.212	0.2626	249.388
0.2349	76.327	0.2498	199.542	0.2651	250.868
0.237	76.4621	0.2528	200.867	0.2672	252.331
0.2395	76.6006	0.2549	202.187	0.269	253.776
0.2419	76.7437	0.2565	203.501	0.2705	255.203
0.244	76.8907	0.2582	204.81	0.2718	256.612
0.2458	77.0393	0.2602	206.114	0.2732	258.001
0.2473	77.1862	0.2618	207.413	0.2746	259.369
0.2486	77.3291	0.2644	208.706	0.2762	260.719
0.2508	77.4673	0.2678	209.994	0.2782	262.053
0.2534	77.5984	0.2698	211.277	0.2799	263.371
0.2554	77.7219	0.2702	212.555	0.2815	264.672
0.257	77.8415	0.2701	213.827	0.2823	265.957
0.2578	77.9607	0.2701	215.094	0.2839	267.226
0.259	78.0814	0.2716	216.356	0.2859	268.479
0.2608	78.2032	0.2738	217.613	0.2882	269.714
0.2636	78.3246	0.2754	218.864	0.2902	270.934
0.2667	78.445	0.2768	220.11	0.2922	272.141
0.269	78.5656	0.2795	221.351	0.2941	273.335
0.271	78.6884	0.2822	222.586	0.2966	274.517
0.2732	78.8124	0.2852	223.816	0.2995	275.685
0.2753	78.935	0.2888	225.041	0.3021	276.841
0.2781	79.0545	0.2912	226.261	0.304	277.982
0.2815	79.1703	0.2943	227.475	0.3059	279.112
0.2851	79.2826	0.2977	228.685	0.3072	280.23
0.2885	79.3916	0.3006	229.888	0.3088	281.334
0.2913	79.4981	0.3031	231.087	0.3103	282.425
0.2934	79.6019	0.3048	232.28	0.3124	283.503
0.2952	79.7036	0.3059	233.469	0.315	284.566
0.2968	79.8037	0.3078	234.651	0.3172	285.614
0.2979	79.9025	0.3103	235.829	0.3191	286.649
0.2993	80.0005	0.3128	237.001	0.3205	287.671
0.3012	80.0975	0.3144	238.168	0.3223	288.68
0.3026	80.1928	0.3164	239.33	0.3239	289.677
0.303	80.2861	0.3184	240.487	0.3256	290.664
0.303	80.3778	0.3196	241.638	0.3267	291.643
0.3041	80.4684	0.3206	242.784	0.3284	292.615
0.3058	80.5584	0.3221	243.924	0.3305	293.579
0.3081	80.6482	0.324	245.06	0.3328	294.537
0.31	80.7375	0.3255	246.19	0.3354	295.489
0.312	80.8262	0.3275	247.315	0.3377	296.434
0.3142	80.9139	0.3298	248.435	0.3395	297.374
0.3163	81.0002	0.3314	249.549	0.3414	298.307
0.318	81.0847	0.3325	250.658	0.3433	299.234
0.3203	81.1671	0.3339	251.762	0.3463	300.154
0.3229	81.247	0.3347	252.861	0.3486	301.066
0.3254	81.3244	0.336	253.954	0.3508	301.97
0.3281	81.3995	0.3382	255.042	0.3535	302.863
0.3307	81.4731	0.3412	256.125	0.3563	303.746
0.3334	81.5458	0.3431	257.202	0.359	304.616
0.3358	81.6178	0.345	258.274	0.3614	305.473
0.338	81.6898	0.3467	259.341	0.3632	306.316
0.34	81.7641	0.3496	260.403	0.3648	307.146
0.3416	81.8417	0.3519	261.46	0.3667	307.963
0.3436	81.9227	0.354	262.511	0.3692	308.767
0.3463	82.0072	0.3552	263.557	0.3718	309.557
0.3479	82.094	0.3571	264.597	0.3738	310.335
0.3493	82.1821	0.3596	265.633	0.3755	311.097
0.3503	82.2703	0.3616	266.663	0.3763	311.845
0.3511	82.3583	0.3634	267.688	0.3777	312.579
0.3524	82.4459	0.3653	268.707	0.3787	313.298
0.354	82.532	0.3671	269.722	0.3802	314.003
0.3562	82.6158	0.3699	270.731	0.3816	314.695
0.3586	82.697	0.3721	271.735	0.3834	315.372
0.361	82.776	0.3739	272.733	0.3843	316.035
0.3623	82.853	0.3754	273.726	0.3849	316.684
0.3636	82.929	0.3762	274.715	0.3863	317.32
0.3658	83.0041	0.3777	275.697	0.387	317.943
0.3683	83.0785	0.38	276.675	0.3875	318.553
0.3702	83.1521	0.3817	277.647	0.3888	319.15
0.3721	83.2254	0.3834	278.614	0.3908	319.734
0.3739	83.2991	0.3861	279.576	0.3927	320.305
0.3757	83.3737	0.3898	280.532	0.3947	320.862
0.3776	83.4497	0.3937	281.483	0.3969	321.407
0.3798	83.5272	0.3961	282.429	0.3987	321.939
0.3826	83.6058	0.3982	283.37	0.4004	322.461
0.3852	83.685	0.4012	284.305	0.4024	322.972
0.3875	83.7643	0.4049	285.235	0.4048	323.476
0.389	83.8439	0.4084	286.16	0.4081	323.975
0.3908	83.9242	0.4112	287.08	0.4119	324.475
0.3931	84.0055	0.4135	287.994	0.4153	324.976
0.3958	84.0867	0.4157	288.903	0.4188	325.473
0.3978	84.1672	0.4175	289.807	0.4223	325.962
0.3996	84.2464	0.4191	290.705	0.4251	326.439
0.4013	84.3234	0.4204	291.598	0.4279	326.902
0.403	84.3985	0.422	292.486	0.4312	327.348
0.4053	84.4729	0.4234	293.369	0.4342	327.778
0.4082	84.5478	0.4251	294.246	0.4366	328.194
0.4112	84.6236	0.4267	295.119	0.4389	328.597
0.4133	84.699	0.4281	295.986	0.4413	328.986
0.4149	84.7724	0.4284	296.847	0.4438	329.362
0.4166	84.8417	0.4284	297.704	0.446	329.725
0.4174	84.9049	0.4286	298.555	0.4479	330.076
0.4188	84.9619	0.4301	299.401	0.4498	330.415
0.4196	85.0142	0.4312	300.241	0.4512	330.742
0.4209	85.0635	0.4315	301.076	0.4528	331.06
0.4219	85.1108	0.4314	301.906	0.4541	331.368
0.4234	85.1572	0.4315	302.731	0.4556	331.667
0.4256	85.203	0.4329	303.551	0.4562	331.96
0.4278	85.2479	0.434	304.365	0.4563	332.245
0.4303	85.292	0.4357	305.174	0.4562	332.524
0.4336	85.3346	0.4375	305.978	0.4561	332.797
0.4371	85.3756	0.4399	306.776	0.4561	333.064
0.4402	85.4153	0.4422	307.569	0.4561	333.326
0.4433	85.4544	0.4441	308.357	0.4561	333.583
0.4459	85.4938	0.4467	309.14	0.4562	333.836
0.448	85.5339	0.4496	309.917	0.4552	334.085
0.4498	85.5751	0.4529	310.69	0.4564	334.33
0.4515	85.6183	0.456	311.456	0.4591	334.572
0.4528	85.6645	0.4598	312.218	0.4621	334.811
0.4538	85.7144	0.464	312.974	0.4653	335.046
0.455	85.768	0.4683	313.725	0.469	335.277
0.4563	85.8254	0.4725	314.471	0.4732	335.505
0.4575	85.886	0.4768	315.212	0.4773	335.728
0.4579	85.9491	0.4809	315.947	0.4809	335.947
0.4587	86.0135	0.4846	316.677	0.4842	336.163
0.4598	86.079	0.4885	317.402	0.4876	336.374
0.4614	86.1456	0.4918	318.121	0.4914	336.584
0.4631	86.213	0.4948	318.835	0.4947	336.794
0.4649	86.2794	0.4977	319.544	0.498	337.007
0.4668	86.3417	0.4989	320.248	0.5008	337.224
0.4692	86.3993	0.4991	320.947	0.5034	337.445
0.4722	86.4531	0.5001	321.64	0.506	337.667
0.4757	86.504	0.5013	322.328	0.5087	337.887
0.4795	86.5523	0.5018	323.01	0.5112	338.105
0.4831	86.5975	0.5019	323.688	0.5135	338.321
0.4864	86.6386	0.503	324.36	0.5159	338.537
0.4897	86.6758	0.5043	325.026	0.5172	338.752
0.4928	86.7099	0.5048	325.688	0.5188	338.965
0.4966	86.7421	0.5048	326.344	0.5203	339.176
0.5001	86.7739	0.5047	326.995	0.5219	339.385
0.5026	86.8059	0.5034	327.641	0.5226	339.589
0.5042	86.8373	0.5026	328.282	0.5231	339.79
0.506	86.8673	0.5019	328.917	0.5234	339.986
0.5077	86.8963	0.5025	329.547	0.5246	340.177
0.5095	86.9252	0.5044	330.172	0.5252	340.363
0.5103	86.9544	0.5067	330.791	0.5254	340.544
0.511	86.9848	0.5077	331.405	0.5253	340.72
0.5122	87.0164	0.5094	332.014	0.5253	340.891
0.5127	87.0488	0.5125	332.618	0.5254	341.058
0.5127	87.082	0.5157	333.216	0.5259	341.22
0.5127	87.1167	0.5188	333.809	0.5266	341.378
0.513	87.1538	0.5215	334.397	0.5263	341.533
0.5143	87.1939	0.5232	334.98	0.527	341.684
0.515	87.2378	0.5249	335.557	0.5293	341.833
0.5158	87.2852	0.5277	335.93	0.5324	341.978
0.5177	87.3362	0.5305	336.291	0.5356	342.12
0.5203	87.3908	0.5342	336.64	0.5394	342.259
0.5227	87.4485	0.5389	336.979	0.5434	342.394
0.5251	87.5088	0.5443	337.307	0.5473	342.527
0.5271	87.5711	0.5491	337.623	0.552	342.657
0.5293	87.6346	0.5538	337.929	0.5568	342.785
0.5317	87.6989	0.5578	338.225	0.5614	342.913
0.5344	87.7625	0.5611	338.511	0.5654	343.041
0.5377	87.8246	0.5641	338.787	0.5691	343.17
0.5415	87.884	0.5671	339.054	0.5724	343.3
0.5455	87.9399	0.5699	339.312	0.5759	343.432
0.5497	87.9916	0.5722	339.563	0.5792	343.566
0.5535	88.0377	0.5743	339.805	0.5821	343.702
0.557	88.0768	0.5752	340.04	0.5848	343.842
0.5602	88.1078	0.5762	340.269	0.5876	343.985
0.5632	88.1312	0.5776	340.491	0.5897	344.133
0.5666	88.149	0.5796	340.709	0.5913	344.284
0.5692	88.163	0.5799	340.921	0.5932	344.438
0.5704	88.1746	0.5787	341.13	0.5945	344.594
0.5718	88.1855	0.5785	341.335	0.5962	344.751
0.5736	88.1974	0.58	341.54	0.5971	344.909
0.5756	88.2118	0.5811	341.745	0.5973	345.066
0.5769	88.2301	0.5827	341.952	0.5975	345.222
0.5772	88.2526	0.5839	342.161	0.5985	345.375
0.5758	88.2794	0.5856	342.368	0.5995	345.525
0.576	88.3109	0.5853	342.571	0.6008	345.671
0.5769	88.3474	0.5844	342.767	0.6022	345.81
0.5783	88.3894	0.5839	342.953	0.6034	345.944
0.5792	88.437	0.5839	343.131	0.6049	346.072
0.5795	88.4897	0.584	343.302	0.6055	346.194
0.5803	88.5468	0.584	343.464	0.6055	346.31
0.5814	88.6065	0.5839	343.618	0.606	346.422
0.5829	88.6677	0.5846	343.766	0.6074	346.529
0.5848	88.7285	0.5861	343.909	0.6079	346.633
0.587	88.7865	0.5875	344.045	0.6032	346.733
0.5886	88.8405	0.5895	344.173	0.5895	346.829
0.5892	88.8904	0.5918	344.294	0.5864	346.921
0.5905	88.9367	0.5944	344.406	0.5911	347.01
0.5928	88.9798	0.5977	344.511	0.5979	347.096
0.5955	89.0198	0.6019	344.607	0.6104	347.181
0.5984	89.0563	0.6069	344.696	0.6189	347.266
0.6018	89.0891	0.6117	344.778	0.635	347.349
0.6055	89.1177	0.6159	344.853	0.6472	347.433
0.609	89.1416	0.6204	344.922	0.6422	347.517
0.6126	89.1605	0.6259	344.985	0.6442	347.602
0.6159	89.1747	0.6313	345.043	0.6511	347.689
0.619	89.1854	0.6359	345.095	0.6594	347.777
0.6222	89.1944	0.6403	345.143	0.6581	347.865
0.625	89.2029	0.6448	345.188	0.6551	347.955
0.6275	89.2113	0.6494	345.23	0.6565	348.046
0.6295	89.2199	0.6523	345.27	0.6594	348.137
0.6312	89.2294	0.6548	345.31	0.6617	348.229
0.6326	89.2403	0.6569	345.349	0.6643	348.322
0.6347	89.2531	0.6589	345.388	0.6669	348.416
0.6372	89.2679	0.6612	345.426	0.6696	348.512
0.64	89.2837	0.6638	345.465	0.6727	348.614
0.6414	89.3012	0.6666	345.502	0.6751	348.725
0.6428	89.3215	0.6686	345.539	0.6769	348.846
0.6439	89.3458	0.6693	345.577	0.6787	348.975
0.6451	89.3774	0.6706	345.615	0.6799	349.108
0.646	89.4262	0.6717	345.653	0.6802	349.243
0.6463	89.4939	0.6721	345.692	0.6813	349.373
0.6463	89.5671	0.6729	345.732	0.6825	349.499
0.6464	89.6371	0.6742	345.771	0.6831	349.62
0.6477	89.7029	0.6748	345.809	0.6844	349.734
0.649	89.765	0.675	345.844	0.6854	349.84
0.6505	89.8238	0.6747	345.875	0.6857	349.939
0.6511	89.8792	0.6736	345.899	0.687	350.032
0.6524	89.9306	0.6742	345.92	0.6881	350.118
0.6533	89.9778	0.6747	345.937	0.6885	350.199
0.6549	90.0204	0.6749	345.954	0.6885	350.275
0.6577	90.0583	0.6749	345.97	0.6884	350.349
0.6613	90.0913	0.6748	345.988	0.6881	350.42
0.6646	90.119	0.6728	346.006	0.6838	350.491
0.6679	90.1413	0.671	346.027	0.6804	350.561
0.6716	90.1582	0.6702	346.049	0.6775	350.63
0.6756	90.171	0.6718	346.074	0.6758	350.7
0.6794	90.1806	0.6725	346.101	0.6768	350.771
0.6826	90.1879	0.6723	346.13	0.6811	350.843
0.6856	90.1935	0.6744	346.162	0.6881	350.916
0.6883	90.1986	0.6773	346.196	0.6941	350.99
0.6919	90.2044	0.6799	346.232	0.6966	351.065
0.6951	90.2102	0.6815	346.27	0.6979	351.14
0.6976	90.2156	0.6836	346.31	0.6997	351.215
0.6995	90.219	0.6863	346.35	0.7019	351.292
0.7009	90.2193	0.6904	346.391	0.7047	351.368
0.7026	90.2147	0.695	346.434	0.708	351.445
0.7047	90.201	0.6996	346.477	0.7117	351.522
0.7058	90.1728	0.7049	346.521	0.7158	351.6
0.707	90.133	0.7108	346.567	0.7199	351.678
0.7079	90.0894	0.7159	346.615	0.724	351.757
0.7084	90.048	0.721	346.665	0.7279	351.835
0.7096	90.0124	0.7263	346.717	0.7307	351.914
0.7104	89.9821	0.7317	346.771	0.734	351.993
0.7115	89.9576	0.7361	346.826	0.7372	352.074
0.7126	89.9393	0.7395	346.882	0.7403	352.157
0.7131	89.9268	0.7437	346.941	0.7429	352.243
0.7144	89.9188	0.7466	347.001	0.7441	352.333
0.7152	89.9118	0.7481	347.063	0.7456	352.427
0.7155	89.9072	0.7496	347.127	0.7473	352.521
0.7165	89.908	0.7522	347.193	0.7489	352.614
0.7179	89.9152	0.7552	347.259	0.7507	352.702
0.7203	89.9235	0.7576	347.327	0.7524	352.785
0.7221	89.9298	0.7595	347.396	0.7541	352.865
0.7215	89.935	0.761	347.466	0.7548	352.942
0.7209	89.9393	0.7624	347.536	0.7555	353.016
0.7231	89.942	0.763	347.606	0.7568	353.087
0.7275	89.9431	0.763	347.676	0.7575	353.155
0.7341	89.9423	0.7637	347.747	0.7576	353.221
0.7557	89.9394	0.765	347.816	0.7582	353.285
0.7704	89.9343	0.7657	347.884	0.7596	353.349
0.7622	89.927	0.7659	347.951	0.7605	353.413
0.7561	89.9178	0.7659	348.015	0.7621	353.477
0.757	89.9077	0.7659	348.074	0.763	353.541
0.7608	89.8984	0.7659	348.126	0.7634	353.606
0.7643	89.8819	0.7673	348.173	0.7648	353.671
0.7678	89.8561	0.7685	348.216	0.7657	353.736
0.771	89.8299	0.7684	348.257	0.7659	353.802
0.7736	89.8094	0.7684	348.298	0.7664	353.868
0.7749	89.7969	0.7686	348.34	0.768	353.934
0.7766	89.7919	0.7681	348.383	0.7703	354.001
0.7777	89.7941	0.7645	348.428	0.773	354.067
0.7793	89.8028	0.7614	348.476	0.7764	354.134
0.7812	89.8168	0.7606	348.526	0.7802	354.201
0.783	89.8357	0.7584	348.579	0.7843	354.268
0.7842	89.8594	0.757	348.636	0.7882	354.335
0.7848	89.887	0.7604	348.695	0.7929	354.402
0.7861	89.9166	0.7673	348.755	0.7982	354.469
0.787	89.9465	0.7713	348.818	0.803	354.536
0.7884	89.9755	0.773	348.881	0.8073	354.604
0.7892	90.0035	0.7757	348.945	0.8133	354.671
0.7885	90.0305	0.7796	349.009	0.8218	354.739
0.7874	90.0571	0.7843	349.073	0.8296	354.807
0.787	90.0839	0.7891	349.138	0.8346	354.874
0.788	90.111	0.7938	349.203	0.8368	354.942
0.789	90.1389	0.7992	349.268	0.8354	355.009
0.7878	90.1679	0.8046	349.333	0.8351	355.076
0.782	90.1982	0.8098	349.398	0.8351	355.143
0.7778	90.23	0.8145	349.462	0.8372	355.214
0.779	90.2626	0.8188	349.526	0.8387	355.285
0.7828	90.296	0.8228	349.589	0.8394	355.349
0.7919	90.3294	0.8264	349.651	0.8402	355.407
0.7989	90.3625	0.8303	349.714	0.8414	355.46
0.8037	90.3955	0.8342	349.777	0.8427	355.51
0.8124	90.4289	0.8376	349.841	0.8435	355.561
0.8178	90.4634	0.8399	349.905	0.8449	355.613
0.8256	90.4997	0.843	349.969	0.8451	355.67
0.8243	90.539	0.8469	350.033	0.8456	355.731
0.8274	90.5822	0.85	350.097	0.8459	355.793
0.8385	90.6293	0.8525	350.163	0.846	355.856
0.8478	90.6809	0.8544	350.229	0.8473	355.921
0.8457	90.7385	0.8561	350.296	0.8484	355.987
0.8407	90.8029	0.8576	350.363	0.8488	356.053
0.8413	90.8736	0.8592	350.431	0.8498	356.119
0.8455	90.9502	0.8598	350.499	0.8511	356.184
0.8472	91.0328	0.8599	350.564	0.8515	356.249
0.8483	91.123	0.8598	350.627	0.849	356.314
0.85	91.2214	0.8599	350.689	0.8444	356.378
0.8509	91.3275	0.8602	350.748	0.8412	356.443
0.8511	91.4395	0.8601	350.805	0.8375	356.507
0.8521	91.5535	0.86	350.86	0.8373	356.571
0.8533	91.6564	0.8598	350.913	0.8415	356.635
0.8537	91.7416	0.8597	350.964	0.8479	356.699
0.8537	91.8182	0.8597	351.013	0.8572	356.763
0.8456	91.8921	0.861	351.062	0.8622	356.826
0.8348	91.9626	0.8623	351.111	0.8655	356.89
0.8427	92.0276	0.8632	351.161	0.8685	356.954
0.8504	92.0871	0.8636	351.212	0.8723	357.02
0.8546	92.1423	0.8646	351.265	0.8769	357.087
0.8571	92.1939	0.8639	351.32	0.8815	357.158
0.8595	92.2424	0.8624	351.377	0.886	357.231
0.862	92.2882	0.8608	351.437	0.8898	357.309
0.8644	92.3312	0.8579	351.5	0.8932	357.391
0.8669	92.3714	0.8537	351.565	0.8969	357.477
0.8697	92.4087	0.8509	351.633	0.9012	357.567
0.8721	92.4423	0.8531	351.704	0.9049	357.66
0.8729	92.4722	0.8595	351.778	0.9075	357.753
0.8742	92.4986	0.8646	351.854	0.9102	357.848
0.8754	92.5219	0.8676	351.932	0.9129	357.94
0.8769	92.5424	0.871	352.01	0.9155	358.027
0.8787	92.5605	0.8755	352.089	0.9178	358.107
0.8806	92.5763	0.8801	352.169	0.9199	358.176
0.8827	92.5902	0.8857	352.249	0.9207	358.237
0.8851	92.6029	0.8921	352.329	0.9212	358.292
0.8876	92.6146	0.8988	352.408	0.9226	358.343
0.8901	92.6257	0.9049	352.486	0.9233	358.392
0.8929	92.6365	0.9105	352.562	0.9246	358.439
0.8957	92.6485	0.9172	352.636	0.9258	358.483
0.8982	92.6677	0.9289	352.709	0.9262	358.524
0.9005	92.7024	0.9397	352.78	0.9276	358.563
0.9025	92.7526	0.9506	352.85	0.9286	358.599
0.9042	92.8125	0.9548	352.918	0.929	358.634
0.9062	92.8767	0.9553	352.985	0.929	358.668
0.9086	92.941	0.9517	353.05	0.9289	358.702
0.9107	93.0042	0.9457	353.113	0.9289	358.736
0.9125	93.0649	0.9441	353.175	0.9289	358.772
0.9142	93.1214	0.9458	353.237	0.9289	358.81
0.9154	93.1719	0.9474	353.298	0.9276	358.848
0.9157	93.2156	0.9479	353.359	0.9253	358.887
0.9163	93.2547	0.9479	353.42	0.9224	358.928
0.9185	93.2877	0.9479	353.482	0.92	358.968
0.9216	93.3121	0.9485	353.545	0.9223	359.01
0.9245	93.3271	0.9501	353.608	0.9292	359.052
0.9268	93.3374	0.9521	353.674	0.935	359.094
0.9288	93.3468	0.9534	353.742	0.9387	359.138
0.9315	93.3547	0.954	353.811	0.9416	359.183
0.9344	93.3602	0.9546	353.882	0.9446	359.23
0.9372	93.3639	0.9547	353.953	0.9484	359.282
0.9396	93.366	0.9557	354.024	0.9541	359.338
0.9417	93.367	0.9564	354.093	0.9661	359.4
0.9436	93.3674	0.9567	354.161	0.9674	359.469
0.9452	93.3676	0.9566	354.228	0.9687	359.545
0.9467	93.3675	0.9566	354.292	0.9728	359.627
0.9482	93.3669	0.9561	354.354	0.9773	359.711
0.9489	93.3651	0.9547	354.414	0.9818	359.794
0.9491	93.362	0.9538	354.474	0.9864	359.875
0.9503	93.3681	0.9536	354.533	0.9919	359.952
0.9525	93.3888	0.9536	354.593	0.9966	360.026
0.9551	93.4167	0.9514	354.651	0.9996	360.093
0.9575	93.4456	0.9493	354.709	0.9998	360.153
0.9599	93.4735	0.9482	354.766	0.9999	360.206
0.9624	93.4999	0.948	354.822	1.0018	360.252
0.9648	93.5251	0.9509	354.878	1.0045	360.293
0.9668	93.5489	0.9563	354.933	1.0063	360.329
0.968	93.5708	0.9594	354.989	1.0082	360.36
0.9695	93.5906	0.9615	355.044	1.0093	360.386
0.9715	93.6073	0.9634	355.098	1.011	360.409
0.9741	93.6193	0.9662	355.152	1.0125	360.43
0.977	93.6257	0.9693	355.205	1.014	360.448
0.9805	93.6258	0.973	355.258	1.0147	360.466
0.984	93.621	0.9771	355.309	1.0147	360.484
0.9874	93.6134	0.9822	355.36	1.0146	360.502
0.9905	93.605	0.9876	355.41	1.0157	360.523
0.9934	93.5966	0.9929	355.458	1.017	360.545
0.9961	93.5888	0.9975	355.506	1.0174	360.57
0.9986	93.5822	1.0018	355.554	1.0174	360.596
1.0012	93.5769	1.0057	355.601	1.0174	360.624
1.0038	93.5735	1.0099	355.651	1.0173	360.654
1.0057	93.5721	1.0143	355.702	1.0164	360.684
1.007	93.5729	1.0181	355.757	1.0128	360.716
1.0082	93.5767	1.0198	355.815	1.0091	360.748
1.0088	93.5843	1.0228	355.876	1.0074	360.78
1.0095	93.5954	1.0257	355.94	1.0079	360.813
1.0105	93.6096	1.0286	356.007	1.0101	360.847
1.012	93.6263	1.0325	356.076	1.0135	360.881
1.0137	93.6451	1.0366	356.148	1.0188	360.915
1.0147	93.6655	1.0396	356.22	1.0239	360.95
1.0155	93.6878	1.0413	356.293	1.0272	360.985
1.0158	93.712	1.0422	356.367	1.0298	361.022
1.0159	93.7383	1.0437	356.442	1.0323	361.06
1.017	93.7671	1.0447	356.518	1.0355	361.101
1.0182	93.7975	1.0461	356.594	1.0388	361.146
1.0199	93.8278	1.0471	356.672	1.0416	361.197
1.0223	93.8563	1.0485	356.75	1.0447	361.253
1.0253	93.8837	1.05	356.826	1.0479	361.316
1.0276	93.9102	1.0504	356.901	1.0512	361.385
1.0298	93.9355	1.0505	356.973	1.0538	361.458
1.0329	93.959	1.0505	357.04	1.0564	361.536
1.0369	93.9799	1.0505	357.103	1.0588	361.615
1.041	93.9976	1.0505	357.161	1.0612	361.695
1.0449	94.0123	1.0505	357.214	1.0637	361.776
1.0486	94.0237	1.0505	357.263	1.0663	361.854
1.0524	94.032	1.0506	357.307	1.0687	361.928
1.0566	94.0376	1.0513	357.347	1.071	361.993
1.0599	94.0406	1.0519	357.385	1.0726	362.046
1.0619	94.0411	1.0519	357.42	1.0744	362.088
1.0639	94.0393	1.0511	357.453	1.0761	362.122
1.0664	94.0326	1.0516	357.485	1.0777	362.15
1.0683	94.0164	1.0528	357.515	1.0783	362.177
1.0699	93.9905	1.0534	357.544	1.0783	362.202
1.0707	93.9607	1.0543	357.574	1.0782	362.225
1.0708	93.9333	1.0565	357.604	1.0787	362.248
1.0719	93.9114	1.0587	357.636	1.0802	362.271
1.0728	93.8975	1.0612	357.668	1.0809	362.294
1.0738	93.8926	1.0641	357.702	1.081	362.318
1.075	93.891	1.0669	357.736	1.0822	362.344
1.0749	93.8897	1.07	357.772	1.084	362.372
1.0749	93.8908	1.0733	357.808	1.0867	362.4
1.074	93.8961	1.0773	357.846	1.0896	362.429
1.0734	93.9056	1.0816	357.887	1.0924	362.46
1.0744	93.9183	1.0866	357.932	1.0952	362.49
1.0752	93.9328	1.092	357.983	1.0987	362.522
1.0764	93.9481	1.0974	358.039	1.1024	362.553
1.0785	93.963	1.1031	358.1	1.1062	362.586
1.0809	93.9768	1.1086	358.166	1.1089	362.618
1.0841	93.9892	1.1151	358.234	1.1118	362.651
1.0879	94.0001	1.1232	358.306	1.1148	362.684
1.0917	94.0096	1.1278	358.379	1.1174	362.718
1.0963	94.0176	1.1341	358.455	1.1202	362.752
1.1014	94.0236	1.139	358.533	1.1236	362.786
1.1066	94.0273	1.1378	358.612	1.1267	362.82
1.1114	94.0287	1.1357	358.693	1.1295	362.855
1.1166	94.0277	1.1353	358.774	1.1326	362.891
1.1217	94.0246	1.1354	358.855	1.1361	362.929
1.1284	94.0196	1.1362	358.935	1.1397	362.97
1.1345	94.0121	1.1388	359.015	1.1433	363.013
1.1397	94.0008	1.141	359.094	1.1461	363.06
1.1435	93.9849	1.1431	359.171	1.1482	363.111
1.1464	93.9653	1.1443	359.246	1.1497	363.168
1.1477	93.9447	1.1445	359.319	1.1507	363.23
1.146	93.9257	1.1445	359.39	1.1521	363.298
1.1454	93.9098	1.1449	359.46	1.1528	363.37
1.1412	93.8971	1.1464	359.528	1.1532	363.441
1.1435	93.8876	1.1485	359.595	1.1539	363.507
1.1462	93.8817	1.1489	359.66	1.1548	363.567
1.1484	93.8795	1.1495	359.723	1.1555	363.619
1.1493	93.8813	1.1487	359.785	1.1556	363.664
1.1495	93.8869	1.1483	359.845	1.1556	363.704
1.1494	93.896	1.1476	359.902	1.1556	363.741
1.1495	93.9091	1.1473	359.954	1.1556	363.774
1.1495	93.9263	1.1472	359.999	1.1556	363.804
1.1494	93.9475	1.1473	360.039	1.1553	363.83
1.1493	93.9721	1.1473	360.076	1.1528	363.854
1.1493	93.9993	1.1473	360.11	1.1494	363.878
1.1497	94.0286	1.1464	360.142	1.1506	363.902
1.1495	94.0598	1.1402	360.172	1.1596	363.926
1.1477	94.0925	1.1354	360.199	1.1653	363.951
1.1433	94.1266	1.1376	360.224	1.1724	363.976
1.1383	94.1607	1.1439	360.246	1.1761	364.003
1.1368	94.1932	1.149	360.266	1.1805	364.031
1.1433	94.2234	1.1522	360.283	1.1924	364.06
1.1546	94.2514	1.1557	360.298	1.2015	364.089
1.1662	94.277	1.1599	360.311	1.2143	364.12
1.1817	94.3002	1.1653	360.324	1.2121	364.15
1.1811	94.3208	1.171	360.337	1.2066	364.181
1.1756	94.3391	1.1763	360.352	1.2076	364.212
1.175	94.3548	1.1814	360.371	1.2142	364.243
1.1777	94.3685	1.1866	360.396	1.2204	364.275
1.1815	94.3819	1.192	360.425	1.2203	364.306
1.1844	94.3979	1.1965	360.46	1.22	364.338
1.187	94.419	1.2011	360.499	1.222	364.37
1.1896	94.4461	1.2055	360.542	1.2244	364.402
1.1919	94.4781	1.2089	360.589	1.2266	364.435
1.1939	94.5134	1.2122	360.639	1.2275	364.467
1.1959	94.5507	1.2152	360.691	1.2277	364.5
1.197	94.5897	1.2182	360.746	1.229	364.533
1.1987	94.6296	1.2218	360.803	1.231	364.566
1.2009	94.6686	1.2245	360.862	1.2328	364.599
1.2031	94.7013	1.2269	360.921	1.2348	364.632
1.2042	94.7226	1.2289	360.982	1.2366	364.668
1.2043	94.7353	1.2303	361.043	1.2381	364.709
1.2053	94.7448	1.2318	361.103	1.2386	364.757
1.2075	94.7546	1.2327	361.162	1.239	364.81
1.2088	94.7654	1.2343	361.219	1.2404	364.867
1.2091	94.7775	1.2361	361.276	1.2412	364.926
1.209	94.7906	1.2384	361.331	1.2414	364.982
1.2089	94.8039	1.2401	361.385	1.2413	365.033
1.2089	94.8175	1.2411	361.438	1.2413	365.078
1.2097	94.832	1.2413	361.491	1.2413	365.118
1.2103	94.8481	1.2416	361.542	1.2413	365.155
1.211	94.8654	1.2427	361.592	1.2408	365.191
1.2113	94.8836	1.2425	361.642	1.2392	365.225
1.2127	94.9027	1.2425	361.691	1.2388	365.259
1.2152	94.9227	1.2435	361.739	1.2381	365.292
1.2181	94.9435	1.2425	361.786	1.2372	365.323
1.2239	94.9636	1.2415	361.832	1.2374	365.353
1.2267	94.9823	1.2411	361.875	1.2384	365.382
1.2292	94.9995	1.2411	361.914	1.2398	365.411
1.2327	95.0149	1.2412	361.95	1.2402	365.439
1.2373	95.0282	1.2414	361.981	1.2427	365.467
1.2421	95.0395	1.2413	362.009	1.249	365.496
1.2466	95.0484	1.2404	362.033	1.2533	365.525
1.2516	95.0549	1.2365	362.054	1.256	365.554
1.259	95.0587	1.2301	362.071	1.2589	365.584
1.2675	95.0598	1.2313	362.087	1.2622	365.614
1.2741	95.0587	1.2387	362.101	1.2663	365.644
1.2805	95.0558	1.246	362.115	1.2711	365.675
1.2827	95.0523	1.25	362.128	1.2758	365.706
1.2832	95.0531	1.2525	362.141	1.2805	365.737
1.2811	95.0646	1.256	362.154	1.285	365.768
1.2815	95.0884	1.261	362.167	1.2884	365.8
1.2817	95.1196	1.2661	362.181	1.2906	365.833
1.2836	95.1526	1.2713	362.197	1.2927	365.868
1.2847	95.1837	1.2765	362.217	1.2957	365.905
1.2852	95.2081	1.2821	362.241	1.2987	365.944
1.2853	95.22	1.2877	362.271	1.3012	365.984
1.2852	95.2188	1.2921	362.307	1.3035	366.025
1.2852	95.2091	1.2966	362.349	1.306	366.065
1.2852	95.1955	1.3011	362.396	1.3084	366.103
1.2852	95.1812	1.3049	362.446	1.3101	366.138
1.2859	95.1681	1.3079	362.499	1.3114	366.17
1.2871	95.1566	1.3109	362.554	1.3127	366.201
1.2876	95.1467	1.314	362.611	1.3134	366.231
1.2878	95.1385	1.3172	362.67	1.3149	366.26
1.289	95.1323	1.3197	362.731	1.3158	366.29
1.2898	95.1339	1.3212	362.792	1.3172	366.32
1.2901	95.148	1.3228	362.853	1.3189	366.351
1.2884	95.1666	1.3234	362.913	1.3208	366.384
1.2815	95.1838	1.3235	362.973	1.3215	366.419
1.2767	95.1978	1.3236	363.031	1.3216	366.456
1.2793	95.2098	1.3251	363.088	1.3223	366.493
1.2863	95.2195	1.3261	363.144	1.3235	366.531
1.2937	95.2271	1.3264	363.198	1.325	366.569
1.2981	95.2323	1.3264	363.252	1.3265	366.605
1.3036	95.2351	1.3268	363.305	1.327	366.642
1.3066	95.2359	1.3283	363.358	1.3273	366.678
1.3096	95.2364	1.3282	363.409	1.3285	366.713
1.3139	95.2389	1.3273	363.46	1.3295	366.748
1.3186	95.2454	1.3268	363.51	1.3298	366.782
1.3235	95.2571	1.3264	363.559	1.3298	366.816
1.3282	95.2733	1.3263	363.608	1.3301	366.85
1.3327	95.2935	1.3272	363.655	1.3298	366.884
1.3371	95.3168	1.3286	363.702	1.3279	366.918
1.3408	95.3427	1.3287	363.748	1.3293	366.952
1.3438	95.3708	1.3282	363.793	1.3337	366.986
1.3465	95.4009	1.3288	363.838	1.3381	367.019
1.3491	95.432	1.3291	363.882	1.3423	367.053
1.3513	95.4618	1.33	363.925	1.3469	367.087
1.3521	95.49	1.3315	363.967	1.3513	367.121
1.3524	95.516	1.3322	364.009	1.3559	367.154
1.3537	95.5385	1.3313	364.05	1.3612	367.188
1.3558	95.5562	1.3301	364.09	1.3662	367.222
1.358	95.5679	1.3312	364.129	1.3716	367.254
1.3591	95.5731	1.334	364.167	1.3762	367.284
1.3604	95.5729	1.3381	364.202	1.3809	367.312
1.3613	95.5684	1.3438	364.235	1.3868	367.338
1.3617	95.5606	1.3495	364.264	1.3931	367.363
1.3629	95.5506	1.3563	364.289	1.3973	367.385
1.3641	95.538	1.364	364.309	1.399	367.404
1.3654	95.5242	1.371	364.323	1.3995	367.423
1.3648	95.5112	1.3775	364.332	1.4011	367.445
1.3641	95.5006	1.3826	364.34	1.4014	367.469
1.3638	95.4929	1.3865	364.347	1.4016	367.497
1.3636	95.4882	1.3918	364.356	1.4031	367.528
1.363	95.4868	1.4036	364.368	1.405	367.562
1.3576	95.4891	1.4107	364.386	1.4069	367.599
1.3512	95.4944	1.4117	364.41	1.4089	367.64
1.3505	95.502	1.411	364.441	1.4112	367.684
1.3551	95.5123	1.4149	364.478	1.4132	367.73
1.3639	95.5242	1.4198	364.519	1.4149	367.776
1.37	95.5367	1.4221	364.563	1.4158	367.822
1.3743	95.5484	1.4225	364.611	1.4172	367.869
1.3779	95.5581	1.4238	364.661	1.4181	367.915
1.3819	95.5655	1.4255	364.713	1.4186	367.959
1.3942	95.5711	1.4271	364.767	1.4187	368.002
1.4152	95.5756	1.4286	364.82	1.4184	368.045
1.4136	95.5789	1.43	364.874	1.4186	368.086
1.4112	95.5816	1.4315	364.928	1.4201	368.127
1.4094	95.585	1.432	364.983	1.4209	368.167
1.4114	95.5945	1.4323	365.038	1.4211	368.207
1.4137	95.6167	1.4334	365.091	1.421	368.246
1.4146	95.6499	1.4345	365.141	1.4185	368.285
1.4159	95.6857	1.4349	365.188	1.4147	368.323
1.4175	95.7095	1.4362	365.228	1.4144	368.361
1.4195	95.7263	1.4373	365.265	1.4154	368.399
1.4212	95.7456	1.4378	365.298	1.4178	368.436
1.4229	95.7705	1.4379	365.33	1.4205	368.474
1.4248	95.8008	1.4378	365.361	1.4236	368.511
1.4258	95.8345	1.4378	365.391	1.4271	368.547
1.4261	95.8695	1.4381	365.421	1.4316	368.584
1.4272	95.9042	1.4375	365.45	1.4343	368.62
1.4281	95.9371	1.4358	365.479	1.436	368.656
1.4284	95.9674	1.4349	365.507	1.4386	368.692
1.4291	95.9945	1.4329	365.533	1.442	368.727
1.4311	96.0184	1.4322	365.559	1.4457	368.762
1.4327	96.0389	1.4322	365.585	1.4492	368.797
1.4324	96.0554	1.4294	365.609	1.4531	368.83
1.4326	96.0675	1.4262	365.633	1.4569	368.862
1.4329	96.0734	1.4274	365.655	1.4593	368.891
1.4338	96.0747	1.4302	365.677	1.4615	368.919
1.435	96.075	1.4302	365.698	1.4638	368.947
1.4355	96.0761	1.4282	365.718	1.4664	368.977
1.4355	96.0779	1.4295	365.737	1.469	369.009
1.4356	96.0804	1.432	365.753	1.4718	369.041
1.4366	96.0839	1.4384	365.769	1.4746	369.074
1.4383	96.0888	1.4435	365.781	1.4766	369.106
1.4403	96.0962	1.4471	365.79	1.4783	369.138
1.4423	96.1071	1.4513	365.795	1.4798	369.168
1.4448	96.1207	1.4564	365.798	1.4813	369.197
1.4482	96.1355	1.4612	365.799	1.4832	369.224
1.453	96.1509	1.4655	365.802	1.4852	369.25
1.4583	96.1666	1.4698	365.807	1.4869	369.276
1.4632	96.1824	1.4744	365.816	1.4874	369.303
1.4681	96.198	1.4789	365.83	1.4878	369.329
1.4732	96.2132	1.4828	365.847	1.4892	369.357
1.4787	96.2294	1.4866	365.867	1.49	369.384
1.485	96.2507	1.4906	365.89	1.4902	369.412
1.4941	96.2843	1.4933	365.914	1.4907	369.44
1.5005	96.3313	1.4956	365.941	1.4922	369.468
1.5049	96.3877	1.4987	365.969	1.4944	369.496
1.5067	96.4485	1.5024	366	1.4969	369.524
1.5051	96.5106	1.505	366.033	1.4991	369.553
1.5039	96.5737	1.5072	366.067	1.5007	369.581
1.5031	96.6375	1.5097	366.102	1.5014	369.61
1.5051	96.702	1.5119	366.137	1.5029	369.638
1.5073	96.7661	1.5137	366.172	1.5052	369.667
1.5106	96.8231	1.5152	366.206	1.508	369.695
1.5135	96.8645	1.5176	366.24	1.5103	369.724
1.5158	96.8943	1.5195	366.274	1.512	369.752
1.5166	96.9156	1.521	366.307	1.5138	369.781
1.5167	96.9304	1.5225	366.339	1.5159	369.81
1.5142	96.9387	1.5243	366.372	1.5188	369.838
1.4973	96.942	1.5256	366.404	1.5225	369.867
1.4962	96.9417	1.526	366.435	1.5265	369.896
1.5076	96.9384	1.5261	366.467	1.5306	369.926
1.5141	96.933	1.5264	366.498	1.5341	369.958
1.5167	96.9265	1.5278	366.528	1.5375	369.993
1.5176	96.9198	1.5287	366.558	1.5407	370.033
1.5185	96.9133	1.5289	366.588	1.544	370.08
1.5197	96.9108	1.5294	366.617	1.5478	370.133
1.5209	96.9127	1.5294	366.646	1.5527	370.189
1.5215	96.913	1.529	366.673	1.5589	370.247
1.5227	96.9098	1.5298	366.699	1.564	370.304
1.5241	96.9056	1.5305	366.723	1.5635	370.359
1.5255	96.9025	1.5307	366.744	1.5625	370.411
1.5261	96.9005	1.5311	366.763	1.5636	370.459
1.5268	96.8984	1.5308	366.779	1.5645	370.502
1.5244	96.8962	1.5304	366.793	1.5657	370.539
1.5209	96.8946	1.5295	366.806	1.5654	370.57
1.5231	96.8948	1.5288	366.818	1.5659	370.596
1.5303	96.8978	1.5299	366.829	1.567	370.62
1.5342	96.9044	1.5319	366.839	1.5683	370.64
1.5374	96.9158	1.534	366.849	1.5697	370.657
1.5402	96.9327	1.5357	366.859	1.5703	370.673
1.5433	96.956	1.5379	366.867	1.5714	370.687
1.5476	96.9848	1.5403	366.875	1.5726	370.701
1.5552	97.0181	1.5437	366.883	1.5732	370.716
1.5596	97.0549	1.5486	366.892	1.5732	370.732
1.5621	97.0946	1.5539	366.903	1.5731	370.75
1.5645	97.137	1.5591	366.918	1.573	370.769
1.5672	97.1816	1.5657	366.936	1.5733	370.789
1.5706	97.2276	1.5719	366.958	1.5749	370.81
1.5741	97.2736	1.578	366.983	1.576	370.832
1.5768	97.3181	1.585	367.012	1.5776	370.854
1.5786	97.3588	1.5973	367.044	1.5795	370.877
1.5802	97.3918	1.6081	367.078	1.5819	370.9
1.582	97.4138	1.6136	367.113	1.5847	370.923
1.5842	97.4255	1.6179	367.15	1.588	370.946
1.5862	97.4293	1.6241	367.189	1.5918	370.969
1.5878	97.4271	1.6293	367.228	1.5955	370.993
1.5883	97.4213	1.6312	367.269	1.5992	371.017
1.5882	97.4134	1.6313	367.309	1.6031	371.041
1.5887	97.4044	1.6314	367.35	1.6069	371.065
1.5898	97.3946	1.6312	367.389	1.6108	371.09
1.5904	97.3838	1.6282	367.428	1.6145	371.115
1.5905	97.3723	1.6283	367.465	1.6179	371.14
1.5909	97.3607	1.6304	367.502	1.6212	371.165
1.5906	97.3494	1.6319	367.537	1.6243	371.19
1.5905	97.3383	1.6337	367.571	1.6276	371.216
1.5912	97.3282	1.6344	367.603	1.6309	371.243
1.5924	97.3197	1.6345	367.634	1.6337	371.274
1.5935	97.313	1.6357	367.663	1.6362	371.311
1.5947	97.3076	1.6378	367.69	1.6385	371.356
1.5955	97.3061	1.6397	367.716	1.6404	371.41
1.5971	97.3197	1.6403	367.74	1.6427	371.469
1.5998	97.344	1.639	367.762	1.6447	371.532
1.6032	97.3696	1.6377	367.783	1.6467	371.592
1.607	97.3928	1.6372	367.803	1.6484	371.648
1.6174	97.4133	1.6372	367.82	1.6503	371.698
1.6318	97.4316	1.6373	367.836	1.6524	371.742
1.6289	97.4481	1.6373	367.851	1.6546	371.781
1.6257	97.4625	1.6373	367.865	1.656	371.816
1.6271	97.4752	1.6374	367.878	1.6577	371.847
1.6307	97.4875	1.6375	367.891	1.6586	371.875
1.6347	97.5001	1.6378	367.903	1.6589	371.9
1.6385	97.5132	1.6379	367.916	1.6593	371.924
1.6416	97.5274	1.6368	367.929	1.659	371.945
1.6442	97.5437	1.6318	367.942	1.6589	371.964
1.6464	97.5631	1.6271	367.955	1.6601	371.981
1.6488	97.5872	1.6233	367.969	1.6612	371.997
1.651	97.6152	1.6259	367.984	1.6613	372.013
1.6531	97.6434	1.632	368	1.6581	372.029
1.6551	97.6685	1.638	368.017	1.656	372.046
1.657	97.689	1.6406	368.035	1.6545	372.063
1.6588	97.7028	1.6424	368.053	1.6537	372.08
1.6607	97.7106	1.6432	368.074	1.6562	372.098
1.6626	97.7165	1.6437	368.096	1.6603	372.117
1.664	97.7229	1.6452	368.124	1.6652	372.135
1.6645	97.7291	1.6465	368.159	1.6694	372.155
1.6656	97.7357	1.6482	368.2	1.6738	372.174
1.6665	97.7432	1.6503	368.244	1.6779	372.195
1.6668	97.7533	1.6541	368.292	1.6822	372.215
1.6668	97.7654	1.6583	368.341	1.6864	372.236
1.6667	97.7792	1.6626	368.392	1.6909	372.257
1.6661	97.7947	1.6669	368.444	1.6948	372.279
1.6649	97.8117	1.6723	368.497	1.6985	372.302
1.6649	97.8297	1.678	368.549	1.7023	372.325
1.6651	97.8477	1.6831	368.6	1.7061	372.349
1.6661	97.8654	1.6881	368.65	1.7094	372.374
1.6687	97.8824	1.6928	368.699	1.7126	372.401
1.6718	97.8981	1.6969	368.746	1.7148	372.428
1.6744	97.9122	1.7011	368.792	1.7173	372.457
1.6761	97.9248	1.7043	368.835	1.7195	372.487
1.6779	97.9357	1.7072	368.876	1.7216	372.517
1.6805	97.9444	1.7098	368.914	1.7226	372.55
1.6839	97.9508	1.7119	368.949	1.7242	372.586
1.6878	97.9549	1.7145	368.98	1.7265	372.623
1.6917	97.9569	1.7162	369.009	1.7277	372.662
1.6959	97.9578	1.7176	369.034	1.7285	372.7
1.7006	97.9602	1.719	369.058	1.7302	372.739
1.7055	97.9666	1.7196	369.079	1.7324	372.778
1.7096	97.9776	1.7199	369.099	1.7334	372.814
1.7132	97.9928	1.7214	369.117	1.7335	372.845
1.7166	98.0101	1.7228	369.134	1.7334	372.869
1.7197	98.0268	1.7242	369.15	1.7334	372.89
1.7221	98.0409	1.7252	369.166	1.7333	372.91
1.7241	98.052	1.7264	369.182	1.7333	372.928
1.7263	98.0611	1.7278	369.198	1.7333	372.944
1.729	98.0695	1.7287	369.216	1.7328	372.958
1.7313	98.078	1.7302	369.235	1.731	372.973
1.733	98.0837	1.7311	369.255	1.7292	372.987
1.7339	98.0858	1.7316	369.276	1.7289	373.002
1.7352	98.0896	1.7328	369.297	1.7321	373.018
1.7365	98.0975	1.7326	369.32	1.7364	373.035
1.7377	98.1074	1.7317	369.343	1.7403	373.052
1.7382	98.1178	1.7312	369.366	1.7423	373.071
1.7383	98.1287	1.7299	369.389	1.7448	373.09
1.7383	98.1409	1.7291	369.413	1.7475	373.109
1.7382	98.1552	1.7302	369.437	1.7506	373.129
1.7391	98.1718	1.7311	369.461	1.7539	373.149
1.7402	98.1899	1.7313	369.486	1.7574	373.169
1.7407	98.2088	1.7321	369.511	1.7617	373.189
1.7407	98.228	1.7344	369.537	1.7667	373.21
1.7386	98.2468	1.7373	369.565	1.7713	373.23
1.7341	98.2648	1.741	369.597	1.7761	373.251
1.7345	98.2816	1.745	369.636	1.781	373.272
1.7404	98.2969	1.7488	369.681	1.786	373.292
1.7455	98.3104	1.7526	369.73	1.7928	373.313
1.7494	98.3217	1.7572	369.78	1.7999	373.334
1.7532	98.331	1.7626	369.832	1.805	373.354
1.7593	98.3379	1.768	369.885	1.8081	373.374
1.7648	98.3423	1.7734	369.939	1.8092	373.393
1.7677	98.344	1.7793	369.993	1.807	373.41
1.771	98.3424	1.7848	370.046	1.8063	373.424
1.7746	98.3379	1.7898	370.099	1.8075	373.433
1.7778	98.3317	1.7959	370.15	1.8101	373.437
1.7804	98.3268	1.7966	370.199	1.8127	373.437
1.7824	98.325	1.7988	370.246	1.8145	373.436
1.785	98.3252	1.8019	370.291	1.816	373.438
1.7876	98.3257	1.8052	370.333	1.8172	373.446
1.7898	98.324	1.8076	370.372	1.8186	373.46
1.7916	98.32	1.8097	370.408	1.8191	373.48
1.7934	98.3163	1.8121	370.442	1.8193	373.504
1.7952	98.315	1.815	370.471	1.8198	373.53
1.797	98.3178	1.8185	370.497	1.8211	373.556
1.7989	98.3254	1.8215	370.52	1.8218	373.582
1.8001	98.3375	1.824	370.541	1.8219	373.608
1.8012	98.3541	1.8252	370.559	1.8219	373.636
1.8025	98.3747	1.8262	370.575	1.8221	373.664
1.8041	98.3992	1.8276	370.589	1.8229	373.694
1.805	98.428	1.8283	370.602	1.8225	373.724
1.8057	98.46	1.83	370.614	1.8209	373.755
1.8057	98.4932	1.8318	370.627	1.8179	373.786
1.8055	98.5268	1.8344	370.64	1.8148	373.816
1.8051	98.5601	1.8366	370.655	1.8119	373.845
1.805	98.5932	1.8373	370.671	1.8125	373.874
1.8061	98.6262	1.8373	370.688	1.8158	373.903
1.8074	98.6584	1.8385	370.707	1.8211	373.931
1.8092	98.689	1.8396	370.728	1.8284	373.959
1.8115	98.7178	1.8399	370.749	1.8343	373.987
1.8142	98.7446	1.8402	370.773	1.8366	374.015
1.8167	98.7693	1.8401	370.798	1.8383	374.042
1.8194	98.7918	1.8399	370.824	1.8408	374.07
1.822	98.812	1.8399	370.851	1.8441	374.097
1.8251	98.8296	1.8415	370.878	1.8474	374.124
1.8287	98.8442	1.8425	370.907	1.8508	374.151
1.8324	98.8558	1.8428	370.938	1.8537	374.178
1.8366	98.8645	1.8435	370.971	1.8566	374.204
1.8403	98.8702	1.8449	371.007	1.86	374.231
1.8439	98.8727	1.8456	371.046	1.8631	374.258
1.8471	98.8728	1.8458	371.088	1.8666	374.284
1.85	98.8712	1.8457	371.133	1.8706	374.31
1.8529	98.869	1.8457	371.182	1.8741	374.336
1.8555	98.868	1.8457	371.234	1.8765	374.361
1.8574	98.8695	1.8467	371.289	1.8785	374.386
1.8592	98.8751	1.8466	371.346	1.8805	374.409
1.8612	98.8832	1.8448	371.404	1.8822	374.427
1.8629	98.8887	1.8405	371.464	1.8835	374.44
1.8644	98.8887	1.8384	371.523	1.885	374.445
1.8661	98.8866	1.8417	371.582	1.8868	374.443
1.8673	98.8855	1.8479	371.64	1.888	374.437
1.8688	98.8871	1.853	371.695	1.8893	374.431
1.8699	98.8897	1.8564	371.749	1.8905	374.429
1.8703	98.8934	1.8597	371.801	1.8921	374.431
1.8712	98.9	1.8638	371.851	1.8934	374.44
1.8717	98.9096	1.8695	371.9	1.8938	374.454
1.8718	98.9199	1.8763	371.947	1.8948	374.473
1.8718	98.9311	1.8832	371.993	1.896	374.495
1.8718	98.9431	1.8896	372.037	1.8968	374.522
1.8706	98.9562	1.8948	372.081	1.8983	374.554
1.8688	98.9712	1.8994	372.123	1.8992	374.59
1.8709	98.9861	1.9042	372.163	1.8993	374.628
1.8747	98.9998	1.9151	372.199	1.8993	374.67
1.8785	99.0125	1.9255	372.231	1.8997	374.712
1.8817	99.0244	1.9305	372.258	1.9009	374.755
1.8855	99.0354	1.9375	372.28	1.9017	374.797
1.8897	99.045	1.9448	372.297	1.9008	374.838
1.8938	99.0531	1.9463	372.313	1.9021	374.878
1.8984	99.0593	1.9455	372.327	1.9043	374.917
1.9036	99.0636	1.9391	372.34	1.9066	374.955
1.9085	99.0655	1.9375	372.352	1.9089	374.991
1.9129	99.0648	1.9401	372.364	1.9116	375.027
1.9167	99.0616	1.9421	372.376	1.9151	375.061
1.92	99.056	1.9435	372.388	1.9217	375.095
1.9241	99.0495	1.9445	372.4	1.9444	375.129
1.9294	99.0445	1.9453	372.413	1.9596	375.161
1.933	99.0431	1.9461	372.426	1.9499	375.194
1.9341	99.0455	1.9476	372.44	1.9441	375.226
1.9343	99.0501	1.9483	372.456	1.9464	375.258
1.9353	99.055	1.9485	372.471	1.9528	375.289
1.9362	99.0582	1.9497	372.488	1.9591	375.32
1.9375	99.0592	1.9509	372.505	1.9651	375.349
1.9385	99.0587	1.9502	372.522	1.9708	375.377
1.9399	99.058	1.9489	372.539	1.9749	375.401
1.9408	99.0587	1.9483	372.557	1.9767	375.419
1.9411	99.0613	1.9482	372.576	1.9758	375.43
1.942	99.0663	1.9483	372.595	1.9746	375.434
1.943	99.0734	1.9484	372.614	1.9736	375.432
1.9435	99.0823	1.9498	372.636	1.9742	375.428
1.9438	99.0919	1.9507	372.66	1.9758	375.422
1.9449	99.1015	1.9497	372.687	1.9779	375.416
1.946	99.1118	1.9486	372.718	1.9796	375.408
1.9474	99.1232	1.9478	372.753	1.9812	375.402
1.9481	99.1365	1.9481	372.792	1.9821	375.398
1.9482	99.1518	1.9447	372.834	1.9835	375.398
1.9476	99.1687	1.9391	372.88	1.9849	375.402
1.9457	99.1869	1.9408	372.926	1.9868	375.412
1.9421	99.2055	1.9432	372.972	1.9877	375.427
1.9421	99.2242	1.9466	373.018	1.9884	375.449
1.9456	99.2424	1.9516	373.062	1.9898	375.475
1.9507	99.2596	1.9551	373.104	1.9905	375.506
1.9549	99.2754	1.9574	373.143	1.9905	375.541
1.9585	99.2897	1.9594	373.179	1.9916	375.578
1.9648	99.3023	1.9614	373.212	1.9928	375.618
1.9717	99.3131	1.9641	373.241	1.9933	375.659
1.9739	99.3224	1.9675	373.268	1.9933	375.701
1.9769	99.3301	1.9711	373.292	1.9933	375.743
1.9807	99.3373	1.9745	373.313	1.9947	375.784
1.9846	99.3455	1.978	373.333	1.9947	375.824
1.9928	99.3571	1.9819	373.351	1.9908	375.863
1.9942	99.374	1.9862	373.369	1.9866	375.901
1.9924	99.3975	1.9892	373.387	1.9845	375.937
1.9927	99.427	1.9915	373.404	1.9841	375.972
1.9951	99.4588	1.9938	373.422	1.9847	376.006
1.9978	99.4895	1.997	373.441	1.9895	376.04
2.0002	99.5171	2.0007	373.461	1.9974	376.073
2.0023	99.5414	2.005	373.482	2.0038	376.105
2.0041	99.5627	2.0087	373.505	2.0076	376.137
2.0055	99.581	2.0107	373.531	2.0098	376.168
2.0071	99.5976	2.0124	373.558	2.0126	376.199
2.0077	99.6129	2.0144	373.585	2.0162	376.23
2.0078	99.6264	2.0168	373.613	2.0202	376.26
2.0087	99.6378	2.0185	373.641	2.0241	376.29
2.0097	99.6476	2.0198	373.669	2.0281	376.32
2.0106	99.6567	2.0212	373.697	2.0318	376.349
2.0119	99.666	2.0219	373.726	2.0358	376.378
2.0125	99.6761	2.0234	373.755	2.0399	376.405
2.0137	99.6873	2.0245	373.784	2.0437	376.429
2.0147	99.7004	2.0256	373.813	2.0472	376.446
2.0149	99.7162	2.0271	373.843	2.0503	376.454
2.015	99.734	2.0276	373.871	2.053	376.454
2.0161	99.7532	2.028	373.9	2.0554	376.449
2.017	99.7729	2.0279	373.929	2.0577	376.439
2.0185	99.7925	2.028	373.957	2.0606	376.43
2.02	99.8116	2.0296	373.985	2.0638	376.421
2.0221	99.8295	2.0319	374.014	2.0667	376.413
2.0247	99.8462	2.0335	374.043	2.069	376.408
2.0281	99.861	2.0354	374.073	2.0705	376.407
2.0314	99.8738	2.038	374.105	2.072	376.416
2.0348	99.8844	2.0409	374.139	2.0729	376.434
2.0388	99.8928	2.0436	374.177	2.0733	376.46
2.0432	99.8992	2.0455	374.219	2.0734	376.49
2.0473	99.9032	2.0474	374.264	2.0744	376.523
2.051	99.9045	2.0486	374.311	2.0757	376.558
2.0545	99.9031	2.0502	374.362	2.0764	376.595
2.058	99.8993	2.0521	374.414	2.0779	376.632
2.0612	99.8948	2.0555	374.467	2.0788	376.669
2.0643	99.8919	2.0596	374.522	2.079	376.706
2.0671	99.8926	2.0634	374.578	2.079	376.743
2.0693	99.8972	2.0661	374.634	2.08	376.778
2.0714	99.9032	2.0689	374.69	2.0813	376.812
2.074	99.9099	2.0715	374.745	2.0817	376.844
2.0765	99.9172	2.0739	374.798	2.0818	376.876
2.0788	99.9261	2.0762	374.847	2.0816	376.906
2.0809	99.9365	2.0778	374.892	2.0802	376.936
2.082	99.9463	2.0797	374.931	2.0806	376.966
2.0834	99.9548	2.0821	374.964	2.0798	376.994
2.084	99.9642	2.0849	374.993	2.082	377.023
2.085	99.9753	2.0874	375.019	2.0863	377.051
2.0861	99.9928	2.0907	375.042	2.0889	377.078
2.0864	100.015	2.0939	375.061	2.0906	377.105
2.0865	100.035	2.0961	375.076	2.0923	377.131
2.0864	100.051	2.0977	375.086	2.0942	377.156
2.0864	100.067	2.0986	375.092	2.0969	377.181
2.087	100.084	2.1002	375.095	2.1002	377.203
2.0882	100.102	2.1026	375.097	2.1039	377.224
2.0888	100.12	2.1038	375.098	2.1081	377.241
2.0891	100.137	2.1048	375.099	2.1125	377.255
2.0899	100.154	2.1062	375.101	2.1169	377.265
2.0918	100.169	2.108	375.103	2.1208	377.271
2.0936	100.183	2.1095	375.105	2.1246	377.272
2.0958	100.195	2.111	375.108	2.1288	377.267
2.0984	100.205	2.1124	375.113	2.1326	377.259
2.1014	100.213	2.114	375.118	2.1356	377.247
2.1048	100.219	2.1155	375.124	2.1383	377.233
2.1085	100.223	2.1174	375.131	2.1409	377.217
2.1126	100.223	2.1184	375.138	2.1427	377.2
2.117	100.22	2.1198	375.146	2.1445	377.185
2.1208	100.214	2.1212	375.154	2.1463	377.177
2.1241	100.204	2.1233	375.162	2.1477	377.184
2.1274	100.193	2.1259	375.171	2.1494	377.206
2.1308	100.181	2.1284	375.179	2.1512	377.237
2.1344	100.174	2.131	375.188	2.153	377.271
2.1379	100.17	2.1344	375.197	2.155	377.307
2.1405	100.171	2.1377	375.206	2.1562	377.343
2.1424	100.176	2.1398	375.215	2.1574	377.378
2.1435	100.185	2.1428	375.224	2.1587	377.411
2.1441	100.198	2.1464	375.233	2.1592	377.446
2.1454	100.215	2.1502	375.242	2.1604	377.481
2.1472	100.235	2.1541	375.253	2.1615	377.515
2.1483	100.258	2.1577	375.268	2.1622	377.548
2.1485	100.283	2.1611	375.287	2.1636	377.579
2.1488	100.311	2.1642	375.311	2.1646	377.61
2.15	100.34	2.1665	375.338	2.1662	377.639
2.1507	100.369	2.1688	375.366	2.1672	377.668
2.152	100.398	2.1713	375.395	2.1673	377.697
2.153	100.426	2.1741	375.425	2.1674	377.725
2.1532	100.453	2.1778	375.457	2.1681	377.753
2.1532	100.48	2.1802	375.49	2.1695	377.781
2.1537	100.505	2.1823	375.524	2.1702	377.808
2.1554	100.529	2.1836	375.56	2.1717	377.835
2.1578	100.553	2.1852	375.596	2.1731	377.862
2.1602	100.576	2.1868	375.631	2.175	377.889
2.1622	100.598	2.1884	375.665	2.1779	377.915
2.1632	100.619	2.1891	375.696	2.1813	377.941
2.1649	100.638	2.19	375.725	2.185	377.967
2.1676	100.654	2.1913	375.751	2.1888	377.993
2.1709	100.666	2.1919	375.775	2.1926	378.019
2.1845	100.675	2.1922	375.795	2.1967	378.044
2.198	100.678	2.1931	375.813	2.2002	378.069
2.1928	100.676	2.1926	375.828	2.2038	378.094
2.1885	100.67	2.192	375.843	2.2079	378.119
2.1887	100.66	2.1919	375.856	2.2119	378.144
2.1912	100.648	2.193	375.869	2.216	378.167
2.1939	100.635	2.1944	375.882	2.2227	378.187
2.1965	100.623	2.1949	375.896	2.2281	378.2
2.1988	100.616	2.1961	375.911	2.2311	378.205
2.2013	100.614	2.1974	375.926	2.2338	378.202
2.2034	100.619	2.1993	375.943	2.2365	378.193
2.2052	100.632	2.2011	375.961	2.2367	378.183
2.2074	100.651	2.203	375.98	2.2367	378.174
2.2097	100.675	2.2049	375.998	2.2379	378.171
2.2116	100.706	2.2076	376.018	2.2402	378.177
2.2127	100.741	2.2103	376.037	2.2419	378.193
2.214	100.781	2.2142	376.057	2.2437	378.215
2.2149	100.825	2.2189	376.077	2.2447	378.241
2.2152	100.872	2.2234	376.097	2.245	378.269
2.2153	100.92	2.2272	376.117	2.2464	378.299
2.2162	100.969	2.2313	376.137	2.248	378.331
2.217	101.016	2.2356	376.157	2.2482	378.364
2.2176	101.06	2.2393	376.177	2.2479	378.396
2.219	101.102	2.243	376.197	2.2488	378.427
2.221	101.142	2.2472	376.216	2.2499	378.458
2.2222	101.177	2.2521	376.236	2.2504	378.488
2.2237	101.209	2.2561	376.255	2.2504	378.517
2.2258	101.236	2.2588	376.275	2.2507	378.545
2.2282	101.259	2.261	376.295	2.2522	378.57
2.2311	101.277	2.2624	376.316	2.253	378.594
2.2342	101.29	2.2639	376.34	2.2531	378.617
2.2372	101.298	2.2654	376.367	2.2494	378.639
2.2402	101.3	2.2673	376.397	2.2431	378.661
2.243	101.297	2.2694	376.431	2.2423	378.683
2.2457	101.287	2.2719	376.468	2.2463	378.705
2.2486	101.273	2.2737	376.508	2.2534	378.727
2.2512	101.254	2.2754	376.55	2.2583	378.748
2.2534	101.232	2.2761	376.595	2.2619	378.769
2.2556	101.209	2.2768	376.639	2.2657	378.791
2.2581	101.187	2.2784	376.683	2.27	378.812
2.2601	101.169	2.2784	376.726	2.2741	378.833
2.2622	101.156	2.278	376.767	2.2784	378.854
2.2648	101.15	2.2788	376.805	2.2829	378.874
2.2681	101.153	2.2781	376.84	2.2876	378.895
2.2699	101.163	2.2776	376.872	2.292	378.916
2.2712	101.18	2.2775	376.9	2.2958	378.936
2.2732	101.202	2.2785	376.925	2.2999	378.957
2.2745	101.23	2.2796	376.945	2.3037	378.976
2.2754	101.262	2.28	376.963	2.3069	378.995
2.2766	101.298	2.28	376.979	2.3098	379.012
2.2773	101.337	2.2811	376.992	2.3122	379.026
2.2782	101.377	2.2824	377.004	2.3145	379.034
2.2792	101.411	2.2833	377.015	2.3168	379.037
2.2803	101.44	2.2832	377.026	2.3195	379.035
2.2817	101.469	2.2831	377.037	2.3217	379.028
2.2835	101.5	2.2845	377.048	2.3231	379.018
2.2857	101.531	2.2859	377.061	2.3248	379.007
2.2882	101.559	2.2878	377.074	2.3268	378.997
2.2914	101.584	2.2889	377.089	2.3283	378.99
2.2944	101.606	2.2901	377.104	2.3299	378.988
2.2977	101.624	2.2919	377.121	2.3305	378.99
2.301	101.639	2.295	377.138	2.3308	378.996
2.3037	101.65	2.2995	377.155	2.3322	379.006
2.3065	101.658	2.305	377.173	2.3337	379.018
2.3096	101.663	2.3102	377.191	2.3353	379.033
2.3134	101.664	2.3151	377.21	2.3358	379.05
2.3171	101.66	2.3204	377.228	2.3344	379.071
2.32	101.651	2.3262	377.247	2.3334	379.094
2.3222	101.636	2.3318	377.266	2.3334	379.119
2.324	101.613	2.3379	377.284	2.3349	379.145
2.3255	101.583	2.3467	377.303	2.3359	379.171
2.327	101.544	2.3591	377.322	2.3357	379.197
2.3286	101.502	2.3683	377.34	2.3305	379.223
2.3295	101.461	2.3711	377.359	2.3235	379.248
2.3297	101.427	2.3709	377.377	2.3215	379.273
2.3301	101.399	2.3716	377.395	2.325	379.298
2.3314	101.376	2.3713	377.413	2.334	379.322
2.3333	101.358	2.3714	377.431	2.3417	379.346
2.3346	101.343	2.3731	377.448	2.3473	379.37
2.336	101.333	2.3738	377.465	2.3667	379.394
2.3372	101.328	2.375	377.482	2.3675	379.417
2.3386	101.328	2.3765	377.498	2.3628	379.441
2.3392	101.332	2.3786	377.514	2.3627	379.466
2.3392	101.338	2.3799	377.53	2.3668	379.491
2.3392	101.347	2.3817	377.546	2.372	379.519
2.3397	101.358	2.3826	377.561	2.3764	379.55
2.3413	101.37	2.3836	377.576	2.3801	379.584
2.3435	101.382	2.3848	377.592	2.3836	379.62
2.3466	101.394	2.3855	377.609	2.387	379.659
2.3503	101.407	2.3857	377.626	2.3902	379.7
2.3542	101.42	2.3856	377.644	2.3928	379.741
2.3584	101.431	2.3856	377.663	2.3946	379.783
2.3628	101.443	2.387	377.685	2.3962	379.824
2.3668	101.453	2.3882	377.708	2.3981	379.863
2.371	101.462	2.3882	377.731	2.4001	379.898
2.3754	101.469	2.3882	377.755	2.4018	379.929
2.3796	101.473	2.3884	377.778	2.4025	379.957
2.3832	101.475	2.3885	377.802	2.4036	379.981
2.3864	101.474	2.3885	377.826	2.4048	380.002
2.3899	101.47	2.3886	377.851	2.4052	380.019
2.3937	101.461	2.3893	377.874	2.4052	380.034
2.3958	101.449	2.389	377.897	2.4063	380.046
2.3977	101.435	2.3841	377.917	2.4075	380.057
2.4002	101.419	2.3769	377.937	2.4087	380.065
2.4026	101.403	2.3747	377.955	2.4101	380.073
2.4045	101.387	2.3746	377.974	2.4107	380.08
2.4057	101.373	2.3736	377.991	2.4109	380.087
2.4072	101.362	2.3778	378.007	2.4122	380.095
2.4081	101.355	2.3851	378.024	2.4132	380.103
2.4085	101.352	2.3901	378.04	2.4138	380.114
2.4098	101.353	2.3934	378.054	2.4152	380.125
2.4106	101.358	2.3961	378.067	2.4161	380.137
2.4107	101.366	2.3999	378.079	2.4163	380.15
2.4107	101.377	2.4036	378.091	2.4165	380.163
2.4107	101.392	2.4075	378.103	2.4178	380.178
2.4106	101.409	2.4116	378.115	2.4149	380.193
2.4106	101.428	2.4153	378.127	2.4099	380.209
2.4108	101.447	2.4197	378.139	2.4071	380.225
2.4119	101.466	2.423	378.151	2.4109	380.244
2.4115	101.485	2.4256	378.163	2.4182	380.264
2.4081	101.502	2.4279	378.174	2.4233	380.286
2.4034	101.519	2.4306	378.186	2.4273	380.311
2.4047	101.534	2.4334	378.197	2.4312	380.339
2.4112	101.548	2.4367	378.208	2.4353	380.369
2.4179	101.56	2.4396	378.219	2.4495	380.403
2.4218	101.571	2.4427	378.229	2.4571	380.441
2.4246	101.58	2.4457	378.239	2.4558	380.482
2.4277	101.588	2.4472	378.249	2.4573	380.526
2.4316	101.595	2.4482	378.258	2.4615	380.574
2.439	101.603	2.4496	378.266	2.4696	380.625
2.4429	101.61	2.4514	378.271	2.4815	380.678
2.4455	101.619	2.4528	378.274	2.4908	380.732
2.4484	101.628	2.4532	378.273	2.4961	380.787
2.4509	101.639	2.4533	378.269	2.4971	380.842
2.4534	101.65	2.4547	378.261	2.4967	380.895
2.4562	101.66	2.4558	378.251	2.4965	380.944
2.4592	101.67	2.4571	378.24	2.4973	380.985
2.4617	101.678	2.4585	378.227	2.4999	381.014
2.4636	101.685	2.459	378.217	2.5006	381.033
2.4651	101.691	2.4593	378.21	2.5006	381.042
2.4667	101.699	2.4592	378.207	2.5014	381.047
2.468	101.708	2.459	378.208	2.503	381.049
2.4695	101.719	2.4598	378.213	2.5043	381.049
2.4703	101.731	2.461	378.221	2.505	381.048
2.4715	101.744	2.4617	378.231	2.5061	381.047
2.4724	101.759	2.4622	378.243	2.5072	381.046
2.4727	101.773	2.4638	378.259	2.5089	381.046
2.4727	101.788	2.4659	378.277	2.51	381.047
2.4727	101.803	2.4674	378.298	2.5103	381.049
2.4736	101.821	2.4694	378.32	2.5103	381.053
2.4747	101.84	2.4723	378.344	2.5102	381.058
2.4751	101.861	2.476	378.368	2.511	381.065
2.4751	101.884	2.4807	378.394	2.5124	381.072
2.4762	101.908	2.4854	378.42	2.513	381.08
2.4772	101.932	2.4898	378.445	2.513	381.089
2.4783	101.956	2.4951	378.471	2.513	381.098
2.4805	101.979	2.5012	378.496	2.5129	381.108
2.4841	102.001	2.5066	378.521	2.5127	381.119
2.4877	102.022	2.5172	378.546	2.5103	381.13
2.491	102.041	2.5335	378.571	2.5056	381.141
2.4943	102.058	2.5414	378.594	2.5013	381.153
2.4977	102.073	2.5432	378.618	2.501	381.165
2.5014	102.086	2.5444	378.641	2.5034	381.178
2.5054	102.096	2.5464	378.663	2.5066	381.192
2.5094	102.104	2.5491	378.685	2.51	381.209
2.5127	102.108	2.5516	378.707	2.5162	381.233
2.5155	102.11	2.5501	378.728	2.5195	381.265
2.5184	102.108	2.5526	378.749	2.5214	381.306
2.5212	102.103	2.5532	378.77	2.5237	381.353
2.5238	102.098	2.553	378.789	2.5263	381.404
2.5259	102.092	2.5546	378.809	2.5296	381.456
2.5283	102.089	2.5567	378.828	2.5331	381.509
2.5305	102.092	2.559	378.847	2.5368	381.564
2.5322	102.099	2.561	378.865	2.5407	381.62
2.5344	102.107	2.5617	378.884	2.544	381.675
2.5367	102.114	2.5609	378.902	2.5468	381.73
2.5387	102.119	2.5593	378.921	2.5493	381.781
2.5395	102.124	2.5574	378.94	2.552	381.823
2.5407	102.131	2.5577	378.958	2.5548	381.854
2.5416	102.138	2.5584	378.974	2.557	381.871
2.5419	102.146	2.5587	378.988	2.559	381.88
2.5419	102.153	2.5588	378.999	2.5601	381.883
2.5426	102.16	2.559	379.009	2.5617	381.885
2.5437	102.168	2.5588	379.017	2.5626	381.886
2.5442	102.176	2.5587	379.024	2.5628	381.89
2.5443	102.186	2.5587	379.031	2.5628	381.896
2.5447	102.197	2.5598	379.038	2.5637	381.9
2.5458	102.21	2.5611	379.045	2.565	381.905
2.5472	102.225	2.5617	379.054	2.5661	381.91
2.5489	102.241	2.5627	379.065	2.5679	381.917
2.5508	102.258	2.5641	379.078	2.5699	381.925
2.5527	102.276	2.5647	379.092	2.572	381.934
2.5543	102.292	2.565	379.107	2.5735	381.944
2.5568	102.307	2.5648	379.125	2.5753	381.954
2.56	102.321	2.5641	379.143	2.5766	381.965
2.5634	102.334	2.5619	379.163	2.5784	381.976
2.567	102.344	2.5596	379.184	2.5805	381.988
2.5709	102.352	2.56	379.206	2.5838	382
2.5745	102.358	2.5647	379.228	2.5871	382.012
2.5781	102.362	2.5689	379.252	2.5903	382.025
2.5816	102.367	2.5706	379.275	2.5935	382.038
2.5848	102.373	2.5717	379.3	2.5967	382.051
2.5875	102.382	2.5729	379.325	2.5999	382.064
2.5903	102.395	2.5741	379.349	2.6035	382.078
2.5931	102.411	2.5759	379.374	2.6069	382.092
2.5957	102.431	2.5792	379.398	2.6105	382.106
2.5982	102.451	2.5834	379.422	2.614	382.12
2.6006	102.472	2.5885	379.446	2.6167	382.134
2.603	102.492	2.593	379.47	2.619	382.148
2.6052	102.51	2.5971	379.494	2.6206	382.163
2.6068	102.526	2.6013	379.518	2.6225	382.18
2.6081	102.54	2.606	379.543	2.6247	382.203
2.6087	102.552	2.6103	379.568	2.627	382.236
2.6098	102.563	2.6141	379.594	2.6287	382.278
2.6108	102.572	2.6175	379.62	2.6296	382.327
2.6122	102.579	2.6211	379.647	2.631	382.38
2.6131	102.583	2.6247	379.676	2.6318	382.434
2.6138	102.586	2.6279	379.705	2.6326	382.486
2.6151	102.587	2.6311	379.736	2.634	382.538
2.6158	102.588	2.635	379.768	2.6359	382.586
2.6169	102.59	2.6385	379.801	2.6371	382.629
2.6179	102.591	2.6416	379.835	2.6381	382.663
2.6182	102.594	2.6442	379.871	2.6395	382.687
2.6183	102.598	2.6467	379.906	2.6407	382.703
2.6194	102.604	2.6494	379.942	2.6422	382.714
2.6206	102.612	2.6518	379.976	2.6429	382.721
2.6223	102.622	2.6531	380.008	2.6436	382.725
2.6242	102.632	2.6547	380.038	2.6442	382.726
2.6259	102.644	2.6554	380.064	2.6454	382.727
2.6277	102.656	2.6547	380.088	2.6474	382.729
2.6305	102.667	2.6535	380.108	2.6486	382.733
2.6339	102.676	2.6542	380.126	2.6506	382.738
2.6379	102.683	2.6553	380.14	2.6533	382.743
2.6422	102.688	2.6569	380.153	2.6563	382.75
2.6461	102.692	2.6582	380.163	2.6594	382.759
2.6503	102.696	2.6592	380.171	2.6627	382.77
2.6543	102.701	2.6609	380.18	2.6663	382.782
2.658	102.711	2.6617	380.189	2.6708	382.796
2.6612	102.726	2.6617	380.199	2.6755	382.811
2.6646	102.746	2.6622	380.209	2.6797	382.826
2.6681	102.77	2.6636	380.222	2.6838	382.841
2.6717	102.796	2.6643	380.235	2.6877	382.857
2.6753	102.825	2.6644	380.249	2.6911	382.873
2.6765	102.854	2.6644	380.264	2.6943	382.889
2.6781	102.886	2.6643	380.28	2.6972	382.905
2.68	102.918	2.6643	380.296	2.7001	382.921
2.6818	102.951	2.6643	380.313	2.703	382.937
2.6826	102.982	2.6644	380.329	2.7055	382.954
2.6829	103.01	2.6661	380.346	2.7079	382.971
2.6841	103.031	2.6683	380.363	2.7105	382.988
2.6848	103.044	2.6708	380.381	2.7128	383.007
2.6855	103.046	2.6738	380.398	2.7147	383.028
2.6867	103.039	2.6779	380.415	2.7166	383.052
2.6873	103.028	2.6824	380.432	2.7175	383.079
2.6876	103.016	2.6865	380.45	2.7185	383.111
2.6888	103.005	2.6912	380.468	2.7198	383.147
2.6896	102.995	2.6968	380.489	2.7217	383.19
2.6907	102.988	2.7022	380.511	2.7229	383.239
2.6918	102.982	2.7072	380.536	2.7232	383.293
2.6933	102.977	2.7124	380.564	2.7231	383.351
2.6943	102.972	2.7167	380.594	2.7239	383.411
2.695	102.969	2.7199	380.627	2.7252	383.472
2.6962	102.968	2.7229	380.662	2.7258	383.533
2.6968	102.968	2.7254	380.698	2.7259	383.592
2.6981	102.968	2.728	380.736	2.7258	383.648
2.6996	102.968	2.7307	380.776	2.726	383.696
2.7017	102.968	2.7332	380.816	2.725	383.738
2.7042	102.966	2.7356	380.858	2.7211	383.77
2.7073	102.963	2.7384	380.899	2.717	383.794
2.7105	102.96	2.7403	380.94	2.7183	383.811
2.7137	102.957	2.7411	380.98	2.7226	383.826
2.7174	102.954	2.7428	381.017	2.7281	383.837
2.7228	102.952	2.7453	381.05	2.7329	383.846
2.7271	102.953	2.7475	381.076	2.7354	383.853
2.7311	102.958	2.7489	381.095	2.7378	383.859
2.7352	102.967	2.7495	381.11	2.7406	383.863
2.7393	102.98	2.7496	381.121	2.744	383.867
2.7455	102.997	2.7506	381.13	2.7479	383.871
2.7521	103.016	2.7519	381.137	2.752	383.876
2.7573	103.038	2.7524	381.144	2.7564	383.882
2.76	103.061	2.7532	381.15	2.7609	383.889
2.76	103.085	2.7546	381.157	2.765	383.897
2.7588	103.106	2.7553	381.164	2.7689	383.905
2.7589	103.123	2.7562	381.173	2.7725	383.914
2.7613	103.134	2.7576	381.183	2.7761	383.923
2.7641	103.14	2.7582	381.194	2.7796	383.932
2.7657	103.14	2.7583	381.206	2.7829	383.942
2.7665	103.137	2.7583	381.218	2.7866	383.952
2.7677	103.132	2.7582	381.232	2.7895	383.962
2.7683	103.125	2.7583	381.245	2.7926	383.972
2.7684	103.118	2.7593	381.26	2.7952	383.98
2.7689	103.112	2.7606	381.274	2.7967	383.986
2.7688	103.106	2.762	381.289	2.7978	383.989
2.7691	103.102	2.7626	381.304	2.7999	383.989
2.7701	103.1	2.7629	381.319	2.8024	383.987
2.7706	103.101	2.7637	381.335	2.8048	383.983
2.7708	103.104	2.7648	381.35	2.8062	383.978
2.7707	103.11	2.7664	381.366	2.8079	383.974
2.7713	103.116	2.7671	381.381	2.8087	383.974
2.7705	103.123	2.769	381.397	2.8089	383.978
2.7669	103.129	2.7728	381.414	2.8092	383.986
2.7655	103.134	2.7781	381.432	2.8106	383.998
2.7661	103.139	2.784	381.451	2.8114	384.014
2.7694	103.142	2.7883	381.472	2.8116	384.033
2.776	103.144	2.7921	381.494	2.8116	384.053
2.7809	103.145	2.7967	381.52	2.813	384.074
2.786	103.145	2.8014	381.548	2.814	384.096
2.792	103.147	2.8056	381.579	2.8145	384.119
2.7935	103.15	2.8104	381.613	2.8157	384.142
2.7958	103.155	2.8148	381.649	2.8168	384.166
2.7993	103.164	2.8193	381.687	2.8172	384.191
2.8033	103.175	2.8231	381.727	2.8183	384.216
2.8069	103.189	2.8257	381.768	2.817	384.241
2.81	103.206	2.8286	381.808	2.811	384.266
2.8129	103.225	2.8324	381.847	2.8066	384.291
2.8156	103.247	2.8348	381.883	2.8062	384.315
2.8181	103.271	2.837	381.916	2.8107	384.339
2.8203	103.297	2.8396	381.945	2.8164	384.363
2.8223	103.325	2.8424	381.969	2.8237	384.387
2.8235	103.354	2.8452	381.989	2.8272	384.409
2.8249	103.38	2.8475	382.005	2.8294	384.432
2.8267	103.403	2.8492	382.019	2.8316	384.454
2.8286	103.42	2.8512	382.031	2.8348	384.476
2.8301	103.429	2.8524	382.041	2.8386	384.497
2.8318	103.43	2.8541	382.049	2.8427	384.516
2.8327	103.428	2.8551	382.056	2.847	384.535
2.834	103.426	2.8552	382.064	2.8508	384.551
2.8352	103.422	2.8551	382.072	2.8548	384.566
2.8366	103.419	2.8553	382.082	2.8587	384.578
2.8373	103.415	2.8568	382.093	2.8621	384.589
2.8377	103.412	2.8579	382.105	2.865	384.597
2.838	103.41	2.8584	382.117	2.8673	384.603
2.8378	103.409	2.8594	382.131	2.8699	384.607
2.8378	103.412	2.8593	382.144	2.8724	384.61
2.8383	103.417	2.8584	382.158	2.8752	384.614
2.8369	103.424	2.8571	382.172	2.878	384.618
2.8368	103.433	2.8556	382.187	2.8802	384.623
2.8397	103.442	2.855	382.201	2.8824	384.631
2.8434	103.451	2.8546	382.216	2.8834	384.641
2.8466	103.46	2.8551	382.231	2.8848	384.653
2.8498	103.468	2.8541	382.245	2.8871	384.667
2.8533	103.475	2.8556	382.26	2.8888	384.682
2.8574	103.481	2.8574	382.275	2.8907	384.701
2.8626	103.484	2.8591	382.289	2.8926	384.722
2.8686	103.487	2.8615	382.303	2.8941	384.745
2.8724	103.486	2.8644	382.317	2.8949	384.771
2.8755	103.483	2.8675	382.331	2.8963	384.797
2.8788	103.479	2.8708	382.345	2.8971	384.825
2.8825	103.473	2.8739	382.359	2.8983	384.853
2.8855	103.469	2.8768	382.372	2.8996	384.881
2.8884	103.468	2.8797	382.385	2.9	384.907
2.8914	103.474	2.8836	382.397	2.9001	384.933
2.8943	103.489	2.8876	382.409	2.9	384.958
2.8969	103.511	2.8905	382.421	2.9	384.983
2.8994	103.538	2.8929	382.434	2.9002	385.007
2.9013	103.564	2.8962	382.448	2.9016	385.03
2.9025	103.586	2.8995	382.465	2.9026	385.053
2.9038	103.602	2.9036	382.484	2.9024	385.076
2.9046	103.611	2.908	382.507	2.8998	385.099
2.906	103.612	2.9119	382.531	2.8994	385.122
2.9072	103.609	2.9158	382.555	2.9022	385.144
2.9085	103.607	2.9189	382.579	2.9065	385.166
2.9102	103.604	2.9215	382.602	2.9104	385.188
2.9113	103.602	2.924	382.622	2.9138	385.209
2.9116	103.6	2.9267	382.641	2.917	385.231
2.9126	103.599	2.9293	382.657	2.9219	385.252
2.9135	103.599	2.9309	382.672	2.9282	385.273
2.9138	103.601	2.9322	382.685	2.931	385.294
2.9138	103.605	2.9337	382.696	2.9334	385.314
2.9138	103.613	2.9343	382.705	2.9439	385.335
2.9138	103.624	2.9344	382.714	2.9644	385.354
2.9145	103.636	2.9346	382.721	2.9617	385.37
2.9118	103.651	2.9361	382.728	2.9583	385.379
2.9101	103.666	2.9371	382.735	2.9632	385.381
2.9126	103.681	2.9387	382.743	2.9674	385.376
2.917	103.695	2.9397	382.75	2.9704	385.366
2.9207	103.708	2.94	382.76	2.9733	385.357
2.9243	103.719	2.94	382.77	2.9774	385.35
2.9277	103.728	2.9395	382.782	2.9825	385.349
2.9311	103.736	2.9387	382.795	2.9814	385.356
2.9348	103.741	2.9388	382.81	2.9767	385.367
2.9385	103.745	2.9379	382.825	2.9763	385.381
2.9422	103.748	2.9373	382.841	2.9784	385.398
2.9461	103.752	2.9378	382.857	2.9799	385.416
2.9495	103.76	2.9396	382.874	2.9809	385.438
2.9526	103.774	2.9419	382.893	2.9823	385.462
2.9555	103.793	2.9444	382.912	2.9838	385.489
2.9587	103.819	2.9482	382.931	2.9855	385.518
2.9615	103.851	2.9523	382.951	2.9875	385.548
2.964	103.885	2.955	382.971	2.9892	385.58
2.966	103.921	2.9578	382.992	2.9908	385.612
2.9678	103.958	2.9622	383.014	2.9924	385.643
2.9698	103.995	2.9673	383.038	2.9937	385.673
2.971	104.03	2.9714	383.065	2.9941	385.702
2.9723	104.061	2.9753	383.094	2.9941	385.731
2.9741	104.085	2.9797	383.125	2.9938	385.758
2.9755	104.098	2.9846	383.158	2.9922	385.784
2.977	104.101	2.9887	383.194	2.9901	385.809
2.9781	104.096	2.9923	383.232	2.9887	385.834
2.9795	104.088	2.9963	383.271	2.9882	385.859
2.9809	104.08	3.0007	383.313	2.9866	385.883
2.9824	104.073	3.0044	383.355	2.9852	385.907
2.9841	104.066	3.0071	383.399	2.9864	385.931
2.9851	104.06	3.0094	383.444	2.988	385.954
2.9854	104.055	3.0116	383.488	2.9904	385.977
2.9853	104.052	3.014	383.532	2.9943	385.999
2.9846	104.05	3.0171	383.576	2.9985	386.022
2.9836	104.051	3.0197	383.618	3.0025	386.044
2.9821	104.053	3.0215	383.658	3.0058	386.066
2.9813	104.057	3.0224	383.697	3.0092	386.088
2.9838	104.062	3.0235	383.732	3.0125	386.11
2.988	104.068	3.0248	383.765	3.0155	386.131
2.9921	104.073	3.0258	383.795	3.0189	386.152
2.9958	104.078	3.0274	383.823	3.0224	386.174
2.9995	104.082	3.0289	383.849	3.0256	386.195
3.0039	104.084	3.0305	383.871	3.0278	386.216
3.0085	104.085	3.0312	383.888	3.0301	386.236
3.0129	104.083	3.0313	383.899	3.0328	386.254
3.0174	104.08	3.0318	383.905	3.036	386.267
3.0219	104.074	3.0331	383.906	3.0391	386.27
3.026	104.067	3.0338	383.905	3.0418	386.265
3.0307	104.061	3.0325	383.901	3.044	386.255
3.0367	104.057	3.0315	383.896	3.0465	386.245
3.0416	104.058	3.0313	383.89	3.0488	386.241
3.0465	104.067	3.0313	383.885	3.0512	386.247
3.0464	104.082	3.0312	383.879	3.0536	386.262
3.0452	104.099	3.0311	383.873	3.0554	386.284
3.0461	104.115	3.0309	383.868	3.057	386.306
3.0474	104.129	3.0289	383.865	3.0577	386.329
3.0491	104.141	3.0271	383.865	3.0591	386.351
3.0509	104.151	3.0291	383.866	3.0601	386.372
3.0524	104.159	3.0326	383.868	3.0604	386.392
3.0539	104.167	3.0354	383.871	3.0615	386.414
3.0549	104.174	3.0385	383.875	3.0629	386.437
3.0563	104.181	3.0415	383.879	3.0637	386.461
3.058	104.188	3.0446	383.883	3.0647	386.483
3.0591	104.195	3.0476	383.889	3.0656	386.505
3.0603	104.202	3.0512	383.894	3.0659	386.526
3.0614	104.21	3.0559	383.9	3.066	386.546
3.0617	104.219	3.0607	383.906	3.0673	386.566
3.0617	104.227	3.0658	383.912	3.0689	386.586
3.0611	104.237	3.07	383.919	3.0709	386.606
3.0606	104.247	3.0743	383.925	3.0731	386.625
3.0611	104.259	3.0789	383.932	3.075	386.644
3.0613	104.273	3.0828	383.939	3.0779	386.663
3.0599	104.288	3.0866	383.947	3.0816	386.682
3.0566	104.304	3.0908	383.956	3.0854	386.701
3.056	104.321	3.0948	383.967	3.0892	386.72
3.0593	104.337	3.0979	383.983	3.0927	386.738
3.0648	104.352	3.1003	384.002	3.0958	386.756
3.0693	104.366	3.1027	384.024	3.0994	386.775
3.0728	104.378	3.1053	384.048	3.1038	386.793
3.0759	104.389	3.1084	384.074	3.1084	386.811
3.079	104.397	3.1102	384.102	3.1121	386.829
3.0824	104.404	3.1118	384.132	3.115	386.847
3.0862	104.409	3.1139	384.164	3.1181	386.865
3.09	104.415	3.1157	384.198	3.121	386.882
3.0937	104.423	3.1166	384.234	3.1235	386.898
3.0971	104.436	3.1181	384.27	3.1258	386.912
3.1001	104.456	3.119	384.306	3.1282	386.922
3.1036	104.481	3.1198	384.341	3.1299	386.929
3.1076	104.51	3.1213	384.376	3.132	386.933
3.1106	104.537	3.1221	384.411	3.1342	386.931
3.1126	104.562	3.1234	384.445	3.1364	386.923
3.1146	104.582	3.1245	384.477	3.1378	386.909
3.1165	104.601	3.125	384.508	3.139	386.891
3.1182	104.619	3.1251	384.537	3.141	386.871
3.1199	104.638	3.1252	384.564	3.1431	386.853
3.121	104.657	3.1257	384.589	3.1452	386.841
3.122	104.677	3.1254	384.611	3.1461	386.837
3.1232	104.696	3.126	384.628	3.1472	386.842
3.1236	104.715	3.1273	384.639	3.1484	386.855
3.1237	104.733	3.128	384.644	3.1488	386.872
3.1243	104.751	3.128	384.644	3.1489	386.891
3.1255	104.771	3.1282	384.643	3.1488	386.914
3.126	104.791	3.1286	384.639	3.1488	386.941
3.127	104.814	3.1286	384.633	3.1488	386.97
3.1282	104.838	3.1293	384.626	3.1494	386.999
3.1298	104.865	3.13	384.619	3.1508	387.028
3.1307	104.892	3.1305	384.612	3.1486	387.057
3.131	104.919	3.1314	384.605	3.144	387.085
3.1321	104.945	3.133	384.599	3.1429	387.112
3.134	104.97	3.1348	384.594	3.1462	387.138
3.1359	104.993	3.1374	384.592	3.153	387.163
3.1383	105.015	3.1412	384.591	3.1579	387.188
3.1415	105.035	3.1457	384.591	3.1605	387.211
3.1448	105.052	3.1508	384.593	3.1623	387.233
3.1482	105.066	3.1562	384.595	3.1645	387.255
3.1514	105.078	3.1618	384.6	3.1679	387.277
3.1541	105.087	3.1674	384.607	3.1711	387.298
3.157	105.092	3.1728	384.616	3.1743	387.319
3.1604	105.094	3.1789	384.626	3.1784	387.34
3.164	105.092	3.1839	384.637	3.183	387.361
3.1676	105.088	3.187	384.648	3.1873	387.382
3.1709	105.082	3.19	384.661	3.191	387.402
3.174	105.076	3.1932	384.676	3.1947	387.423
3.1771	105.073	3.1967	384.694	3.1988	387.443
3.18	105.073	3.2	384.715	3.203	387.463
3.1826	105.078	3.2015	384.739	3.2079	387.483
3.1849	105.084	3.2032	384.766	3.2135	387.502
3.187	105.087	3.2056	384.795	3.216	387.522
3.1891	105.083	3.207	384.827	3.2177	387.541
3.1906	105.076	3.2076	384.86	3.2194	387.559
3.1922	105.069	3.2091	384.894	3.2207	387.575
3.1932	105.065	3.2109	384.93	3.2225	387.587
3.1946	105.063	3.213	384.965	3.2244	387.594
3.1957	105.063	3.2152	385.001	3.2259	387.594
3.197	105.066	3.216	385.036	3.2265	387.589
3.1973	105.071	3.2161	385.07	3.2279	387.579
3.1975	105.078	3.2168	385.102	3.2288	387.569
3.1975	105.088	3.2183	385.133	3.2293	387.563
3.1975	105.102	3.2189	385.162	3.2308	387.563
3.1975	105.119	3.219	385.19	3.2316	387.571
3.1975	105.134	3.219	385.216	3.2326	387.585
3.198	105.148	3.2189	385.241	3.234	387.602
3.1995	105.162	3.2189	385.265	3.2357	387.622
3.2021	105.175	3.2189	385.286	3.237	387.643
3.2046	105.186	3.2189	385.306	3.2374	387.666
3.2066	105.196	3.2189	385.323	3.2386	387.691
3.2087	105.204	3.2189	385.338	3.2397	387.716
3.2114	105.209	3.2189	385.351	3.2401	387.742
3.2143	105.212	3.2163	385.361	3.2401	387.766
3.2178	105.212	3.2093	385.367	3.24	387.79
3.2217	105.21	3.2082	385.369	3.241	387.812
3.2258	105.206	3.2139	385.367	3.241	387.834
3.2296	105.2	3.2195	385.361	3.2348	387.854
3.2334	105.194	3.223	385.353	3.228	387.875
3.2375	105.188	3.2261	385.344	3.2245	387.894
3.2414	105.184	3.2299	385.334	3.2291	387.913
3.2447	105.184	3.2346	385.323	3.2391	387.932
3.2471	105.186	3.2398	385.313	3.2472	387.951
3.2491	105.192	3.2452	385.302	3.2517	387.969
3.2512	105.202	3.2499	385.292	3.2656	387.987
3.2536	105.214	3.2535	385.281	3.2665	388.005
3.256	105.227	3.2571	385.272	3.2657	388.023
3.2582	105.239	3.2613	385.263	3.2681	388.04
3.2598	105.249	3.2656	385.256	3.2726	388.057
3.2614	105.25	3.2698	385.251	3.2772	388.073
3.262	105.239	3.2737	385.246	3.2816	388.087
3.2632	105.221	3.2772	385.243	3.2856	388.099
3.2641	105.201	3.2805	385.242	3.2892	388.109
3.2649	105.184	3.2829	385.243	3.2924	388.115
3.2662	105.17	3.284	385.247	3.2961	388.117
3.2679	105.16	3.2856	385.254	3.2985	388.114
3.2689	105.152	3.2885	385.263	3.301	388.107
3.2692	105.146	3.2913	385.276	3.3038	388.096
3.2696	105.145	3.293	385.292	3.3063	388.083
3.2697	105.149	3.2949	385.31	3.3087	388.067
3.2694	105.156	3.2971	385.332	3.3111	388.049
3.2692	105.165	3.2972	385.355	3.3131	388.03
3.2676	105.174	3.2974	385.381	3.3144	388.011
3.2661	105.18	3.2979	385.409	3.3158	387.992
3.2691	105.186	3.2981	385.439	3.3171	387.974
3.274	105.19	3.2982	385.469	3.3178	387.959
3.2778	105.194	3.2997	385.499	3.3192	387.948
3.2811	105.196	3.3008	385.53	3.3207	387.947
3.2851	105.196	3.3013	385.559	3.3223	387.957
3.2905	105.194	3.302	385.589	3.323	387.977
3.2948	105.19	3.3024	385.617	3.3232	388.004
3.3022	105.184	3.3035	385.643	3.3246	388.035
3.3128	105.176	3.304	385.669	3.3255	388.069
3.3216	105.167	3.3041	385.693	3.3262	388.105
3.3199	105.16	3.304	385.716	3.3277	388.143
3.3175	105.156	3.304	385.738	3.3284	388.182
3.3187	105.157	3.3041	385.759	3.3286	388.222
3.3218	105.164	3.3051	385.778	3.3285	388.26
3.3249	105.176	3.3064	385.795	3.3285	388.297
3.3271	105.192	3.3076	385.809	3.3292	388.333
3.3285	105.21	3.3097	385.82	3.3298	388.368
3.3297	105.228	3.3121	385.827	3.3272	388.4
3.3308	105.245	3.3148	385.831	3.3237	388.431
3.3324	105.256	3.3178	385.831	3.3213	388.46
3.3344	105.262	3.3212	385.828	3.3219	388.488
3.336	105.264	3.3257	385.823	3.3238	388.515
3.3377	105.263	3.3308	385.816	3.3292	388.542
3.3395	105.26	3.3359	385.807	3.3366	388.568
3.3405	105.257	3.3406	385.798	3.3408	388.593
3.3407	105.253	3.3448	385.787	3.3439	388.617
3.3414	105.249	3.3492	385.776	3.3477	388.641
3.3425	105.245	3.3535	385.764	3.3513	388.665
3.343	105.241	3.3569	385.753	3.3548	388.688
3.3431	105.237	3.3594	385.742	3.3589	388.709
3.3438	105.234	3.3623	385.733	3.3634	388.727
3.3443	105.231	3.3656	385.725	3.3676	388.743
3.3451	105.229	3.368	385.72	3.3715	388.753
3.3453	105.229	3.3698	385.715	3.375	388.755
3.3419	105.23	3.3714	385.712	3.3789	388.749
3.3369	105.232	3.374	385.71	3.3857	388.737
3.3345	105.236	3.3775	385.709	3.3927	388.721
3.3367	105.241	3.3814	385.71	3.3971	388.703
3.3422	105.247	3.3846	385.713	3.3986	388.684
3.3498	105.253	3.3863	385.72	3.3981	388.664
3.3542	105.258	3.3878	385.73	3.3977	388.643
3.3578	105.262	3.3889	385.745	3.3991	388.622
3.3645	105.264	3.3895	385.762	3.4007	388.601
3.3735	105.265	3.3905	385.783	3.4026	388.58
3.3831	105.263	3.3915	385.805	3.4047	388.559
3.3903	105.26	3.3909	385.83	3.4066	388.539
3.3947	105.255	3.3896	385.855	3.4084	388.521
3.3919	105.251	3.3891	385.882	3.4104	388.506
3.3884	105.25	3.3892	385.909	3.4114	388.496
3.3903	105.255	3.3902	385.937	3.4117	388.493
3.3931	105.267	3.3912	385.965	3.413	388.497
3.3969	105.285	3.3919	385.994	3.4132	388.511
3.3984	105.305	3.3921	386.022	3.4121	388.533
3.3999	105.328	3.3921	386.05	3.4117	388.561
3.4016	105.353	3.3929	386.078	3.4127	388.595
3.4026	105.38	3.3943	386.106	3.4138	388.631
3.4038	105.407	3.3954	386.132	3.4142	388.668
3.4051	105.436	3.3971	386.158	3.4142	388.705
3.4068	105.465	3.3979	386.183	3.4143	388.743
3.4087	105.493	3.398	386.207	3.4117	388.781
3.4097	105.52	3.398	386.23	3.4065	388.82
3.4099	105.546	3.3988	386.253	3.405	388.859
3.4101	105.576	3.4003	386.274	3.4067	388.898
3.4113	105.61	3.4022	386.295	3.4096	388.937
3.4128	105.645	3.4042	386.315	3.4145	388.974
3.4141	105.681	3.4069	386.334	3.4205	389.01
3.4145	105.718	3.4099	386.353	3.4238	389.045
3.4133	105.756	3.4128	386.371	3.4266	389.078
3.413	105.795	3.4169	386.387	3.4304	389.11
3.4138	105.832	3.4218	386.401	3.4346	389.141
3.4145	105.869	3.4256	386.412	3.4386	389.171
3.4159	105.904	3.4298	386.42	3.4427	389.2
3.4173	105.938	3.4344	386.424	3.4467	389.229
3.4193	105.969	3.4399	386.422	3.4511	389.256
3.4217	105.999	3.4462	386.415	3.4558	389.283
3.4243	106.026	3.454	386.405	3.4597	389.308
3.4271	106.05	3.4646	386.393	3.4629	389.33
3.4293	106.072	3.4751	386.381	3.4659	389.348
3.4317	106.091	3.481	386.368	3.4687	389.357
3.4347	106.107	3.4842	386.357	3.4713	389.356
3.4379	106.119	3.4881	386.348	3.4737	389.343
3.441	106.127	3.4913	386.343	3.4755	389.324
3.4446	106.132	3.495	386.341	3.4783	389.303
3.4477	106.131	3.4963	386.344	3.4812	389.281
3.4507	106.124	3.492	386.353	3.4837	389.261
3.4541	106.112	3.4883	386.365	3.4856	389.243
3.4572	106.102	3.4906	386.382	3.4862	389.227
3.4594	106.098	3.4939	386.401	3.4866	389.211
3.4613	106.102	3.4962	386.422	3.488	389.196
3.4634	106.111	3.4975	386.444	3.4889	389.183
3.4646	106.124	3.4978	386.468	3.4903	389.173
3.4661	106.139	3.4978	386.492	3.4914	389.165
3.4677	106.157	3.4977	386.516	3.4924	389.161
3.469	106.178	3.4981	386.541	3.4938	389.161
3.4705	106.2	3.4996	386.565	3.4945	389.164
3.4723	106.222	3.5008	386.589	3.496	389.173
3.4737	106.243	3.5017	386.613	3.497	389.189
3.4746	106.263	3.5018	386.635	3.4979	389.214
3.4759	106.282	3.5028	386.657	3.4993	389.246
3.4767	106.305	3.5034	386.679	3.5002	389.283
3.478	106.33	3.5036	386.701	3.5015	389.323
3.4791	106.356	3.5036	386.722	3.5024	389.365
3.4807	106.382	3.5035	386.743	3.5027	389.408
3.4821	106.408	3.5035	386.763	3.5027	389.452
3.4833	106.432	3.5023	386.783	3.5001	389.497
3.4843	106.456	3.5003	386.802	3.4948	389.543
3.4863	106.477	3.4996	386.821	3.4922	389.587
3.4888	106.497	3.5007	386.839	3.4939	389.631
3.4919	106.514	3.5	386.857	3.4994	389.674
3.4951	106.529	3.5014	386.875	3.5058	389.714
3.4987	106.54	3.502	386.892	3.5092	389.752
3.506	106.549	3.4996	386.909	3.5118	389.788
3.5105	106.555	3.4979	386.925	3.5151	389.823
3.5124	106.557	3.4963	386.941	3.519	389.856
3.5153	106.556	3.4925	386.957	3.5257	389.887
3.5182	106.55	3.4927	386.972	3.5299	389.918
3.5209	106.541	3.499	386.986	3.5335	389.948
3.5233	106.528	3.5012	387	3.5373	389.976
3.5256	106.512	3.5043	387.013	3.5418	390.005
3.5277	106.496	3.5098	387.026	3.5468	390.032
3.5301	106.481	3.5143	387.038	3.5518	390.058
3.5325	106.468	3.5186	387.05	3.5589	390.082
3.5344	106.456	3.5223	387.062	3.5638	390.101
3.5366	106.444	3.5263	387.073	3.5675	390.112
3.5383	106.429	3.5316	387.084	3.5707	390.114
3.5398	106.41	3.5388	387.096	3.5722	390.108
3.541	106.389	3.5562	387.11	3.5752	390.094
3.5425	106.369	3.562	387.125	3.5775	390.077
3.5433	106.35	3.5623	387.143	3.5768	390.057
3.5444	106.335	3.5639	387.161	3.5775	390.037
3.5454	106.323	3.5667	387.177	3.5801	390.017
3.5457	106.315	3.5698	387.189	3.5823	389.996
3.5457	106.31	3.5732	387.199	3.5839	389.977
3.5457	106.308	3.5766	387.208	3.5857	389.959
3.5456	106.309	3.5801	387.217	3.5878	389.943
3.5456	106.312	3.5833	387.226	3.59	389.928
3.5457	106.316	3.5864	387.235	3.5924	389.916
3.5469	106.323	3.5893	387.245	3.5938	389.906
3.5485	106.329	3.5915	387.255	3.5954	389.899
3.5508	106.336	3.5933	387.265	3.5965	389.897
3.5533	106.343	3.5944	387.276	3.5967	389.902
3.5563	106.35	3.5948	387.287	3.5967	389.916
3.5598	106.356	3.5957	387.299	3.5973	389.938
3.5637	106.361	3.5969	387.311	3.5987	389.968
3.5676	106.366	3.5984	387.323	3.5994	390.003
3.5718	106.369	3.6002	387.336	3.5995	390.04
3.5759	106.373	3.6015	387.349	3.5994	390.078
3.5793	106.376	3.6029	387.362	3.5994	390.115
3.5827	106.38	3.6034	387.375	3.5987	390.154
3.5861	106.385	3.6034	387.388	3.5968	390.193
3.5896	106.392	3.6041	387.401	3.5935	390.234
3.5926	106.401	3.6046	387.414	3.591	390.275
3.5951	106.411	3.6048	387.426	3.5894	390.315
3.5978	106.422	3.6057	387.439	3.5875	390.354
3.6004	106.433	3.6062	387.452	3.5886	390.391
3.6034	106.442	3.6051	387.465	3.592	390.427
3.6061	106.448	3.6043	387.477	3.5953	390.461
3.6078	106.453	3.6045	387.489	3.6023	390.493
3.6094	106.456	3.6054	387.502	3.6104	390.524
3.6113	106.46	3.6061	387.513	3.6129	390.555
3.613	106.465	3.6061	387.525	3.614	390.584
3.6147	106.471	3.6062	387.537	3.6166	390.612
3.6158	106.479	3.6065	387.548	3.6198	390.64
3.6164	106.486	3.6076	387.559	3.6231	390.666
3.617	106.493	3.6088	387.569	3.6263	390.688
3.6172	106.501	3.6092	387.58	3.6298	390.703
3.6183	106.508	3.6079	387.59	3.6336	390.708
3.6193	106.516	3.6024	387.599	3.6377	390.705
3.6196	106.525	3.5976	387.609	3.6417	390.696
3.6196	106.535	3.6009	387.618	3.6456	390.683
3.6207	106.547	3.6065	387.628	3.6492	390.668
3.6217	106.561	3.6097	387.637	3.6525	390.652
3.622	106.577	3.6122	387.647	3.655	390.634
3.6218	106.594	3.6152	387.657	3.6578	390.616
3.6195	106.61	3.6179	387.669	3.6608	390.597
3.6192	106.626	3.6213	387.683	3.6639	390.58
3.6218	106.642	3.626	387.699	3.6659	390.564
3.626	106.655	3.6313	387.717	3.6677	390.55
3.6298	106.668	3.6378	387.738	3.6686	390.539
3.6333	106.678	3.6439	387.76	3.6702	390.529
3.6371	106.686	3.6494	387.783	3.6718	390.521
3.6408	106.691	3.6542	387.806	3.6735	390.514
3.644	106.695	3.6594	387.828	3.6751	390.508
3.6473	106.696	3.6668	387.849	3.6765	390.504
3.651	106.697	3.6774	387.867	3.6769	390.502
3.6546	106.7	3.6901	387.883	3.6769	390.503
3.6582	106.708	3.6998	387.896	3.6782	390.511
3.6618	106.721	3.7009	387.906	3.6793	390.528
3.6651	106.739	3.6959	387.912	3.6809	390.555
3.6677	106.76	3.6919	387.915	3.6821	390.592
3.6697	106.781	3.6915	387.916	3.6829	390.633
3.6714	106.801	3.6931	387.915	3.6843	390.676
3.6734	106.818	3.695	387.913	3.6851	390.719
3.6757	106.833	3.6967	387.911	3.6852	390.763
3.6778	106.845	3.6984	387.909	3.6864	390.807
3.6797	106.856	3.7	387.908	3.6875	390.851
3.6812	106.866	3.702	387.908	3.6879	390.895
3.6824	106.875	3.7029	387.911	3.6878	390.938
3.6836	106.884	3.7026	387.916	3.6848	390.979
3.6843	106.894	3.7028	387.925	3.6801	391.018
3.6856	106.903	3.703	387.938	3.6808	391.054
3.6863	106.913	3.7043	387.952	3.6866	391.089
3.687	106.923	3.7056	387.968	3.6924	391.123
3.688	106.934	3.7061	387.986	3.6965	391.155
3.6886	106.947	3.7061	388.007	3.6997	391.186
3.6888	106.962	3.706	388.032	3.7022	391.216
3.6888	106.979	3.7055	388.06	3.7051	391.245
3.6895	106.999	3.7056	388.088	3.7088	391.272
3.6907	107.019	3.7059	388.117	3.7133	391.296
3.6924	107.039	3.7071	388.144	3.7181	391.315
3.6938	107.059	3.7084	388.172	3.7229	391.326
3.696	107.077	3.7074	388.198	3.7277	391.326
3.6983	107.095	3.7063	388.225	3.7319	391.319
3.701	107.11	3.7059	388.25	3.739	391.306
3.7043	107.123	3.7059	388.275	3.7482	391.289
3.7077	107.134	3.7074	388.3	3.7535	391.271
3.7114	107.143	3.7097	388.323	3.7569	391.251
3.715	107.149	3.711	388.346	3.7603	391.229
3.7188	107.152	3.7099	388.368	3.7645	391.208
3.7228	107.151	3.7091	388.39	3.7638	391.187
3.727	107.149	3.7089	388.412	3.7634	391.167
3.7306	107.146	3.7105	388.437	3.762	391.149
3.7336	107.143	3.7132	388.466	3.7631	391.133
3.7366	107.142	3.7163	388.501	3.7652	391.119
3.7394	107.144	3.7203	388.539	3.7673	391.107
3.7419	107.15	3.7244	388.58	3.7692	391.098
3.7445	107.16	3.7287	388.621	3.7716	391.091
3.7466	107.172	3.7323	388.663	3.7733	391.088
3.7485	107.181	3.736	388.705	3.7752	391.093
3.7501	107.187	3.7394	388.744	3.7762	391.107
3.7516	107.191	3.7431	388.781	3.7766	391.128
3.753	107.193	3.7474	388.817	3.7769	391.154
3.7543	107.193	3.7526	388.851	3.7766	391.185
3.755	107.192	3.7574	388.883	3.7773	391.219
3.7554	107.192	3.7619	388.913	3.7786	391.256
3.7555	107.191	3.7657	388.941	3.7791	391.296
3.7559	107.19	3.7694	388.966	3.7792	391.338
3.7572	107.188	3.7737	388.987	3.7791	391.38
3.7586	107.185	3.7762	389.002	3.7791	391.424
3.7599	107.181	3.778	389.012	3.7791	391.467
3.7603	107.177	3.7806	389.015	3.7784	391.51
3.7603	107.174	3.7824	389.011	3.7756	391.551
3.7614	107.172	3.7841	389.002	3.7737	391.591
3.7623	107.172	3.7861	388.988	3.7716	391.629
3.7627	107.175	3.7885	388.972	3.7707	391.665
3.7637	107.179	3.7905	388.954	3.7712	391.699
3.7649	107.184	3.792	388.936	3.7747	391.733
3.7671	107.189	3.7937	388.917	3.7814	391.764
3.7699	107.195	3.7958	388.897	3.7899	391.795
3.7729	107.199	3.7976	388.878	3.7932	391.825
3.7764	107.202	3.7993	388.86	3.7942	391.854
3.7802	107.204	3.8006	388.843	3.7957	391.882
3.7842	107.205	3.8022	388.828	3.7982	391.909
3.7882	107.204	3.8043	388.814	3.8018	391.936
3.7925	107.203	3.8055	388.801	3.806	391.961
3.7969	107.203	3.8057	388.788	3.8104	391.983
3.8014	107.206	3.8058	388.777	3.8148	392
3.805	107.214	3.8058	388.767	3.8197	392.01
3.8079	107.226	3.8058	388.757	3.8243	392.012
3.8105	107.244	3.8063	388.748	3.8283	392.006
3.813	107.266	3.8078	388.74	3.8317	391.994
3.816	107.29	3.8086	388.733	3.8353	391.978
3.8189	107.317	3.8088	388.727	3.8382	391.96
3.8211	107.352	3.8088	388.725	3.841	391.942
3.8232	107.401	3.8087	388.726	3.8441	391.924
3.825	107.453	3.8088	388.73	3.8475	391.906
3.8265	107.495	3.8091	388.737	3.8502	391.887
3.8279	107.517	3.8105	388.748	3.8511	391.869
3.8291	107.517	3.8115	388.762	3.8517	391.85
3.8295	107.502	3.8123	388.779	3.853	391.832
3.8297	107.482	3.8145	388.798	3.8548	391.815
3.8309	107.462	3.8171	388.818	3.8562	391.8
3.8317	107.443	3.8197	388.839	3.8566	391.787
3.8319	107.428	3.8228	388.861	3.8575	391.778
3.8318	107.416	3.8255	388.882	3.8589	391.78
3.8318	107.404	3.8275	388.903	3.8609	391.793
3.8318	107.393	3.8311	388.923	3.8619	391.815
3.833	107.385	3.8362	388.942	3.8623	391.843
3.8341	107.38	3.8421	388.96	3.8636	391.875
3.8355	107.378	3.8482	388.976	3.8658	391.91
3.8365	107.379	3.8542	388.99	3.8678	391.947
3.8379	107.38	3.8602	389.003	3.8697	391.985
3.8391	107.382	3.8669	389.013	3.8704	392.025
3.8408	107.387	3.8731	389.02	3.8708	392.066
3.8429	107.395	3.8769	389.023	3.8711	392.107
3.845	107.407	3.8803	389.023	3.8706	392.148
3.8471	107.421	3.8822	389.02	3.8703	392.189
3.849	107.432	3.8852	389.014	3.8689	392.228
3.8512	107.44	3.8909	389.005	3.8646	392.265
3.8546	107.445	3.8923	388.993	3.8611	392.3
3.8585	107.447	3.8926	388.98	3.8576	392.333
3.8624	107.448	3.8938	388.966	3.8594	392.365
3.8661	107.45	3.8958	388.951	3.8665	392.395
3.8698	107.454	3.8981	388.935	3.8749	392.423
3.873	107.461	3.8995	388.918	3.8794	392.451
3.8762	107.471	3.9012	388.901	3.8818	392.478
3.8792	107.484	3.9034	388.885	3.8844	392.504
3.8819	107.499	3.9051	388.869	3.8877	392.529
3.8846	107.516	3.9066	388.856	3.892	392.552
3.8875	107.533	3.9086	388.844	3.8973	392.573
3.8902	107.55	3.9107	388.834	3.9025	392.591
3.8929	107.567	3.912	388.825	3.9073	392.606
3.8953	107.582	3.9136	388.819	3.9117	392.616
3.8972	107.595	3.9144	388.814	3.9165	392.62
3.8989	107.599	3.9145	388.811	3.9201	392.615
3.9004	107.585	3.9151	388.81	3.9233	392.603
3.901	107.552	3.916	388.811	3.9263	392.587
3.9016	107.51	3.9152	388.814	3.9293	392.568
3.9028	107.465	3.9145	388.82	3.9323	392.547
3.9042	107.423	3.9147	388.827	3.9352	392.526
3.9054	107.386	3.9163	388.837	3.9378	392.504
3.9058	107.351	3.9172	388.849	3.9393	392.481
3.9058	107.317	3.917	388.865	3.9404	392.458
3.9057	107.285	3.9156	388.883	3.942	392.436
3.9057	107.253	3.916	388.904	3.9441	392.415
3.9057	107.223	3.9169	388.928	3.9461	392.396
3.9045	107.193	3.9185	388.954	3.9476	392.379
3.8992	107.162	3.918	388.982	3.9494	392.364
3.8959	107.129	3.9141	389.011	3.9504	392.352
3.8981	107.096	3.914	389.041	3.9506	392.345
3.9054	107.061	3.9162	389.071	3.9505	392.345
3.912	107.025	3.9134	389.102	3.9507	392.353
3.9191	106.989	3.9106	389.133	3.952	392.37
3.9294	106.954	3.9079	389.164	3.953	392.395
3.9297	106.919	3.9149	389.193	3.9533	392.424
3.9316	106.886	3.9219	389.222	3.9533	392.455
3.9364	106.854	3.9254	389.249	3.9536	392.489
3.9421	106.826	3.9279	389.274	3.955	392.523
3.9471	106.802	3.9301	389.297	3.9551	392.56
3.9519	106.785	3.934	389.319	3.9538	392.598
3.9558	106.775	3.939	389.34	3.9486	392.637
3.9608	106.771	3.9437	389.359	3.9461	392.677
3.9701	106.772	3.9488	389.378	3.9496	392.716
3.9783	106.777	3.9543	389.395	3.9552	392.754
3.9845	106.787	3.9599	389.408	3.9584	392.79
3.9869	106.798	3.9653	389.418	3.9596	392.824
3.985	106.811	3.9696	389.423	3.961	392.856
3.9819	106.826	3.9735	389.424	3.9631	392.887
3.9801	106.843	3.9786	389.421	3.9658	392.917
3.9819	106.863	3.9826	389.418	3.9688	392.946
3.9838	106.886	3.9865	389.414	3.9721	392.974
3.9845	106.91	3.9902	389.41	3.9758	393.001
3.9845	106.936	3.9929	389.406	3.9805	393.027
3.9856	106.963	3.9945	389.401	3.9853	393.052
3.9865	106.992	3.9974	389.396	3.99	393.077
3.9878	107.021	4.0019	389.39	3.9941	393.1
3.9889	107.052	4.0066	389.384	3.998	393.119
3.9892	107.085	4.0105	389.376	4.002	393.132
3.9897	107.121	4.0144	389.367	4.0059	393.137
3.9905	107.16	4.0167	389.357	4.0099	393.134
3.991	107.201	4.0183	389.344	4.0147	393.124
3.9914	107.246	4.0199	389.329	4.0188	393.11
3.9905	107.293	4.0215	389.313	4.0226	393.093
3.9858	107.342	4.0227	389.295	4.024	393.077
3.9758	107.392	4.023	389.276	4.0247	393.062
3.9735	107.443	4.0233	389.258	4.0263	393.047
3.9765	107.493	4.0248	389.24	4.0286	393.033
3.9828	107.543	4.026	389.222	4.0303	393.021
3.9912	107.591	4.0278	389.206	4.0321	393.012
3.9973	107.638	4.0287	389.191	4.0342	393.007
3.9998	107.683	4.0303	389.178	4.0359	393.007
4.0021	107.726	4.0315	389.166	4.0378	393.012
4.0037	107.767	4.0318	389.156	4.0389	393.023
4.0059	107.805	4.0321	389.149	4.0404	393.04
4.0089	107.833	4.0325	389.145	4.0415	393.064
[truncated: 9,469 more rows]
