# Supplementary material for: Manufacturing of high strength and high conductivity copper with laser powder bed fusion
Source: Nat Commun. 2024 Feb 12;15:1283. doi: 10.1038/s41467-024-45732-y (PMC10861549; doi:10.1038/s41467-024-45732-y)
Supplement: Supplementary file 3 — Source data [file 41467_2024_45732_MOESM3_ESM.zip › 429629_2_data_set_8610696_s82fdf/Source Data/Supporting_data_for_Fig._5a.xlsx]

## Sheet: Sheet1
Compressive stress-strain data of sheet-based gyroid lattices made of pure Cu and 1.0LaB6-Cu
Pure Cu		1.0LaB6-Cu
Engineering strain [%]	Engineering stress [MPa]	Engineering strain [%]	Engineering stress [MPa]
0.0215	1.20736	0.0021	0.0267
0.0683	1.22809	0.0025	0.03568
0.0739	1.24876	0.0026	0.04469
0.0583	1.26936	0.0024	0.05371
0.0408	1.2899	0.0028	0.06276
0.0413	1.31038	0.005	0.07182
0.0416	1.3308	0.0136	0.0809
0.0403	1.35115	0.0149	0.09
0.0481	1.37144	0.0151	0.09912
0.06	1.39167	0.0192	0.10826
0.063	1.41184	0.0175	0.11742
0.0536	1.43194	0.0158	0.1266
0.054	1.45198	0.018	0.13579
0.0594	1.47196	0.0226	0.14501
0.0613	1.49187	0.0261	0.15424
0.0608	1.51173	0.0285	0.1635
0.062	1.53151	0.031	0.17277
0.0675	1.55124	0.0356	0.18206
0.0708	1.5709	0.0391	0.19138
0.0686	1.5905	0.0403	0.20071
0.0654	1.61004	0.0403	0.21006
0.0667	1.62952	0.0409	0.21943
0.0673	1.64893	0.0433	0.22881
0.0754	1.66828	0.0464	0.23822
0.0828	1.68757	0.049	0.24765
0.0867	1.70679	0.0508	0.25709
0.0895	1.72595	0.0525	0.26656
0.0907	1.74505	0.0544	0.27604
0.0909	1.76409	0.0569	0.28555
0.086	1.78306	0.0598	0.29507
0.0836	1.80197	0.0638	0.30461
0.0888	1.82082	0.0657	0.31417
0.0989	1.8396	0.066	0.32375
0.1005	1.85832	0.0669	0.33335
0.1006	1.87698	0.0687	0.34297
0.102	1.89558	0.0708	0.35261
0.1027	1.91411	0.0728	0.36226
0.1031	1.93258	0.075	0.37194
0.1051	1.95099	0.0795	0.38163
0.1088	1.96933	0.0838	0.39135
0.111	1.98762	0.0848	0.40108
0.1121	2.00584	0.0847	0.41083
0.1146	2.02399	0.0856	0.4206
0.1175	2.04209	0.0875	0.4304
0.1199	2.06012	0.0894	0.4402
0.1214	2.07809	0.0912	0.45003
0.1209	2.09599	0.093	0.45988
0.1225	2.11383	0.0951	0.46975
0.1244	2.13161	0.0974	0.47964
0.126	2.14933	0.0999	0.48954
0.1272	2.16699	0.1028	0.49947
0.1286	2.18458	0.106	0.50941
0.1305	2.20211	0.1083	0.51937
0.1325	2.21957	0.1094	0.52936
0.1345	2.23698	0.1106	0.53936
0.1368	2.25432	0.1125	0.54938
0.139	2.27159	0.1147	0.55942
0.1411	2.28881	0.1181	0.56948
0.1434	2.30596	0.1224	0.57956
0.1459	2.32305	0.125	0.58965
0.1487	2.34008	0.1269	0.59977
0.1516	2.35704	0.1289	0.6099
0.1544	2.37394	0.1296	0.62006
0.1572	2.39078	0.1305	0.63023
0.1597	2.40756	0.1322	0.64043
0.1621	2.42427	0.1342	0.65064
0.1643	2.44092	0.1362	0.66087
0.1663	2.45751	0.1381	0.67112
0.1681	2.47403	0.1398	0.68139
0.1699	2.49049	0.1417	0.69168
0.1716	2.50689	0.1438	0.70199
0.1731	2.52323	0.1461	0.71231
0.1744	2.5395	0.1484	0.72266
0.1747	2.55571	0.1504	0.73303
0.1732	2.57186	0.1525	0.74341
0.176	2.58794	0.1546	0.75381
0.1792	2.60397	0.1568	0.76424
0.1818	2.61993	0.1592	0.77468
0.1838	2.63582	0.1619	0.78514
0.186	2.65166	0.1652	0.79562
0.1883	2.66743	0.1698	0.80612
0.1905	2.68314	0.1734	0.81664
0.1926	2.69878	0.1744	0.82718
0.1947	2.71436	0.1742	0.83774
0.197	2.72988	0.1751	0.84831
0.1993	2.74534	0.1767	0.85891
0.2017	2.76073	0.1783	0.86952
0.2041	2.77607	0.1799	0.88016
0.2068	2.79134	0.1817	0.89081
0.2096	2.80654	0.1837	0.90148
0.2124	2.82168	0.186	0.91217
0.2146	2.83676	0.1883	0.92288
0.2163	2.85178	0.1905	0.93361
0.2177	2.86674	0.1927	0.94436
0.2189	2.88163	0.1948	0.95513
0.2198	2.89646	0.1967	0.96592
0.2208	2.91123	0.1986	0.97672
0.2215	2.92593	0.2005	0.98755
0.2183	2.94057	0.2021	0.99839
0.221	2.95515	0.2036	1.00926
0.2259	2.96966	0.2052	1.02014
0.2296	2.98604	0.2067	1.03081
0.2326	3.00338	0.2081	1.04137
0.2354	3.01976	0.2099	1.05183
0.238	3.03456	0.2119	1.06225
0.2405	3.04843	0.2141	1.07272
0.2429	3.06216	0.2165	1.08331
0.2451	3.07599	0.219	1.09401
0.2471	3.09011	0.2217	1.1047
0.2491	3.10467	0.2241	1.1154
0.2512	3.11932	0.2266	1.12612
0.253	3.13351	0.2291	1.13682
0.2545	3.14722	0.2318	1.14759
0.2559	3.16088	0.2344	1.15845
0.2575	3.17458	0.2369	1.16941
0.2597	3.18814	0.2392	1.1804
0.262	3.20148	0.2414	1.19141
0.2641	3.21472	0.2434	1.20242
0.266	3.22786	0.2453	1.21344
0.2675	3.24074	0.2471	1.22441
0.2689	3.25329	0.2487	1.23534
0.2706	3.26576	0.2503	1.24623
0.2721	3.27843	0.252	1.25715
0.2736	3.29135	0.2538	1.26813
0.2755	3.30453	0.2556	1.27918
0.2779	3.31775	0.2571	1.29028
0.2806	3.33089	0.2586	1.30145
0.2834	3.34392	0.2603	1.31269
0.286	3.35682	0.2618	1.32399
0.2887	3.36958	0.2633	1.33534
0.2912	3.38227	0.2649	1.34675
0.2935	3.3952	0.2669	1.35818
0.2955	3.40845	0.2692	1.36959
0.2974	3.42178	0.2714	1.38096
0.2995	3.4349	0.2736	1.39232
0.3019	3.44772	0.276	1.40366
0.3041	3.46038	0.2784	1.41496
0.3058	3.47296	0.2809	1.42621
0.3068	3.48546	0.2835	1.43744
0.3033	3.4979	0.2861	1.44867
0.3052	3.51027	0.2887	1.45985
0.3093	3.52253	0.2911	1.47096
0.3125	3.53467	0.2934	1.48204
0.3151	3.54669	0.2955	1.49312
0.3175	3.55851	0.2975	1.50422
0.3196	3.57	0.2996	1.51536
0.3217	3.58095	0.3018	1.52654
0.324	3.59127	0.304	1.53778
0.3262	3.60108	0.3059	1.54913
0.328	3.61055	0.3075	1.56061
0.3295	3.61989	0.309	1.57221
0.3311	3.62955	0.3104	1.58393
0.3331	3.64002	0.3119	1.5957
0.3352	3.65103	0.3106	1.60751
0.337	3.6621	0.3128	1.61934
0.3387	3.67308	0.3161	1.63122
0.3404	3.68402	0.3185	1.64313
0.3424	3.69496	0.3203	1.65508
0.3446	3.7059	0.3222	1.66704
0.3469	3.7168	0.3243	1.67898
0.3494	3.72748	0.3264	1.69086
0.3533	3.73772	0.3285	1.70268
0.3609	3.74771	0.3308	1.71443
0.362	3.75762	0.3332	1.72612
0.3616	3.76749	0.3356	1.73779
0.3623	3.77725	0.3377	1.74948
0.3637	3.78683	0.3398	1.76121
0.3655	3.79619	0.342	1.77303
0.3672	3.80529	0.3444	1.78497
0.3687	3.81412	0.3465	1.79708
0.37	3.82271	0.3485	1.80942
0.3711	3.83105	0.3505	1.82202
0.372	3.83917	0.3523	1.83491
0.3729	3.84709	0.3541	1.8481
0.3739	3.85484	0.3558	1.86164
0.3753	3.86254	0.3573	1.8755
0.3771	3.87028	0.3576	1.88964
0.3791	3.87806	0.3577	1.90404
0.3814	3.88595	0.3604	1.91867
0.3862	3.89405	0.3631	1.93346
0.3935	3.9022	0.3653	1.94835
0.3976	3.9103	0.3672	1.96324
0.3961	3.91836	0.3691	1.97805
0.3956	3.92643	0.3711	1.99272
0.397	3.93456	0.3733	2.00727
0.3994	3.94275	0.3762	2.02176
0.4018	3.951	0.3794	2.03618
0.4039	3.9593	0.3826	2.05054
0.4062	3.96762	0.387	2.06483
0.4084	3.97589	0.3885	2.07905
0.4106	3.98396	0.3887	2.0933
0.4125	3.99185	0.3897	2.10779
0.4145	3.99959	0.3914	2.12257
0.4163	4.0072	0.3934	2.13753
0.4181	4.01469	0.3953	2.15261
0.4193	4.02206	0.3972	2.16782
0.4208	4.02933	0.3991	2.1832
0.4223	4.03655	0.401	2.1988
0.4237	4.04372	0.4028	2.21462
0.4256	4.05092	0.4045	2.23068
0.4283	4.05829	0.4063	2.24699
0.4314	4.06582	0.4083	2.26357
0.4349	4.07344	0.4105	2.28045
0.4383	4.08109	0.4127	2.29769
0.4407	4.08876	0.4147	2.3153
0.4422	4.0964	0.4168	2.33329
0.4437	4.10402	0.4191	2.35166
0.4465	4.11163	0.4213	2.37037
0.4497	4.11922	0.4233	2.38939
0.452	4.1268	0.4255	2.40868
0.4534	4.13435	0.4277	2.42821
0.4544	4.14185	0.4299	2.44793
0.4557	4.14929	0.432	2.4678
0.4568	4.15668	0.4339	2.48778
0.4574	4.16403	0.4357	2.50782
0.4578	4.17135	0.4375	2.52791
0.4585	4.17866	0.4394	2.54803
0.4593	4.18594	0.4414	2.56818
0.4607	4.19316	0.4436	2.58837
0.4622	4.20032	0.4457	2.6086
0.4643	4.20739	0.4477	2.62888
0.4672	4.21441	0.45	2.64927
0.4708	4.22139	0.4523	2.66981
0.4745	4.22836	0.4545	2.69055
0.4781	4.23536	0.4567	2.71156
0.4822	4.2424	0.4589	2.7329
0.4862	4.2495	0.461	2.7546
0.4901	4.25666	0.4629	2.77669
0.4922	4.26389	0.4649	2.79919
0.4939	4.27129	0.4669	2.82211
0.4965	4.27913	0.4687	2.84548
0.4993	4.28727	0.4704	2.86932
0.5016	4.29538	0.4721	2.89361
0.5033	4.30333	0.4737	2.91834
0.501	4.3111	0.4753	2.94345
0.5032	4.31872	0.4769	2.96891
0.5068	4.32618	0.4787	2.99469
0.5088	4.33346	0.4809	3.02075
0.5094	4.34049	0.4834	3.04705
0.5119	4.34727	0.4858	3.07355
0.514	4.35386	0.4878	3.10023
0.5153	4.36048	0.4895	3.12706
0.5162	4.3671	0.4914	3.15399
0.5168	4.3737	0.4935	3.18097
0.5172	4.38026	0.4958	3.20796
0.5151	4.38678	0.4979	3.23494
0.5093	4.39325	0.5002	3.26189
0.5052	4.39968	0.5025	3.28884
0.5086	4.40606	0.5047	3.31588
0.5175	4.41238	0.5066	3.34311
0.5326	4.41865	0.5084	3.37049
0.5478	4.42503	0.51	3.39802
0.5462	4.43167	0.5118	3.42572
0.5404	4.43843	0.5136	3.45366
0.5398	4.44515	0.5155	3.48192
0.5422	4.45181	0.5172	3.51065
0.5447	4.45847	0.5189	3.53986
0.5462	4.4652	0.5206	3.56958
0.5484	4.47202	0.5225	3.5998
0.5474	4.47885	0.5245	3.63052
0.5457	4.48559	0.5264	3.66173
0.5491	4.49231	0.5284	3.6934
0.554	4.49905	0.5304	3.7254
0.5569	4.50575	0.5324	3.75761
0.5583	4.51225	0.5345	3.78976
0.5595	4.51866	0.5368	3.82188
0.5608	4.52508	0.5393	3.85412
0.562	4.53154	0.5417	3.88656
0.5632	4.53801	0.5443	3.91919
0.5646	4.54447	0.547	3.95198
0.5659	4.55089	0.5495	3.98489
0.5674	4.55726	0.5518	4.01793
0.5689	4.56356	0.5542	4.05111
0.5706	4.5698	0.5571	4.08444
0.5726	4.57601	0.5589	4.11794
0.5746	4.58222	0.5603	4.15161
0.5769	4.58847	0.5619	4.18545
0.5813	4.5948	0.5634	4.21944
0.5895	4.6012	0.5647	4.25365
0.5907	4.60776	0.5657	4.28812
0.5898	4.61459	0.5669	4.32284
0.5908	4.62146	0.5684	4.35781
0.5932	4.6281	0.57	4.39301
0.5958	4.63456	0.5716	4.42844
0.5984	4.64104	0.5731	4.46412
0.6007	4.64765	0.5745	4.50007
0.6028	4.65438	0.5762	4.53626
0.6048	4.66122	0.5782	4.57265
0.6062	4.66815	0.5803	4.60918
0.6051	4.67518	0.5834	4.64579
0.6074	4.68231	0.5885	4.68239
0.6111	4.68947	0.5922	4.71899
0.6141	4.6965	0.5919	4.75565
0.6164	4.70341	0.5926	4.79238
0.6182	4.71033	0.5946	4.8292
0.6196	4.71732	0.5973	4.86614
0.621	4.72437	0.6	4.9032
0.6223	4.73148	0.6023	4.94037
0.6237	4.7386	0.6044	4.97761
0.6252	4.74572	0.6064	5.01491
0.6271	4.75283	0.6086	5.05229
0.6292	4.75993	0.6108	5.08977
0.6313	4.76703	0.613	5.12736
0.6335	4.77412	0.615	5.16511
0.6358	4.78112	0.617	5.20308
0.6384	4.78797	0.6187	5.2413
0.6413	4.79463	0.6204	5.27981
0.6441	4.80116	0.6221	5.31858
0.6464	4.80756	0.6239	5.35762
0.6485	4.81382	0.6257	5.39694
0.6504	4.81991	0.6272	5.43657
0.6523	4.82589	0.6286	5.47653
0.654	4.83182	0.6302	5.51681
0.6558	4.83778	0.6319	5.55736
0.6576	4.84375	0.6336	5.59812
0.6593	4.84975	0.6355	5.63904
0.6608	4.85589	0.6375	5.6801
0.6625	4.86223	0.6395	5.72125
0.664	4.86879	0.6415	5.76247
0.6654	4.87555	0.6438	5.80372
0.667	4.88247	0.6463	5.845
0.6689	4.88956	0.6489	5.88632
0.6709	4.89679	0.6515	5.92768
0.6731	4.90411	0.654	5.96911
0.6755	4.91145	0.6566	6.0106
0.678	4.91872	0.6589	6.05211
0.6805	4.92579	0.661	6.09359
0.6831	4.93259	0.6631	6.13504
0.6871	4.93906	0.6653	6.17648
0.6979	4.94522	0.6675	6.21793
0.6999	4.95114	0.6696	6.2594
0.6976	4.95688	0.6714	6.30087
0.697	4.96241	0.6731	6.34235
0.6979	4.96775	0.6748	6.38389
0.6996	4.97292	0.6764	6.42554
0.7012	4.978	0.6781	6.46737
0.7027	4.98311	0.6797	6.50941
0.704	4.9882	0.6813	6.55169
0.7051	4.9932	0.6829	6.59417
0.7062	4.99816	0.6846	6.63672
0.7071	5.00314	0.6864	6.6792
0.708	5.00813	0.688	6.72157
0.7095	5.0131	0.6896	6.76382
0.7115	5.01804	0.6912	6.80599
0.7135	5.02293	0.6928	6.84809
0.7155	5.0278	0.6945	6.89013
0.7173	5.03274	0.6966	6.93218
0.7193	5.03791	0.6996	6.9743
0.7216	5.04331	0.7033	7.01652
0.724	5.04881	0.705	7.05886
0.7286	5.0545	0.7067	7.10132
0.7379	5.06032	0.7088	7.14394
0.7398	5.06587	0.7112	7.18675
0.7381	5.0706	0.7138	7.22982
0.7383	5.07471	0.7165	7.27317
0.7399	5.07861	0.7191	7.31679
0.7422	5.08242	0.7217	7.36066
0.7445	5.08611	0.7241	7.40475
0.7461	5.08964	0.7262	7.44871
0.7433	5.09304	0.7281	7.49252
0.746	5.09632	0.73	7.53629
0.7506	5.09969	0.7307	7.5801
0.7542	5.10338	0.7319	7.62403
0.7572	5.10722	0.7299	7.66815
0.7596	5.11101	0.732	7.71242
0.7618	5.11468	0.7364	7.7568
0.764	5.1183	0.7397	7.80123
0.7661	5.12206	0.7419	7.84567
0.7679	5.12595	0.7436	7.89008
0.7696	5.12986	0.7452	7.93441
0.7709	5.13378	0.747	7.97857
0.7719	5.13776	0.749	8.02249
0.7728	5.14182	0.7512	8.06661
0.7737	5.14598	0.7533	8.11207
0.7747	5.15026	0.7553	8.15875
0.7759	5.15464	0.7571	8.20555
0.7775	5.15912	0.7588	8.25098
0.7793	5.16366	0.7607	8.29466
0.7819	5.16825	0.763	8.3373
0.7899	5.17274	0.7654	8.37965
0.7928	5.17701	0.7677	8.42204
0.792	5.18119	0.7695	8.46456
0.7928	5.18538	0.7714	8.50723
0.7947	5.18957	0.7735	8.55004
0.7971	5.19371	0.7758	8.59303
0.7999	5.19779	0.778	8.63622
0.8027	5.2018	0.7799	8.67958
0.8056	5.20572	0.7818	8.72299
0.8083	5.20958	0.7838	8.76624
0.8108	5.21337	0.7856	8.80939
0.8132	5.21718	0.7873	8.85259
0.8126	5.22112	0.7889	8.89586
0.8136	5.22515	0.7906	8.93903
0.8174	5.22918	0.7924	8.98206
0.8203	5.23318	0.7944	9.02506
0.8221	5.23716	0.7966	9.06816
0.8235	5.24112	0.7985	9.11153
0.825	5.24507	0.8002	9.15529
0.8261	5.249	0.8021	9.1993
0.8273	5.25294	0.8042	9.24348
0.8288	5.2569	0.8062	9.2878
0.8311	5.26087	0.8084	9.33225
0.8334	5.26487	0.8107	9.37666
0.8353	5.26885	0.8133	9.42092
0.8367	5.27284	0.8159	9.46505
0.8377	5.27682	0.8183	9.50909
0.8388	5.28079	0.8205	9.55303
0.8402	5.28472	0.8226	9.59688
0.842	5.2886	0.8248	9.6406
0.844	5.2924	0.8273	9.68417
0.8467	5.29615	0.8296	9.72758
0.8501	5.29984	0.8316	9.7708
0.8561	5.3035	0.8333	9.81381
0.8588	5.30715	0.8349	9.8566
0.8606	5.31081	0.8366	9.89915
0.8629	5.31449	0.8383	9.94148
0.8656	5.31818	0.8399	9.98357
0.8684	5.3219	0.8414	10.0254
0.8708	5.32567	0.8429	10.067
0.8726	5.3295	0.8444	10.1085
0.874	5.33341	0.8463	10.15
0.8752	5.33742	0.8485	10.1918
0.8765	5.34154	0.8508	10.2343
0.8779	5.34577	0.853	10.2772
0.879	5.35013	0.8548	10.3202
0.8799	5.35462	0.8566	10.3633
0.8809	5.35919	0.8587	10.4065
0.8818	5.36376	0.861	10.4499
0.8828	5.36812	0.8631	10.4935
0.8839	5.37227	0.865	10.5373
0.8853	5.3762	0.8667	10.5813
0.8872	5.37965	0.8689	10.6252
0.8895	5.38274	0.8713	10.669
0.892	5.38572	0.8739	10.7124
0.8946	5.38867	0.8764	10.7554
0.8974	5.39161	0.8789	10.7981
0.9003	5.3945	0.8809	10.8408
0.9032	5.39734	0.8825	10.8833
0.906	5.40017	0.8837	10.9254
0.9091	5.40303	0.884	10.9671
0.9123	5.40599	0.8857	11.0086
0.9152	5.40907	0.8873	11.0498
0.9179	5.41229	0.8895	11.0907
0.9204	5.41562	0.8912	11.1316
0.9225	5.41906	0.8932	11.1726
0.9243	5.42257	0.8959	11.2138
0.9259	5.42614	0.8987	11.2554
0.9248	5.42979	0.9013	11.2973
0.9219	5.43353	0.9039	11.3395
0.9249	5.43737	0.9064	11.382
0.9299	5.44131	0.9088	11.4246
0.9331	5.44531	0.9113	11.4674
0.935	5.44925	0.9138	11.5105
0.9364	5.45297	0.9159	11.5539
0.9377	5.45662	0.9179	11.5974
0.9389	5.46036	0.9198	11.641
0.9403	5.46423	0.9216	11.6842
0.9417	5.46817	0.9196	11.7268
0.9431	5.47215	0.9204	11.769
0.9443	5.47613	0.924	11.8108
0.9456	5.48014	0.9267	11.8524
0.9473	5.48427	0.9292	11.8937
0.9495	5.48843	0.9321	11.9348
0.9517	5.49253	0.9337	11.9761
0.954	5.49651	0.9352	12.0177
0.9565	5.50037	0.9368	12.0596
0.9629	5.5041	0.9384	12.1016
0.9679	5.50771	0.94	12.1435
0.9677	5.5112	0.9416	12.1853
0.9683	5.51458	0.9432	12.2268
0.9704	5.51786	0.9446	12.2681
0.9728	5.5211	0.9501	12.3093
0.9751	5.52434	0.9665	12.3503
0.9775	5.52764	0.9705	12.391
0.9796	5.53112	0.9637	12.4315
0.9815	5.53492	0.9521	12.4718
0.9832	5.53892	0.9475	12.5118
0.9847	5.54297	0.9536	12.5516
0.9863	5.54705	0.962	12.5914
0.9878	5.55121	0.9664	12.6312
0.9893	5.5554	0.9686	12.6711
0.9909	5.55948	0.9702	12.7111
0.9925	5.56356	0.972	12.7512
0.9943	5.56775	0.9743	12.7916
0.9962	5.57206	0.9765	12.8321
0.9983	5.57641	0.9782	12.8728
1.0003	5.58076	0.9791	12.9136
1.0025	5.58504	0.9773	12.9546
1.0048	5.58922	0.9795	12.9956
1.0073	5.59322	0.9827	13.0366
1.0099	5.59697	0.9856	13.077
1.0124	5.60052	0.9881	13.1171
1.0145	5.60397	0.9904	13.1569
1.0166	5.6075	0.9926	13.1968
1.0187	5.61111	0.9951	13.2368
1.0209	5.61468	0.9988	13.2769
1.0227	5.61814	1.0039	13.317
1.0243	5.62155	1.0053	13.3573
1.0259	5.62495	1.0062	13.3976
1.0276	5.62839	1.0078	13.4381
1.0295	5.63193	1.0096	13.4787
1.0313	5.63563	1.0105	13.5195
1.0329	5.6395	1.0114	13.5604
1.0343	5.64354	1.0138	13.6016
1.036	5.64767	1.0162	13.6428
1.0378	5.65187	1.0185	13.684
1.0396	5.65614	1.0201	13.725
1.0414	5.66051	1.0215	13.7658
1.0433	5.66495	1.023	13.8063
1.0455	5.66944	1.0246	13.8463
1.0477	5.67393	1.0261	13.886
1.0499	5.6784	1.0275	13.9253
1.0521	5.68279	1.0287	13.9641
1.0545	5.68703	1.0301	14.0025
1.0569	5.691	1.0316	14.0408
1.0591	5.69477	1.0331	14.0791
1.0614	5.69835	1.0342	14.1172
1.0638	5.70176	1.0362	14.1551
1.0663	5.70501	1.0392	14.1928
1.0689	5.70811	1.042	14.2306
1.0714	5.71111	1.0485	14.2685
1.0738	5.71403	1.0565	14.3065
1.0762	5.71691	1.0575	14.3447
1.0787	5.71976	1.0561	14.3832
1.0811	5.72262	1.057	14.4218
1.0829	5.72555	1.0594	14.4605
1.0843	5.7286	1.0619	14.4994
1.0822	5.73184	1.0644	14.5383
1.082	5.73528	1.0668	14.5773
1.0856	5.7389	1.0689	14.6163
1.0889	5.74267	1.0698	14.6551
1.0916	5.74658	1.0711	14.6936
1.0938	5.75058	1.0699	14.7316
1.0955	5.75465	1.0719	14.7692
1.097	5.75876	1.0752	14.8067
1.0986	5.76287	1.0781	14.8441
1.1002	5.76694	1.0796	14.8813
1.1021	5.77093	1.0778	14.9185
1.1041	5.77475	1.0789	14.9555
1.1063	5.77836	1.0829	14.9926
1.1085	5.78173	1.0845	15.0298
1.1106	5.78487	1.0858	15.0673
1.1128	5.78778	1.0888	15.1049
1.1149	5.79049	1.0919	15.1426
1.117	5.79303	1.0963	15.1804
1.1191	5.79542	1.0988	15.2186
1.1214	5.79768	1.1003	15.257
1.1238	5.7999	1.1024	15.2956
1.1262	5.80226	1.1046	15.3343
1.1285	5.80481	1.1069	15.3729
1.1305	5.80754	1.1092	15.4114
1.1326	5.81028	1.1115	15.4496
1.1348	5.81297	1.1139	15.4875
1.1373	5.8156	1.116	15.5249
1.1396	5.8182	1.1176	15.5619
1.1417	5.82082	1.1157	15.5982
1.1439	5.82346	1.1143	15.6338
1.146	5.82616	1.1185	15.6688
1.1479	5.82889	1.1224	15.7032
1.1494	5.83165	1.1248	15.7376
1.1508	5.83444	1.1266	15.7726
1.1522	5.83725	1.1289	15.8077
1.1536	5.84013	1.1361	15.8428
1.1549	5.84305	1.1397	15.8775
1.1563	5.846	1.1386	15.9121
1.1578	5.84899	1.1383	15.9466
1.1594	5.85199	1.1391	15.9812
1.1611	5.85497	1.1405	16.016
1.1627	5.85781	1.1421	16.0512
1.1645	5.86055	1.1437	16.0867
1.1664	5.86333	1.1454	16.1225
1.1686	5.86618	1.1471	16.1586
1.1709	5.86903	1.1487	16.195
1.1745	5.87184	1.1504	16.2307
1.1824	5.87457	1.1524	16.2645
1.1856	5.87721	1.1547	16.2965
1.1846	5.87976	1.1572	16.328
1.1853	5.88225	1.1598	16.3603
1.1871	5.88469	1.1624	16.3939
1.1892	5.88709	1.1652	16.4283
1.1914	5.88948	1.1681	16.4627
1.1937	5.89188	1.1709	16.4969
1.1959	5.89433	1.1735	16.5306
1.198	5.89684	1.1759	16.564
1.1998	5.89943	1.178	16.5969
1.2015	5.90209	1.18	16.6295
1.203	5.90478	1.182	16.6616
1.2044	5.90751	1.1838	16.6932
1.205	5.91025	1.1848	16.7247
1.2047	5.91298	1.1824	16.7562
1.2053	5.91572	1.1831	16.788
1.2087	5.91844	1.1877	16.82
1.2115	5.92111	1.1914	16.8526
1.2138	5.92373	1.1939	16.8855
1.2156	5.9263	1.1958	16.9185
1.2177	5.92883	1.1977	16.9516
1.2203	5.93133	1.1999	16.9847
1.2231	5.93382	1.2021	17.0178
1.2258	5.93634	1.2043	17.0506
1.2285	5.93889	1.2063	17.0831
1.2314	5.94147	1.2085	17.1154
1.2348	5.94407	1.2108	17.1473
1.2391	5.94666	1.2126	17.1788
1.2415	5.94924	1.2142	17.21
1.243	5.95182	1.2158	17.2412
1.2443	5.95441	1.217	17.2724
1.2458	5.95702	1.2183	17.3036
1.247	5.95963	1.2197	17.3346
1.2481	5.96224	1.2209	17.3655
1.2493	5.96486	1.2223	17.3964
1.2508	5.96749	1.2239	17.4272
1.2524	5.97015	1.2259	17.4578
1.2536	5.97284	1.2282	17.4882
1.2545	5.97557	1.2333	17.5185
1.2553	5.97833	1.2368	17.5487
1.2563	5.9811	1.2371	17.5788
1.2577	5.98388	1.2382	17.6089
1.2597	5.98667	1.2404	17.639
1.2619	5.9895	1.2429	17.6691
1.2643	5.99236	1.2455	17.6995
1.2674	5.99523	1.248	17.73
1.2708	5.9981	1.2506	17.7606
1.2738	6.00093	1.2531	17.791
1.2768	6.0037	1.2553	17.8208
1.28	6.00637	1.2575	17.8506
1.283	6.00888	1.2594	17.8809
1.2855	6.01123	1.2609	17.9113
1.2878	6.01343	1.2626	17.9415
1.2898	6.01558	1.2642	17.9714
1.2919	6.01791	1.2652	18.001
1.2939	6.02041	1.2655	18.0303
1.2957	6.02296	1.2647	18.0591
1.2971	6.02549	1.2673	18.0877
1.2983	6.02799	1.2709	18.116
1.2997	6.03046	1.2743	18.1445
1.3011	6.03293	1.2768	18.173
1.3026	6.03545	1.28	18.2014
1.3038	6.03803	1.2824	18.2295
1.3047	6.04067	1.2854	18.2572
1.3055	6.0434	1.2883	18.2848
1.3064	6.04622	1.2898	18.3125
1.3076	6.04913	1.2913	18.3402
1.3092	6.05212	1.2916	18.368
1.3111	6.05519	1.2932	18.3959
1.3132	6.05831	1.2992	18.4238
1.3153	6.06147	1.3013	18.4516
1.3186	6.06465	1.3023	18.4793
1.3267	6.06782	1.3035	18.5067
1.3298	6.07096	1.3047	18.5339
1.3286	6.07402	1.3061	18.561
1.3289	6.07697	1.3073	18.588
1.3309	6.0798	1.3086	18.6149
1.3336	6.08253	1.31	18.6416
1.336	6.08518	1.3112	18.6682
1.3384	6.08776	1.3123	18.6946
1.3404	6.09027	1.3134	18.7208
1.3424	6.09272	1.3148	18.747
1.3443	6.09512	1.3164	18.7735
1.346	6.09747	1.3198	18.8005
1.3476	6.09984	1.3296	18.8277
1.3494	6.10222	1.3317	18.8548
1.3514	6.1046	1.3298	18.8814
1.3533	6.107	1.3303	18.9075
1.3552	6.10945	1.3326	18.9332
1.357	6.11197	1.3355	18.9585
1.3589	6.11459	1.3384	18.9833
1.3606	6.11733	1.3421	19.0079
1.3629	6.12018	1.3456	19.0325
1.3656	6.12314	1.349	19.057
1.3682	6.12622	1.35	19.0817
1.3704	6.12941	1.3513	19.1064
1.3723	6.1327	1.3529	19.1311
1.374	6.13608	1.3506	19.156
1.3754	6.1395	1.351	19.1809
1.3771	6.14293	1.3557	19.206
1.3789	6.14623	1.359	19.2313
1.3806	6.14925	1.3608	19.2568
1.3824	6.15207	1.3621	19.2826
1.3842	6.15482	1.3635	19.3086
1.3861	6.15753	1.365	19.3347
1.3882	6.16018	1.3666	19.3608
1.3904	6.16275	1.3681	19.3868
1.3927	6.16525	1.3695	19.4125
1.3954	6.16768	1.3711	19.4379
1.3978	6.17006	1.3727	19.4629
1.4	6.17241	1.3742	19.4875
1.4021	6.17475	1.3757	19.5117
1.404	6.1771	1.3776	19.5355
1.4059	6.1795	1.3799	19.5589
1.408	6.18199	1.3826	19.5819
1.41	6.18465	1.387	19.6047
1.4118	6.18755	1.3958	19.6279
1.4137	6.19066	1.3965	19.6513
1.4156	6.19394	1.3958	19.6749
1.4175	6.19735	1.3971	19.6985
1.4197	6.20085	1.3992	19.7221
1.422	6.20443	1.4016	19.7457
1.4243	6.20809	1.4032	19.7693
1.4265	6.21178	1.4046	19.7929
1.4283	6.21542	1.4075	19.8165
1.4301	6.21868	1.4079	19.8401
1.4318	6.2216	1.4081	19.8636
1.4337	6.22436	1.4116	19.887
1.4355	6.22703	1.4147	19.9102
1.4375	6.22961	1.4171	19.9332
1.4394	6.23215	1.4191	19.956
1.441	6.23465	1.4211	19.9786
1.4426	6.23708	1.4233	20.001
1.4443	6.23943	1.4253	20.0233
1.4462	6.24165	1.4268	20.0456
1.4484	6.24378	1.428	20.0679
1.4507	6.24583	1.4292	20.0902
1.453	6.24787	1.4306	20.1124
1.4552	6.24994	1.4321	20.1346
1.4574	6.2521	1.4333	20.1567
1.4595	6.25438	1.4346	20.1785
1.4619	6.25681	1.436	20.2001
1.4643	6.25938	1.4373	20.2217
1.4666	6.26207	1.4397	20.2435
1.469	6.26489	1.4421	20.2653
1.4712	6.2678	1.4442	20.2873
1.4731	6.2708	1.4463	20.3093
1.4748	6.27384	1.4487	20.3314
1.4763	6.27691	1.4552	20.3536
1.4777	6.28	1.463	20.3758
1.479	6.28309	1.4621	20.398
1.4806	6.28614	1.4619	20.4201
1.4823	6.2891	1.4633	20.4422
1.4841	6.29196	1.4653	20.4643
1.4863	6.29472	1.4675	20.4864
1.4883	6.29738	1.4691	20.5083
1.4902	6.29992	1.4708	20.5297
1.4921	6.30229	1.4731	20.5512
1.4942	6.30444	1.4752	20.5729
1.4965	6.30634	1.477	20.5949
1.4988	6.30799	1.4784	20.617
1.5014	6.30944	1.4797	20.6389
1.5039	6.31076	1.4786	20.6606
1.5063	6.31201	1.48	20.6821
1.5088	6.31329	1.4834	20.7032
1.5113	6.31465	1.4859	20.7239
1.5137	6.31614	1.4878	20.7442
1.5159	6.31783	1.4896	20.7641
1.5178	6.31978	1.4915	20.7837
1.5198	6.32181	1.4935	20.8031
1.5216	6.32381	1.4956	20.8224
1.5233	6.32584	1.4979	20.8414
1.5249	6.32791	1.5003	20.8601
1.5264	6.32996	1.5027	20.8786
1.5275	6.33187	1.5053	20.8972
1.5286	6.33377	1.5079	20.9159
1.5297	6.33584	1.5105	20.9347
1.5311	6.3381	1.5129	20.9536
1.5327	6.34046	1.5151	20.9726
1.5343	6.34278	1.5174	20.9915
1.5362	6.34504	1.5197	21.0105
1.5383	6.34718	1.5217	21.0296
1.5407	6.34913	1.5237	21.0489
1.5454	6.35102	1.5254	21.0684
1.5482	6.35295	1.5264	21.0881
1.5498	6.35496	1.525	21.108
1.5518	6.35701	1.5243	21.1274
1.554	6.35906	1.5285	21.1465
1.5565	6.36108	1.5325	21.1657
1.5589	6.36303	1.5352	21.185
1.5613	6.36492	1.5373	21.2043
1.5638	6.36675	1.5394	21.2235
1.5661	6.36854	1.5415	21.2425
1.5682	6.3703	1.5438	21.2612
1.5703	6.37203	1.546	21.2794
1.5724	6.37373	1.548	21.2973
1.5744	6.37537	1.5501	21.3148
1.576	6.37699	1.5523	21.332
1.5775	6.3786	1.5545	21.349
1.579	6.38022	1.5566	21.3662
1.5802	6.38189	1.5587	21.3837
1.5814	6.38363	1.5607	21.4011
1.5827	6.38545	1.5626	21.4184
1.584	6.38739	1.5644	21.4355
1.5854	6.38945	1.5659	21.4525
1.5869	6.39164	1.5672	21.4694
1.5886	6.39397	1.5687	21.4862
1.5904	6.3964	1.5703	21.5031
1.5926	6.3989	1.5721	21.5201
1.595	6.40144	1.5739	21.5371
1.5976	6.40399	1.5759	21.5544
1.6002	6.40654	1.578	21.5718
1.603	6.40906	1.5799	21.5894
1.606	6.41152	1.5819	21.6072
1.6089	6.41389	1.584	21.6253
1.612	6.41612	1.5861	21.6435
1.6149	6.41818	1.5885	21.6617
1.6177	6.42008	1.591	21.6798
1.6201	6.42182	1.5937	21.6973
1.6222	6.42345	1.5963	21.7145
1.6242	6.42502	1.5987	21.7315
1.6259	6.42653	1.6011	21.7483
1.6275	6.428	1.6035	21.7648
1.6289	6.42944	1.6056	21.781
1.6253	6.43084	1.6077	21.7969
1.6249	6.43221	1.6096	21.8126
1.6297	6.43361	1.6115	21.8281
1.6337	6.43519	1.6132	21.8436
1.6365	6.43703	1.615	21.8597
1.639	6.43906	1.6166	21.8761
1.641	6.44114	1.6181	21.8924
1.6427	6.4432	1.6196	21.9084
1.6444	6.44528	1.6213	21.9241
1.6458	6.44746	1.623	21.9397
1.647	6.44974	1.6245	21.955
1.6483	6.45212	1.6257	21.9702
1.6499	6.45451	1.6268	21.9853
1.6519	6.45674	1.6277	22.0003
1.6543	6.45874	1.6285	22.0153
1.6568	6.46062	1.6315	22.0304
1.6593	6.4625	1.6345	22.0455
1.6616	6.46442	1.6372	22.0608
1.6639	6.46636	1.64	22.0762
1.6664	6.46828	1.6427	22.0918
1.6689	6.47013	1.6453	22.1074
1.6711	6.47189	1.6484	22.123
1.6733	6.47356	1.6514	22.1386
1.6756	6.47514	1.6542	22.1541
1.6781	6.47665	1.6568	22.1697
1.6806	6.47812	1.6593	22.1851
1.6829	6.4796	1.6616	22.2002
1.6851	6.48111	1.6638	22.2147
1.6869	6.48269	1.6659	22.2289
1.6884	6.48434	1.6679	22.2434
1.6901	6.48605	1.6684	22.2579
1.6917	6.4878	1.6664	22.2722
1.6931	6.48961	1.6689	22.2863
1.6941	6.49148	1.6729	22.3004
1.6951	6.49343	1.6753	22.3144
1.696	6.49546	1.6766	22.3284
1.6972	6.49754	1.6778	22.3422
1.6981	6.49969	1.6791	22.3557
1.6991	6.5019	1.6805	22.3689
1.7004	6.50413	1.682	22.3821
1.702	6.50635	1.6835	22.3956
1.7042	6.50852	1.685	22.4094
1.7076	6.51061	1.6866	22.4234
1.7157	6.5126	1.6883	22.4376
1.7167	6.51447	1.6903	22.4518
1.7164	6.51623	1.6929	22.4661
1.7179	6.51788	1.6965	22.4805
1.7205	6.51944	1.698	22.4949
1.7232	6.52093	1.7001	22.5093
1.7259	6.52239	1.7053	22.5236
1.7287	6.52385	1.708	22.5379
1.7317	6.52536	1.7105	22.5519
1.7346	6.52696	1.7123	22.5658
1.7367	6.52866	1.7129	22.5796
1.7379	6.53047	1.7142	22.593
1.7395	6.53238	1.7159	22.6063
1.7406	6.53436	1.7177	22.6196
1.7402	6.53642	1.7196	22.633
1.743	6.53855	1.7215	22.6464
1.7469	6.54076	1.7236	22.6597
1.7497	6.54302	1.7255	22.6727
1.7515	6.54527	1.7274	22.6854
1.7528	6.54752	1.7295	22.6981
1.7541	6.54981	1.7315	22.7111
1.7554	6.55212	1.7333	22.7245
1.7568	6.55444	1.7351	22.7379
1.7581	6.55674	1.737	22.7512
1.7595	6.559	1.7389	22.7643
1.7611	6.56119	1.7409	22.7775
1.7628	6.5633	1.7429	22.7906
1.7648	6.56532	1.7451	22.8037
1.7671	6.56724	1.7472	22.8167
1.7695	6.56905	1.7494	22.8296
1.7719	6.57076	1.7515	22.8424
1.7743	6.57238	1.7536	22.8552
1.7768	6.57395	1.7556	22.8679
1.7795	6.57552	1.7578	22.8804
1.7824	6.57714	1.7598	22.8927
1.7853	6.57884	1.7617	22.9049
1.7879	6.58066	1.7635	22.917
1.7906	6.58262	1.7654	22.9288
1.7931	6.58474	1.7674	22.9405
1.7953	6.58699	1.7696	22.9522
1.7973	6.58931	1.7718	22.9639
1.7991	6.59168	1.7739	22.9757
1.8009	6.59412	1.7761	22.9876
1.8027	6.59664	1.7782	22.9997
1.8042	6.59922	1.7801	23.0121
1.8055	6.60185	1.782	23.0245
1.8068	6.60452	1.7837	23.0372
1.808	6.60718	1.7856	23.0499
1.8092	6.60978	1.7875	23.0629
1.81	6.61229	1.7894	23.0759
1.8109	6.61465	1.7914	23.089
1.8119	6.61685	1.7931	23.1021
1.8132	6.61888	1.7944	23.1151
1.8143	6.62077	1.7959	23.1279
1.8162	6.62252	1.7975	23.1404
1.8186	6.62417	1.7991	23.1527
1.8211	6.62571	1.8009	23.1646
1.8237	6.62718	1.8028	23.1762
1.8264	6.62864	1.8049	23.1875
1.8323	6.63047	1.8084	23.1984
1.8406	6.63271	1.8142	23.2092
1.8433	6.63517	1.8186	23.2198
1.8436	6.63776	1.8186	23.2303
1.8432	6.64038	1.8185	23.2407
1.8448	6.643	1.82	23.2512
1.8475	6.64561	1.8222	23.2617
1.8499	6.64824	1.8245	23.2723
1.8518	6.65091	1.8267	23.283
1.8531	6.65364	1.8287	23.2939
1.8521	6.65642	1.8306	23.3049
1.8528	6.65918	1.8325	23.316
1.8542	6.66179	1.8345	23.3274
1.858	6.66424	1.8365	23.3392
1.8608	6.66654	1.8385	23.3512
1.8627	6.66874	1.8402	23.3635
1.8641	6.67086	1.8418	23.3759
1.8656	6.67292	1.8432	23.3884
1.867	6.6749	1.8445	23.4009
1.8687	6.67682	1.8459	23.4134
1.8704	6.67867	1.8476	23.4257
1.8719	6.6805	1.8491	23.4378
1.8737	6.68231	1.8508	23.4495
1.8757	6.68409	1.8527	23.4608
1.8778	6.68585	1.8547	23.4716
1.8799	6.68757	1.8574	23.4819
1.882	6.68931	1.8637	23.4918
1.8843	6.69109	1.866	23.5013
1.8866	6.69289	1.8664	23.5104
1.8892	6.6947	1.8677	23.5193
1.8918	6.69651	1.8699	23.5282
1.8944	6.69833	1.8725	23.5376
1.8967	6.7002	1.8749	23.5475
1.899	6.70217	1.8774	23.5576
1.9013	6.70428	1.877	23.5677
1.9036	6.70642	1.8779	23.5778
1.9057	6.70843	1.8814	23.5878
1.9074	6.71041	1.8844	23.5979
1.909	6.71248	1.8867	23.6081
1.9107	6.71462	1.8887	23.6183
1.9122	6.71682	1.8904	23.6286
1.9138	6.71901	1.8922	23.6389
1.9153	6.72103	1.8942	23.6493
1.9168	6.72277	1.8961	23.6598
1.9183	6.72436	1.8979	23.6702
1.92	6.72591	1.8994	23.6807
1.9219	6.72745	1.901	23.691
1.924	6.72902	1.9026	23.7014
1.9264	6.7306	1.9042	23.7116
1.9288	6.73217	1.906	23.7216
1.931	6.73371	1.908	23.7312
1.933	6.73525	1.91	23.7404
1.9351	6.73695	1.9121	23.7494
1.9372	6.7388	1.9149	23.7583
1.9392	6.74068	1.9226	23.7671
1.9414	6.74256	1.9255	23.776
1.9437	6.74453	1.9247	23.785
1.9461	6.74669	1.9249	23.794
1.9485	6.74893	1.9264	23.8033
1.9507	6.75114	1.9285	23.8128
1.9529	6.75328	1.9305	23.8225
1.9549	6.75535	1.9322	23.8323
1.9569	6.75735	1.9329	23.8422
1.9587	6.75924	1.9342	23.8522
1.9604	6.76099	1.9373	23.8623
1.962	6.7626	1.94	23.8724
1.9637	6.76411	1.942	23.8826
1.9654	6.76556	1.9438	23.8927
1.9671	6.76697	1.9456	23.9028
1.9686	6.76835	1.9475	23.9128
1.9701	6.76972	1.9493	23.9226
1.9717	6.77108	1.951	23.9322
1.9735	6.77244	1.953	23.9415
1.9756	6.77385	1.955	23.9506
1.978	6.77531	1.957	23.9594
1.9806	6.77678	1.9589	23.9679
1.9832	6.77837	1.9608	23.9763
1.9856	6.78028	1.9626	23.9846
1.9891	6.78233	1.9647	23.9931
1.9914	6.78436	1.967	24.0019
1.9929	6.7865	1.9694	24.0111
1.9945	6.78872	1.9719	24.0203
1.9967	6.79086	1.9743	24.0293
1.999	6.79284	1.9765	24.0381
2.0013	6.79469	1.9786	24.0467
2.0035	6.79637	1.9806	24.0552
2.0053	6.7978	1.9826	24.0635
2.0069	6.79907	1.9848	24.0718
2.0084	6.80022	1.987	24.08
2.0098	6.80126	1.989	24.0882
2.0112	6.80222	1.9909	24.0964
2.0128	6.80317	1.9927	24.1046
2.0147	6.80413	1.9944	24.1129
2.0166	6.80513	1.996	24.1212
2.0183	6.80614	1.9965	24.1297
2.0203	6.80717	1.9983	24.1382
2.0223	6.80825	2.0004	24.1469
2.0243	6.80935	2.0021	24.1556
2.0264	6.81049	2.0038	24.1645
2.029	6.81167	2.0055	24.1735
2.0335	6.81291	2.0077	24.1827
2.0373	6.81428	2.01	24.1921
2.0403	6.81584	2.0122	24.2013
2.0427	6.81731	2.0146	24.2102
2.0444	6.81853	2.0172	24.2187
2.0457	6.81961	2.0198	24.227
2.0472	6.82069	2.0224	24.2354
2.0491	6.82178	2.0247	24.2438
2.0509	6.82286	2.0268	24.2521
2.0523	6.82392	2.0287	24.2603
2.053	6.82494	2.0309	24.2684
2.0535	6.826	2.0331	24.2763
2.0543	6.82722	2.0351	24.2841
2.0559	6.82857	2.037	24.2918
2.0575	6.82965	2.0388	24.2993
2.0591	6.83042	2.0407	24.3068
2.0606	6.8311	2.0426	24.3143
2.0624	6.83183	2.0444	24.3218
2.0641	6.83268	2.0461	24.3292
2.0663	6.83363	2.0477	24.3368
2.0691	6.83468	2.0492	24.3444
2.0721	6.83581	2.0507	24.3522
2.075	6.83698	2.0521	24.3602
2.0778	6.8382	2.0536	24.3683
2.0807	6.83947	2.0554	24.3768
2.0839	6.84079	2.0572	24.3854
2.087	6.84213	2.0592	24.3942
2.0899	6.84346	2.0615	24.4031
2.0924	6.84475	2.0641	24.4113
2.0948	6.846	2.0666	24.4191
2.0971	6.84722	2.0713	24.4268
2.0991	6.84841	2.0756	24.4345
2.1008	6.84964	2.078	24.4421
2.1025	6.85092	2.0789	24.4497
2.103	6.85219	2.0796	24.4571
2.1008	6.85338	2.0811	24.4644
2.1038	6.85453	2.0829	24.472
2.1071	6.85566	2.0848	24.4799
2.1092	6.85686	2.0866	24.488
2.1108	6.85811	2.0883	24.4962
2.1121	6.85942	2.0901	24.5044
2.1127	6.86085	2.0918	24.5127
2.1131	6.86241	2.0934	24.521
2.1133	6.86407	2.0951	24.5295
2.1125	6.86576	2.0969	24.538
2.1141	6.86742	2.099	24.5466
2.1182	6.86899	2.101	24.555
2.1214	6.87046	2.1027	24.563
2.1244	6.87187	2.1042	24.5703
2.1275	6.87323	2.1058	24.5775
2.1308	6.87456	2.1076	24.5847
2.1385	6.87585	2.1096	24.5921
2.1431	6.87713	2.1118	24.5996
2.1428	6.87841	2.1142	24.6073
2.1432	6.87969	2.1168	24.6151
2.145	6.881	2.1193	24.6228
2.1472	6.88233	2.1219	24.6302
2.1495	6.88368	2.1249	24.6374
2.1514	6.88506	2.1288	24.6445
2.1526	6.88646	2.1308	24.6517
2.154	6.88791	2.1324	24.6591
2.1553	6.88942	2.134	24.6664
2.1563	6.89098	2.1358	24.6737
2.1571	6.89261	2.1377	24.681
2.158	6.89435	2.1396	24.6884
2.1591	6.8962	2.1414	24.696
2.1602	6.89817	2.1431	24.7036
2.1613	6.90024	2.1447	24.711
2.1625	6.90237	2.1462	24.7183
2.1639	6.90453	2.1477	24.7254
2.1658	6.90672	2.1493	24.7325
2.168	6.9089	2.1507	24.7394
2.1708	6.91102	2.1517	24.7464
2.1745	6.91308	2.153	24.7534
2.1763	6.91506	2.1546	24.7604
2.1805	6.91699	2.1565	24.7674
2.191	6.91873	2.1586	24.7745
2.1933	6.92028	2.1625	24.7816
2.1931	6.92179	2.1687	24.7888
2.1976	6.92331	2.1727	24.796
2.2014	6.92482	2.1724	24.8032
2.2002	6.92634	2.172	24.8105
2.2	6.92802	2.1732	24.8178
2.2013	6.92997	2.1752	24.8251
2.2027	6.93203	2.1772	24.8325
2.2024	6.93403	2.1793	24.84
2.2049	6.93595	2.1815	24.8475
2.2071	6.93786	2.1837	24.8551
2.2076	6.93981	2.1858	24.8628
2.2093	6.94185	2.1878	24.8705
2.2108	6.94397	2.1898	24.878
2.2122	6.94616	2.1918	24.8853
2.2133	6.94839	2.194	24.8924
2.2143	6.95061	2.1961	24.8993
2.2156	6.95279	2.198	24.9061
2.2172	6.95491	2.2	24.9127
2.2191	6.95699	2.202	24.9192
2.2209	6.95902	2.2041	24.9257
2.2229	6.96102	2.2063	24.9321
2.2255	6.96298	2.2085	24.9385
2.2291	6.96494	2.2104	24.9449
2.2401	6.96686	2.2122	24.9515
2.2422	6.96868	2.214	24.9584
2.2402	6.97039	2.2159	24.9654
2.2408	6.972	2.2178	24.9725
2.243	6.97355	2.2197	24.9795
2.2455	6.97506	2.2217	24.9865
2.248	6.97656	2.2237	24.9935
2.2504	6.97806	2.2255	25.0005
2.2527	6.97961	2.2273	25.0075
2.2547	6.98122	2.2291	25.0145
2.2563	6.98291	2.2311	25.0217
2.2577	6.98473	2.2332	25.0289
2.2536	6.98678	2.2354	25.0361
2.2504	6.98908	2.2376	25.0434
2.2567	6.99159	2.2397	25.0505
2.2627	6.9942	2.2418	25.0576
2.2664	6.99685	2.2438	25.0645
2.2687	6.99955	2.2457	25.0713
2.2704	7.00232	2.2477	25.0781
2.2721	7.00517	2.2499	25.0846
2.2739	7.00805	2.2521	25.0909
2.2756	7.01086	2.2543	25.097
2.2777	7.01352	2.2565	25.103
2.2799	7.01594	2.2587	25.1091
2.2818	7.01809	2.2608	25.1152
2.2832	7.01997	2.2625	25.1215
2.2844	7.0216	2.2619	25.1279
2.2857	7.02302	2.262	25.1345
2.2872	7.02424	2.2653	25.1414
2.289	7.02533	2.2685	25.1484
2.2919	7.02631	2.2709	25.1553
2.2967	7.02722	2.2729	25.1622
2.298	7.02822	2.2749	25.1691
2.2989	7.0295	2.2772	25.1759
2.3007	7.03117	2.2797	25.1826
2.3032	7.03302	2.2823	25.1893
2.3079	7.03496	2.2849	25.196
2.3101	7.03684	2.2873	25.2027
2.3119	7.03863	2.2897	25.2095
2.3145	7.04016	2.2922	25.2162
2.3171	7.04139	2.2945	25.2229
2.3188	7.04256	2.2967	25.2295
2.3197	7.04386	2.2986	25.2361
2.3205	7.04533	2.3002	25.2426
2.3214	7.04698	2.3015	25.249
2.3224	7.04878	2.2992	25.2552
2.3237	7.05066	2.298	25.2612
2.325	7.05255	2.3022	25.267
2.3266	7.05446	2.3064	25.2727
2.3284	7.05638	2.3092	25.2783
2.3302	7.05827	2.3113	25.284
2.3321	7.0601	2.3134	25.2899
2.3342	7.06163	2.3156	25.2961
2.3364	7.06292	2.3177	25.3026
2.3389	7.06414	2.3198	25.3089
2.3413	7.06533	2.3222	25.3152
2.3439	7.06643	2.3245	25.3214
2.3466	7.06742	2.3268	25.3277
2.3499	7.06829	2.3291	25.334
2.3527	7.06906	2.331	25.3401
2.3553	7.06976	2.3328	25.3463
2.358	7.0704	2.3347	25.3524
2.3608	7.07103	2.3365	25.3586
2.3634	7.07176	2.3385	25.3648
2.3654	7.07284	2.3403	25.371
2.3672	7.07436	2.3418	25.3772
2.3689	7.07611	2.3433	25.3834
2.3705	7.07794	2.3449	25.3893
2.372	7.07983	2.3468	25.3948
2.3736	7.08181	2.3489	25.4002
2.3748	7.08389	2.3511	25.4057
2.376	7.08593	2.3531	25.4113
2.3775	7.08787	2.355	25.4171
2.3793	7.08979	2.3571	25.4231
2.3787	7.09175	2.3592	25.4291
2.375	7.09378	2.3613	25.4353
2.3788	7.09572	2.3632	25.4415
2.3836	7.09723	2.365	25.4477
2.3872	7.09843	2.3671	25.4537
2.3899	7.09951	2.3695	25.4593
2.3935	7.10037	2.372	25.4644
2.4013	7.10097	2.3745	25.4694
2.4033	7.10149	2.377	25.4747
2.4024	7.10198	2.3794	25.4806
2.403	7.10246	2.3818	25.487
2.4052	7.10296	2.3841	25.4935
2.4077	7.10358	2.3862	25.4998
2.4102	7.10428	2.3879	25.5058
2.4122	7.10505	2.3889	25.5116
2.4138	7.10597	2.3904	25.5174
2.4152	7.10708	2.3923	25.5231
2.4166	7.10838	2.3941	25.5289
2.418	7.10987	2.3957	25.5347
2.4194	7.11155	2.3969	25.5405
2.4207	7.11341	2.3982	25.5462
2.422	7.11533	2.3995	25.5518
2.4233	7.11706	2.4011	25.5574
2.4247	7.11858	2.4029	25.563
2.4264	7.12009	2.4048	25.5685
2.4284	7.1217	2.4073	25.574
2.4308	7.12341	2.4126	25.5794
2.4333	7.1251	2.4144	25.5848
2.436	7.12651	2.4152	25.5901
2.4389	7.12778	2.417	25.5955
2.4415	7.12915	2.4193	25.6008
2.4441	7.13063	2.4217	25.6062
2.447	7.13217	2.4242	25.6116
2.4502	7.13372	2.4269	25.617
2.4536	7.13523	2.4294	25.6225
2.4567	7.13667	2.4317	25.628
2.4592	7.13801	2.4338	25.6337
2.4617	7.13925	2.4359	25.6394
2.4644	7.14038	2.4379	25.6453
2.4667	7.14148	2.4395	25.6512
2.468	7.14287	2.4412	25.6572
2.4676	7.14452	2.443	25.6632
2.4691	7.14617	2.4447	25.6692
2.4713	7.14772	2.4463	25.6752
2.4735	7.14915	2.4477	25.6812
2.4749	7.15049	2.4481	25.6872
2.4756	7.15178	2.4495	25.6932
2.4762	7.15305	2.4512	25.6991
2.4768	7.15431	2.4529	25.7049
2.4775	7.1556	2.4551	25.7106
2.4783	7.15691	2.4573	25.7162
2.4791	7.15825	2.4595	25.7216
2.4805	7.15963	2.4635	25.7269
2.4822	7.16109	2.4661	25.7322
2.4843	7.16266	2.4677	25.7377
2.4868	7.16434	2.4698	25.7435
2.4893	7.16615	2.4728	25.7493
2.4952	7.16809	2.477	25.7552
2.5041	7.17008	2.4794	25.761
2.512	7.17207	2.4805	25.7668
2.5098	7.17415	2.4828	25.7726
2.5067	7.17635	2.4842	25.7783
2.5069	7.1786	2.4858	25.7839
2.509	7.18082	2.4877	25.7894
2.5089	7.18288	2.4896	25.795
2.5069	7.1848	2.4914	25.8007
2.5108	7.18655	2.493	25.8063
2.5151	7.18809	2.4945	25.8118
2.5178	7.1894	2.4958	25.8171
2.5196	7.19054	2.4971	25.8223
2.5213	7.19158	2.4984	25.8274
2.5229	7.19264	2.4996	25.8323
2.5245	7.19377	2.5009	25.8373
2.5269	7.19501	2.5024	25.8429
2.5289	7.19634	2.5042	25.8491
2.5306	7.19776	2.5061	25.8557
2.5328	7.19927	2.5091	25.8622
2.5345	7.20088	2.5152	25.8686
2.5364	7.20258	2.5165	25.8748
2.539	7.2044	2.5165	25.8808
2.5409	7.20634	2.5178	25.8865
2.5424	7.20841	2.5203	25.8919
2.5439	7.2106	2.5231	25.8971
2.5458	7.21292	2.5259	25.9021
2.5476	7.21532	2.5286	25.9071
2.5493	7.21777	2.5313	25.9119
2.551	7.2202	2.5337	25.9165
2.5531	7.22256	2.5359	25.9212
2.5555	7.22481	2.5382	25.9258
2.5615	7.22689	2.5404	25.9304
2.5687	7.22872	2.5427	25.935
2.5689	7.23029	2.5445	25.9397
2.5679	7.23162	2.5434	25.9445
2.5686	7.23274	2.5444	25.9495
2.5705	7.23371	2.548	25.9548
2.5726	7.23459	2.5508	25.9604
2.5733	7.23542	2.5528	25.9665
2.5725	7.23628	2.5545	25.9728
2.5753	7.23725	2.556	25.9794
2.5791	7.23846	2.5576	25.9861
2.5817	7.23986	2.5591	25.9929
2.5835	7.24133	2.5609	25.9997
2.584	7.243	2.5626	26.006
2.5837	7.2449	2.5643	26.0119
2.5865	7.24694	2.566	26.0178
2.5895	7.24909	2.568	26.0236
2.5919	7.25135	2.5702	26.0293
2.5941	7.25375	2.5737	26.0348
2.5964	7.25614	2.5826	26.0401
2.5988	7.25838	2.5857	26.0452
2.6012	7.2605	2.5838	26.05
2.6037	7.26259	2.5832	26.0547
2.6061	7.26467	2.5823	26.0592
2.6084	7.26667	2.5839	26.0636
2.6109	7.26851	2.587	26.0678
2.6135	7.27013	2.5898	26.0719
2.6159	7.27155	2.592	26.0761
2.6181	7.27282	2.5939	26.0804
2.6203	7.27399	2.5958	26.0849
2.6224	7.27512	2.5977	26.0896
2.6238	7.27627	2.5994	26.0946
2.6213	7.27748	2.6011	26.0998
2.6187	7.27876	2.6029	26.1053
2.6222	7.28014	2.605	26.1109
2.6278	7.28171	2.607	26.1168
2.6316	7.2836	2.6089	26.1229
2.6341	7.28565	2.611	26.1291
2.6363	7.28774	2.6131	26.1352
2.6385	7.28987	2.6152	26.1409
2.6406	7.29206	2.6173	26.1465
2.643	7.2943	2.6194	26.1519
2.6454	7.29655	2.6214	26.1573
2.6478	7.29877	2.6235	26.1626
2.6498	7.30094	2.6255	26.1678
2.6517	7.30304	2.6276	26.1728
2.6535	7.30499	2.6297	26.1775
2.6551	7.30675	2.6319	26.1821
2.6566	7.3083	2.6341	26.1864
2.6579	7.30961	2.6364	26.1905
2.6593	7.3107	2.6386	26.1945
2.6609	7.3116	2.6407	26.1985
2.6624	7.31236	2.6426	26.2025
2.664	7.31306	2.6444	26.2066
2.6657	7.31378	2.6463	26.2107
2.6675	7.31452	2.6482	26.215
2.6694	7.31525	2.6501	26.2196
2.6714	7.316	2.6518	26.2244
2.6734	7.31682	2.6536	26.2296
2.6756	7.31776	2.6556	26.2354
2.6778	7.3189	2.6575	26.2415
2.6801	7.32029	2.6594	26.248
2.6826	7.32195	2.6613	26.2547
2.6853	7.32383	2.6633	26.2616
2.6878	7.3259	2.6653	26.2686
2.6903	7.3281	2.667	26.2755
2.6929	7.33038	2.6687	26.282
2.6955	7.33267	2.6705	26.2876
2.698	7.33477	2.6724	26.2925
2.7006	7.33639	2.6742	26.2971
2.703	7.33755	2.6759	26.3014
2.705	7.33831	2.6778	26.3054
2.7066	7.3386	2.68	26.3094
2.7081	7.33873	2.6824	26.3131
2.7095	7.33896	2.6855	26.3168
2.711	7.33931	2.6907	26.3204
2.7124	7.33971	2.6922	26.3239
2.7137	7.34032	2.6932	26.3277
2.7148	7.3412	2.6951	26.3315
2.716	7.34218	2.6975	26.3354
2.7173	7.34315	2.6997	26.3392
2.7189	7.34408	2.7017	26.3432
2.7208	7.345	2.7039	26.3474
2.7228	7.34592	2.706	26.3518
2.7246	7.34686	2.7078	26.3566
2.7268	7.34782	2.7093	26.3616
2.7294	7.3488	2.7109	26.3669
2.732	7.34982	2.7123	26.3723
2.7347	7.35089	2.7135	26.3778
2.7373	7.35199	2.7148	26.3833
2.7401	7.35316	2.7162	26.3884
2.743	7.35439	2.7177	26.3935
2.7458	7.35564	2.7195	26.3986
2.7484	7.35693	2.7214	26.4038
2.7506	7.35826	2.7234	26.4092
2.7524	7.35961	2.7255	26.4145
2.7541	7.36095	2.7277	26.4197
2.7557	7.36227	2.7301	26.4248
2.7572	7.36358	2.7326	26.4296
2.7587	7.36492	2.735	26.4341
2.7596	7.36628	2.7373	26.4383
2.7607	7.36765	2.7397	26.4421
2.7619	7.36885	2.742	26.4456
2.7628	7.3698	2.7446	26.4488
2.764	7.37066	2.7476	26.4518
2.7656	7.37153	2.7505	26.455
2.7675	7.37238	2.7531	26.4585
2.7697	7.37318	2.7556	26.462
2.7724	7.37392	2.7576	26.4656
2.7781	7.37471	2.7594	26.4694
2.7817	7.37563	2.761	26.4735
2.7823	7.37661	2.7614	26.4777
2.7834	7.37759	2.7597	26.4819
2.7858	7.37863	2.7626	26.4865
2.7887	7.37983	2.7658	26.4916
2.7918	7.38133	2.7679	26.4972
2.7948	7.3831	2.7692	26.503
2.7978	7.385	2.7705	26.509
2.8006	7.38694	2.7719	26.5152
2.8029	7.38887	2.7736	26.5214
2.8041	7.3908	2.7755	26.5274
2.8041	7.39275	2.7779	26.5324
2.8059	7.39469	2.7809	26.5364
2.8075	7.39661	2.783	26.54
2.8086	7.39844	2.7854	26.5437
2.8097	7.40007	2.7877	26.5477
2.8109	7.40149	2.7901	26.5518
2.8122	7.40274	2.7926	26.5559
2.8135	7.40384	2.7951	26.5598
2.8148	7.40478	2.7975	26.5636
2.8163	7.40559	2.7997	26.5673
2.8181	7.40626	2.8017	26.571
2.8201	7.40682	2.8035	26.5747
2.8223	7.40737	2.8051	26.5784
2.8255	7.40819	2.807	26.5821
2.8335	7.4093	2.809	26.5861
2.8355	7.41054	2.8107	26.5902
2.8356	7.41178	2.8122	26.5945
2.8371	7.413	2.8138	26.599
2.8394	7.41421	2.8155	26.6036
2.8418	7.41543	2.8172	26.6083
2.8438	7.4167	2.8187	26.613
2.8455	7.41801	2.8204	26.6179
2.8472	7.41936	2.8223	26.6228
2.8492	7.42072	2.824	26.6278
2.8512	7.4221	2.8256	26.6329
2.8528	7.42351	2.8274	26.6379
2.8539	7.42494	2.8293	26.643
2.8547	7.42638	2.8313	26.6482
2.8557	7.42782	2.834	26.6532
2.8571	7.42925	2.8369	26.6583
2.8591	7.43064	2.839	26.6632
2.8614	7.43201	2.8414	26.6679
2.8638	7.43336	2.8439	26.672
2.8666	7.43467	2.8465	26.6757
2.8699	7.43593	2.8492	26.679
2.8733	7.43713	2.8519	26.6823
2.8765	7.43827	2.8546	26.6857
2.8795	7.43939	2.8577	26.6892
2.8823	7.44051	2.8609	26.6929
2.885	7.44169	2.8629	26.6967
2.8873	7.44293	2.864	26.7007
2.8891	7.44421	2.8653	26.7048
2.8907	7.44564	2.8669	26.7091
2.8922	7.44734	2.8685	26.7136
2.8936	7.44917	2.8678	26.7182
2.8944	7.45094	2.8633	26.7229
2.8942	7.45261	2.8658	26.7277
2.8899	7.45419	2.8713	26.7327
2.8896	7.45567	2.8747	26.7377
2.8958	7.45705	2.8766	26.7425
2.9004	7.45829	2.8782	26.7471
2.9027	7.45938	2.88	26.7517
2.9048	7.46034	2.8819	26.7562
2.9068	7.46122	2.8842	26.7608
2.9089	7.46207	2.8875	26.7655
2.9109	7.46294	2.8916	26.7701
2.9127	7.46384	2.8938	26.7748
2.9147	7.46479	2.8948	26.7796
2.9167	7.46579	2.8963	26.7844
2.9187	7.46686	2.8986	26.7893
2.9209	7.46798	2.9009	26.7941
2.9229	7.46914	2.903	26.7989
2.9245	7.47034	2.9051	26.8035
2.9264	7.47159	2.9071	26.8077
2.9286	7.47291	2.9088	26.8117
2.9309	7.47429	2.9103	26.8155
2.9333	7.47573	2.912	26.8192
2.9357	7.47722	2.9138	26.8229
2.9382	7.47873	2.9156	26.8266
2.9406	7.48023	2.9176	26.8302
2.9429	7.48172	2.9198	26.8339
2.9451	7.48317	2.9219	26.8378
2.9469	7.48454	2.924	26.8418
2.9484	7.48582	2.926	26.846
2.9499	7.48699	2.928	26.8503
2.9514	7.48806	2.9298	26.8547
2.9533	7.48907	2.9313	26.8592
2.9553	7.49005	2.9326	26.8638
2.9575	7.49105	2.934	26.8685
2.9595	7.49209	2.9356	26.8733
2.9616	7.49319	2.9375	26.8781
2.9635	7.49439	2.9394	26.883
2.9651	7.49568	2.9415	26.8881
2.9667	7.49706	2.9435	26.8931
2.9681	7.4985	2.9454	26.8982
2.9695	7.5	2.9476	26.9032
2.9711	7.50154	2.9504	26.908
2.9727	7.50312	2.956	26.9128
2.9743	7.50473	2.9591	26.9174
2.9765	7.50633	2.9594	26.922
2.9793	7.50783	2.9606	26.9264
2.9823	7.50929	2.9643	26.9308
2.9874	7.51079	2.9712	26.9352
2.9919	7.51234	2.9755	26.9401
2.9953	7.51391	2.9761	26.9452
2.9973	7.51546	2.976	26.9504
2.9986	7.51695	2.9762	26.9556
2.9993	7.51832	2.9771	26.9606
3.0008	7.51959	2.9783	26.9652
3.0026	7.52078	2.9763	26.9693
3.0044	7.52194	2.9747	26.9731
3.006	7.52314	2.9792	26.9768
3.0075	7.52441	2.9834	26.9806
3.0075	7.52573	2.9857	26.9844
3.0087	7.52707	2.987	26.9883
3.0108	7.52844	2.9882	26.9922
3.0125	7.52983	2.99	26.9963
3.0139	7.5312	2.992	27.0005
3.0153	7.53256	2.994	27.0047
3.017	7.5339	2.9959	27.009
3.0188	7.53527	2.9979	27.0134
3.0207	7.53666	2.9997	27.0178
3.0228	7.5381	3.0018	27.0224
3.0252	7.53962	3.005	27.027
3.0277	7.5412	3.0087	27.0318
3.0302	7.54278	3.0105	27.0366
3.0327	7.54422	3.0124	27.0415
3.0353	7.54568	3.0146	27.0465
3.0379	7.54729	3.0168	27.0516
3.0405	7.54904	3.0188	27.0568
3.0431	7.55085	3.0207	27.0614
3.0454	7.55268	3.0227	27.065
3.0477	7.55453	3.025	27.0682
3.05	7.55639	3.0272	27.0715
3.0523	7.55826	3.0294	27.075
3.0543	7.56012	3.0314	27.0786
3.0562	7.56197	3.0334	27.0823
3.0578	7.5636	3.0352	27.0863
3.0593	7.56492	3.037	27.0904
3.0608	7.56609	3.0387	27.0946
3.0623	7.56726	3.0401	27.0988
3.064	7.56847	3.0386	27.1034
3.0655	7.56969	3.0371	27.108
3.0664	7.57093	3.041	27.1127
3.0673	7.57223	3.0451	27.1173
3.0685	7.57364	3.0482	27.122
3.0698	7.57509	3.0508	27.1267
3.0718	7.57652	3.0532	27.1314
3.0745	7.57788	3.0556	27.136
3.0773	7.57911	3.0577	27.1406
3.0796	7.58023	3.06	27.1449
3.0839	7.58128	3.0624	27.149
3.0912	7.58222	3.0648	27.1525
3.0946	7.58306	3.0671	27.1551
3.0934	7.58374	3.0691	27.1573
3.0937	7.58425	3.0709	27.1591
3.0951	7.58459	3.0729	27.1613
3.0969	7.58478	3.0746	27.1642
3.0987	7.58508	3.0749	27.1677
3.1002	7.58575	3.0747	27.1714
3.102	7.58668	3.0772	27.175
3.104	7.58763	3.0797	27.1785
3.1061	7.58854	3.0821	27.1822
3.1083	7.58942	3.0846	27.1858
3.1103	7.59033	3.0873	27.1896
3.1119	7.59135	3.0923	27.1936
3.1134	7.5924	3.0942	27.1976
3.115	7.59347	3.0957	27.2015
3.1166	7.59459	3.0976	27.2053
3.1182	7.59579	3.0994	27.209
3.1198	7.59707	3.101	27.2127
3.1216	7.59847	3.1019	27.2164
3.1239	7.59997	3.1033	27.2202
3.1262	7.60157	3.1055	27.2239
3.1285	7.60327	3.1079	27.2275
3.131	7.60504	3.1101	27.2311
3.1332	7.60685	3.112	27.2347
3.1354	7.60866	3.1134	27.2383
3.1375	7.61033	3.1149	27.2419
3.1395	7.61174	3.1166	27.2456
3.1415	7.61292	3.1185	27.2493
3.1436	7.61395	3.1205	27.2531
3.1457	7.61483	3.1224	27.2568
3.1478	7.61561	3.1243	27.2604
3.1499	7.61634	3.1263	27.2641
3.1522	7.61705	3.1283	27.2677
3.1546	7.61779	3.1306	27.2714
3.1567	7.61859	3.1329	27.2751
3.1588	7.61943	3.1352	27.2787
3.1608	7.62032	3.1376	27.2823
3.1626	7.62124	3.1401	27.286
3.1643	7.62218	3.1424	27.2898
3.1659	7.62314	3.1445	27.2937
3.1674	7.62416	3.1466	27.2977
3.1689	7.62525	3.1491	27.3019
3.1704	7.62645	3.1516	27.3061
3.1721	7.62781	3.1541	27.3104
3.1739	7.62936	3.1564	27.3148
3.1761	7.63108	3.1585	27.3192
3.1785	7.63296	3.1607	27.3234
3.181	7.63495	3.1627	27.3274
3.1834	7.63675	3.1643	27.3314
3.1855	7.63818	3.1662	27.3356
3.1876	7.6394	3.1681	27.3397
3.1899	7.64051	3.1696	27.3435
3.1921	7.6415	3.1709	27.3471
3.1941	7.64241	3.1721	27.3507
3.1964	7.64324	3.1711	27.3541
3.1989	7.64403	3.1688	27.3575
3.2015	7.6448	3.1724	27.3607
3.2039	7.64552	3.1759	27.3637
3.2059	7.64617	3.1787	27.3671
3.2077	7.64676	3.1812	27.3709
3.2095	7.64728	3.1839	27.3749
3.2112	7.64778	3.187	27.3787
3.2125	7.64839	3.1896	27.3825
3.2134	7.64912	3.1921	27.3862
3.2145	7.64993	3.1948	27.3899
3.2158	7.6508	3.1974	27.3936
3.2173	7.65176	3.2001	27.3973
3.2189	7.65279	3.2027	27.401
3.2208	7.65389	3.2053	27.4047
3.2234	7.65505	3.2076	27.4083
3.2263	7.65625	3.2098	27.412
3.2292	7.65749	3.2121	27.4158
3.232	7.65876	3.2144	27.4195
3.2352	7.66004	3.2164	27.423
3.2387	7.66135	3.2181	27.4266
3.2418	7.66269	3.2194	27.4302
3.2446	7.66407	3.2162	27.4338
3.2473	7.66547	3.2116	27.4376
3.2499	7.66686	3.2159	27.4414
3.2516	7.66824	3.2218	27.4454
3.2527	7.66959	3.2251	27.4494
3.2536	7.6709	3.2267	27.4535
3.2547	7.67214	3.228	27.4576
3.2541	7.67331	3.231	27.4618
3.2514	7.67436	3.2331	27.4659
3.2541	7.67529	3.2347	27.4701
3.2569	7.67613	3.237	27.4741
3.2587	7.67691	3.242	27.4781
3.2604	7.67764	3.244	27.482
3.2624	7.67832	3.2451	27.4858
3.2651	7.67897	3.2468	27.49
3.2702	7.67964	3.2493	27.4946
3.2732	7.68039	3.252	27.4992
3.2754	7.68123	3.2547	27.5037
3.2783	7.68218	3.257	27.5079
3.2795	7.68327	3.2589	27.5119
3.2816	7.68461	3.2604	27.5156
3.2843	7.68622	3.2619	27.5192
3.2857	7.68786	3.2611	27.5226
3.2872	7.6894	3.259	27.5258
3.2885	7.69074	3.2632	27.5289
3.2898	7.69182	3.2672	27.532
3.291	7.6928	3.2696	27.5352
3.2924	7.69386	3.2713	27.5387
3.294	7.69505	3.2728	27.5422
3.2954	7.69633	3.2744	27.5457
3.2968	7.69768	3.2761	27.5492
3.2982	7.69909	3.2781	27.553
3.3	7.70051	3.2804	27.5572
3.3021	7.70178	3.282	27.5616
3.3046	7.70283	3.2843	27.5663
3.3099	7.70373	3.2884	27.5712
3.3119	7.70454	3.2907	27.5761
3.3135	7.70535	3.2926	27.581
3.3159	7.70618	3.2938	27.5855
3.3187	7.70703	3.2955	27.5897
3.3214	7.7079	3.2977	27.5936
3.3241	7.70881	3.3	27.5973
3.3264	7.70979	3.3021	27.6006
3.3286	7.71087	3.3042	27.6037
3.3307	7.71203	3.3064	27.6068
3.3326	7.71325	3.3085	27.6099
3.3344	7.71453	3.3105	27.6131
3.3362	7.71586	3.3123	27.6161
3.3368	7.71725	3.3143	27.6192
3.3366	7.71867	3.3163	27.6222
3.3379	7.7201	3.3181	27.6254
3.3403	7.72152	3.3198	27.6287
3.3415	7.7229	3.3215	27.6322
3.3429	7.72422	3.3234	27.6359
3.3455	7.72549	3.3258	27.6397
3.3472	7.72671	3.3281	27.6438
3.3488	7.72788	3.33	27.6481
3.3512	7.72899	3.3317	27.6526
3.3534	7.73004	3.3333	27.6574
3.3556	7.73101	3.3347	27.6624
3.3579	7.73193	3.3364	27.6676
3.3603	7.73282	3.3385	27.673
3.3627	7.73374	3.3407	27.6786
3.3653	7.73469	3.3428	27.6842
3.368	7.73573	3.3447	27.6896
3.3708	7.73687	3.3466	27.6945
3.3735	7.73813	3.3485	27.6989
3.3763	7.7395	3.3505	27.7029
3.3788	7.74096	3.3529	27.7068
3.3809	7.74246	3.3552	27.7105
3.3826	7.744	3.3573	27.7139
3.3816	7.74559	3.3597	27.7172
3.3781	7.74722	3.3623	27.7202
3.3807	7.74885	3.3651	27.723
3.3861	7.75048	3.3676	27.7256
3.3899	7.75209	3.37	27.7282
3.3925	7.75368	3.3722	27.7306
3.3947	7.75522	3.3741	27.7329
3.3968	7.7567	3.3759	27.7351
3.3987	7.75811	3.3775	27.7375
3.4004	7.75948	3.3789	27.7403
3.4023	7.7608	3.3804	27.7438
3.4041	7.76204	3.382	27.7477
3.4059	7.76321	3.3837	27.7517
3.4076	7.76429	3.3855	27.7559
3.4094	7.76534	3.3874	27.76
3.4111	7.76637	3.3894	27.7641
3.413	7.76742	3.3912	27.768
3.4148	7.76853	3.3928	27.772
3.4167	7.76977	3.3943	27.7759
3.4186	7.77118	3.3958	27.7798
3.4206	7.77273	3.3975	27.7838
3.4227	7.7744	3.3995	27.7876
3.4248	7.77615	3.4017	27.7914
3.4269	7.77799	3.4038	27.7951
3.4291	7.77991	3.4059	27.7986
3.4313	7.78185	3.4083	27.8021
3.4336	7.78375	3.4108	27.8053
3.4362	7.78552	3.4136	27.8084
3.4388	7.78706	3.4163	27.8112
3.4411	7.78833	3.4189	27.8138
3.4432	7.78934	3.4213	27.8162
3.4454	7.79015	3.4236	27.819
3.4475	7.79079	3.4259	27.8226
3.4495	7.79129	3.4282	27.8265
3.4516	7.79169	3.4304	27.8302
3.4534	7.79202	3.4325	27.8338
3.4549	7.7923	3.4344	27.8372
3.4564	7.79256	3.4362	27.8406
3.4583	7.79305	3.438	27.8439
3.46	7.79396	3.4398	27.8471
3.4612	7.79517	3.4415	27.8504
3.4622	7.79655	3.4431	27.8537
3.4633	7.79803	3.4445	27.8568
3.4648	7.7996	3.4459	27.8599
3.4666	7.80122	3.4472	27.863
3.4684	7.80283	3.4485	27.8663
3.4702	7.80431	3.4498	27.8699
3.4724	7.80569	3.4514	27.8735
3.4784	7.80696	3.4531	27.8769
3.4861	7.80812	3.455	27.8801
3.4861	7.80918	3.4569	27.8833
3.4851	7.81011	3.4591	27.8865
3.4861	7.8109	3.4615	27.8898
3.4885	7.81158	3.4639	27.8935
3.4913	7.8122	3.4685	27.8978
3.494	7.81281	3.4744	27.9022
3.4962	7.81345	3.4747	27.9061
3.4984	7.81418	3.4749	27.9093
3.5005	7.81503	3.4764	27.9123
3.5024	7.81598	3.4787	27.9153
3.5041	7.81707	3.481	27.9183
3.5037	7.81828	3.4831	27.9213
3.5035	7.81961	3.4852	27.9244
3.5056	7.82106	3.4873	27.9276
3.5079	7.82259	3.4892	27.9307
3.5104	7.82417	3.4909	27.9339
3.5125	7.82572	3.4925	27.9373
3.514	7.82728	3.4939	27.9408
3.5157	7.82888	3.4954	27.9444
3.5179	7.83047	3.4971	27.948
3.5204	7.83201	3.499	27.9515
3.5233	7.83343	3.5007	27.9549
3.5258	7.8347	3.5022	27.9582
3.5281	7.83577	3.5038	27.9614
3.5306	7.83662	3.5055	27.9645
3.5332	7.83726	3.5074	27.9675
3.5356	7.83771	3.5094	27.9705
3.5376	7.83801	3.5116	27.9735
3.5392	7.83819	3.5141	27.9764
3.5409	7.83843	3.5165	27.9794
3.5424	7.83885	3.5188	27.9823
3.5437	7.83942	3.5212	27.9853
3.5452	7.84009	3.5236	27.9883
3.5467	7.84087	3.526	27.9914
3.5484	7.84178	3.5284	27.9947
3.5499	7.8429	3.5309	27.9979
3.5514	7.84417	3.5334	28.0012
3.5531	7.84549	3.5359	28.0044
3.555	7.84681	3.5382	28.0078
3.5575	7.84818	3.5404	28.0112
3.5601	7.8496	3.5425	28.0146
3.5626	7.85105	3.5443	28.0182
3.5651	7.85253	3.5452	28.0218
3.568	7.85402	3.5434	28.0254
3.5705	7.85551	3.5441	28.0289
3.573	7.85697	3.5483	28.0325
3.5751	7.85836	3.5515	28.0362
3.5768	7.85961	3.5536	28.04
3.5787	7.86053	3.5556	28.0439
3.581	7.861	3.5576	28.0479
3.5832	7.86118	3.5597	28.0519
3.5852	7.86123	3.5619	28.056
3.587	7.86148	3.5642	28.06
3.5888	7.86217	3.5661	28.0638
3.5905	7.86324	3.5679	28.0675
3.5923	7.86442	3.5695	28.071
3.5937	7.86553	3.5713	28.0743
3.5952	7.86657	3.5732	28.0773
3.5972	7.86757	3.5751	28.0799
3.5995	7.8686	3.5769	28.0823
3.6016	7.8697	3.5787	28.0846
3.6035	7.87087	3.5805	28.0867
3.6053	7.8721	3.5824	28.089
3.6077	7.87337	3.5843	28.0913
3.6102	7.87467	3.5862	28.0937
3.6123	7.87597	3.5882	28.0964
3.6143	7.87727	3.5904	28.0995
3.6164	7.87852	3.593	28.1029
3.6189	7.87971	3.5957	28.1064
3.6212	7.88079	3.5984	28.1102
3.623	7.88176	3.601	28.1141
3.6251	7.88264	3.6035	28.1183
3.6276	7.88344	3.6059	28.1226
3.6302	7.8842	3.6081	28.1272
3.6323	7.88494	3.6101	28.1318
3.6338	7.88567	3.6121	28.1365
3.6346	7.88645	3.6139	28.1412
3.6355	7.88745	3.6156	28.1458
3.6367	7.88874	3.6173	28.1503
3.6381	7.89019	3.619	28.1546
3.6397	7.89152	3.6206	28.1586
3.6415	7.89265	3.6218	28.1624
3.6435	7.89366	3.6224	28.166
3.6456	7.89459	3.6243	28.1693
3.6479	7.89549	3.626	28.1724
3.6506	7.89637	3.6276	28.1752
3.6534	7.89726	3.6292	28.1778
3.6563	7.89818	3.6311	28.1801
3.6591	7.89916	3.6333	28.1822
3.6615	7.90016	3.6355	28.1841
3.6635	7.90115	3.6377	28.1859
3.6653	7.90212	3.64	28.1879
3.6673	7.90305	3.6425	28.19
3.6693	7.90398	3.6451	28.1924
3.6712	7.90489	3.6495	28.195
3.6729	7.90578	3.6553	28.1979
3.6747	7.90667	3.6561	28.2011
3.6766	7.90757	3.6566	28.2044
3.6783	7.9085	3.6585	28.2079
3.6796	7.90941	3.6609	28.2117
3.681	7.91019	3.6632	28.2156
3.6825	7.91095	3.6651	28.2198
3.6841	7.91193	3.6669	28.2241
3.6857	7.91303	3.6688	28.2286
3.6874	7.91408	3.6699	28.2332
3.6893	7.91504	3.6654	28.2377
3.6914	7.91589	3.6675	28.242
3.6938	7.91664	3.6719	28.2457
3.6963	7.91731	3.6747	28.2491
3.6989	7.91789	3.6765	28.2524
3.7017	7.91836	3.6783	28.2555
3.7045	7.91872	3.6814	28.2586
3.7071	7.91902	3.6827	28.2614
3.7094	7.91945	3.6839	28.2641
3.7117	7.92008	3.6873	28.2666
3.7138	7.92082	3.6908	28.2689
3.7159	7.92162	3.6941	28.271
3.7178	7.92243	3.6959	28.273
3.7197	7.92326	3.6963	28.2751
3.7216	7.92415	3.6974	28.2775
3.7233	7.92506	3.6991	28.28
3.7248	7.92597	3.7011	28.2829
3.7261	7.92686	3.7031	28.286
3.7275	7.92771	3.7052	28.2893
3.7289	7.92854	3.7073	28.2929
3.7303	7.92936	3.7093	28.2967
3.7317	7.93018	3.7114	28.3007
3.7335	7.931	3.7135	28.3048
3.7354	7.93184	3.7156	28.309
3.7375	7.9327	3.7176	28.3134
3.7394	7.93362	3.7196	28.3178
3.7415	7.93459	3.7218	28.3221
3.7437	7.93565	3.7239	28.3263
3.7463	7.93682	3.7261	28.3304
3.7519	7.93809	3.7282	28.3343
3.755	7.93943	3.7304	28.3379
3.7555	7.94081	3.7326	28.3413
3.7569	7.9422	3.7346	28.3442
3.7589	7.94358	3.7364	28.3468
3.7612	7.94492	3.7381	28.349
3.7634	7.94621	3.7398	28.3508
3.7652	7.9474	3.7417	28.3524
3.7672	7.9485	3.7435	28.3538
3.7693	7.94951	3.7454	28.3552
3.7714	7.95043	3.7476	28.3571
3.7735	7.95126	3.7499	28.3596
3.7749	7.95203	3.7521	28.3626
3.7746	7.95275	3.7541	28.3662
3.7718	7.95344	3.7564	28.37
3.7725	7.95416	3.7584	28.3738
3.7767	7.95492	3.7601	28.3776
3.78	7.95574	3.7618	28.3814
3.783	7.95662	3.7637	28.3853
3.7894	7.95758	3.7658	28.3892
3.7927	7.95862	3.7679	28.393
3.7932	7.95977	3.7695	28.3967
3.7946	7.96103	3.7707	28.4002
3.7969	7.9624	3.7721	28.4034
3.7997	7.96386	3.7739	28.4063
3.8024	7.9654	3.7758	28.4088
3.8046	7.96696	3.7779	28.4111
3.8065	7.96846	3.7803	28.4133
3.8083	7.96987	3.7826	28.4158
3.81	7.97114	3.7848	28.4187
3.8118	7.97229	3.7876	28.422
3.8133	7.97332	3.7927	28.4254
3.8147	7.97425	3.7944	28.4288
3.8161	7.9751	3.7955	28.4322
3.8172	7.97587	3.7972	28.4357
3.8181	7.9766	3.7992	28.4393
3.8193	7.97726	3.8013	28.443
3.8206	7.97793	3.8033	28.4468
3.8219	7.9788	3.8053	28.4506
3.8235	7.9798	3.8073	28.4545
3.8254	7.98074	3.8091	28.4583
3.8281	7.9816	3.8109	28.4621
3.8345	7.98242	3.8126	28.4657
3.8419	7.98329	3.8142	28.4693
3.8458	7.98426	3.8156	28.4727
3.8437	7.98539	3.8173	28.4762
3.8427	7.98667	3.819	28.4796
3.8441	7.98806	3.8206	28.4826
3.8464	7.98949	3.8225	28.4847
3.8487	7.99092	3.8243	28.4864
3.8511	7.99234	3.826	28.4881
3.8535	7.99373	3.8278	28.4899
3.856	7.99504	3.8296	28.4918
3.8581	7.99624	3.8314	28.4939
3.8595	7.99731	3.8336	28.4967
3.8609	7.99822	3.8363	28.5
3.8622	7.99898	3.8389	28.5036
3.8634	7.99962	3.8426	28.5072
3.8646	8.00018	3.8462	28.5111
3.8658	8.00069	3.8474	28.5152
3.867	8.00119	3.8499	28.5196
3.8685	8.0017	3.8516	28.5236
3.8704	8.00225	3.8531	28.5273
3.8724	8.00289	3.8549	28.5307
3.8746	8.00361	3.8568	28.5341
3.8771	8.00437	3.8589	28.5376
3.883	8.00521	3.8612	28.5411
3.8904	8.00617	3.8633	28.5446
3.8902	8.00729	3.8653	28.5481
3.889	8.00856	3.8671	28.5514
3.8897	8.00998	3.869	28.5543
3.8916	8.0115	3.8707	28.5571
3.8939	8.01309	3.8718	28.5597
3.8961	8.01471	3.8735	28.5629
3.8983	8.01625	3.8754	28.5662
3.9001	8.01764	3.8773	28.5688
3.9017	8.0189	3.8793	28.5702
3.9038	8.02004	3.8811	28.5707
3.9057	8.02106	3.8827	28.571
3.9075	8.02196	3.8843	28.5718
3.909	8.02274	3.8859	28.5736
3.9104	8.02342	3.8877	28.576
3.9123	8.02401	3.8898	28.5789
3.9145	8.02452	3.8929	28.5818
3.9168	8.02498	3.8967	28.5844
3.9187	8.02538	3.8982	28.5866
3.9202	8.02575	3.9011	28.5889
3.922	8.02612	3.9036	28.5913
3.924	8.02655	3.9055	28.594
3.9261	8.02707	3.9074	28.5971
3.9283	8.02775	3.9101	28.6004
3.931	8.02861	3.9116	28.6038
3.9339	8.02967	3.9131	28.6073
3.9365	8.03092	3.9149	28.6102
3.9391	8.03236	3.917	28.6126
3.9415	8.03394	3.9189	28.6149
3.9437	8.03561	3.9202	28.6171
3.9457	8.03735	3.9216	28.6193
3.9481	8.03912	3.9232	28.6214
3.9502	8.04084	3.9251	28.6234
3.9519	8.04222	3.9268	28.6252
3.9535	8.04315	3.9282	28.6268
3.955	8.04377	3.9294	28.6283
3.9565	8.0443	3.9305	28.6299
3.9579	8.0449	3.9321	28.6314
3.9594	8.04557	3.934	28.6327
3.9606	8.04629	3.9365	28.634
3.9617	8.04704	3.939	28.6356
3.9631	8.0478	3.9429	28.6374
3.9647	8.0486	3.95	28.6393
3.9666	8.04943	3.9514	28.6412
3.9684	8.05027	3.9521	28.6433
3.9705	8.05111	3.9575	28.6455
3.9725	8.05194	3.9592	28.6478
3.975	8.05281	3.959	28.6503
3.9784	8.05386	3.9598	28.6527
3.9816	8.05524	3.9615	28.6553
3.9846	8.05678	3.9635	28.6578
3.9874	8.05832	3.9655	28.6604
3.9901	8.05973	3.9675	28.6629
3.9926	8.06085	3.9688	28.6653
3.9949	8.06162	3.9692	28.6677
3.9969	8.06221	3.9711	28.6699
3.9987	8.06279	3.9726	28.672
4.0005	8.06338	3.9707	28.6741
4.0022	8.06399	3.9718	28.6763
4.0035	8.06455	3.9761	28.6784
4.0047	8.06507	3.9798	28.6806
4.0059	8.06554	3.9871	28.6829
4.0071	8.06597	3.9889	28.6851
4.0085	8.06641	3.9885	28.6873
4.0099	8.06689	3.989	28.6895
4.0113	8.06743	3.9909	28.6915
4.0128	8.06806	3.9935	28.6933
4.0146	8.06883	3.9964	28.6951
4.0169	8.06979	3.9992	28.6967
4.0195	8.07095	4.0019	28.6985
[truncated: 28,000 more rows]
