# Supplementary material for: Manufacturing of high strength and high conductivity copper with laser powder bed fusion
Source: Nat Commun. 2024 Feb 12;15:1283. doi: 10.1038/s41467-024-45732-y (PMC10861549; doi:10.1038/s41467-024-45732-y)
Supplement: Supplementary file 3 — Source data [file 41467_2024_45732_MOESM3_ESM.zip › 429629_2_data_set_8610696_s82fdf/Source Data/Supporting_data_for_Supplementary_Fig._13b.xlsx]

## Sheet: Sheet1
Laser reflectivity of pure Cu and 1.0 wt% TiB2 nanoparticles doped Cu powder feedstock
Pure Cu		1.0 wt% TiB2 nanoparticles doped Cu
Laser wavelength [nm]	Laser reflectivity	Laser wavelength [nm]	Laser reflectivity
2000	0.83412	2000	0.5856
1996	0.83392	1996	0.58519
1992	0.83392	1992	0.58519
1988	0.83393	1988	0.58519
1984	0.83346	1984	0.58506
1980	0.83443	1980	0.58506
1976	0.83488	1976	0.58506
1972	0.83508	1972	0.58519
1968	0.83564	1968	0.58546
1964	0.83617	1964	0.5856
1960	0.83725	1960	0.58587
1956	0.8377	1956	0.58641
1952	0.83833	1952	0.58641
1948	0.8396	1948	0.58708
1944	0.84034	1944	0.58762
1940	0.8409	1940	0.58762
1936	0.84094	1936	0.58722
1932	0.84031	1932	0.58722
1928	0.83915	1928	0.58668
1924	0.83791	1924	0.58614
1920	0.83656	1920	0.58546
1916	0.8346	1916	0.58439
1912	0.83289	1912	0.58358
1908	0.83107	1908	0.58251
1904	0.82785	1904	0.5813
1900	0.82548	1900	0.5797
1896	0.82405	1896	0.57903
1892	0.82488	1892	0.57916
1888	0.82709	1888	0.57956
1884	0.83075	1884	0.58076
1880	0.8341	1880	0.58143
1876	0.8339	1876	0.58063
1872	0.82913	1872	0.57876
1868	0.82372	1868	0.57677
1864	0.82128	1864	0.57584
1860	0.82317	1860	0.57637
1856	0.82532	1856	0.57703
1852	0.82634	1852	0.57703
1848	0.82636	1848	0.57703
1844	0.82477	1844	0.57637
1840	0.82275	1840	0.57557
1836	0.8201	1836	0.57425
1832	0.81846	1832	0.57359
1828	0.81846	1828	0.57346
1824	0.81906	1824	0.57346
1820	0.81945	1820	0.57346
1816	0.81952	1816	0.57346
1812	0.81965	1812	0.57346
1808	0.81972	1808	0.57332
1804	0.82114	1804	0.57359
1800	0.82171	1800	0.57359
1796	0.82227	1796	0.57398
1792	0.82309	1792	0.57425
1788	0.82427	1788	0.57465
1784	0.82461	1784	0.57478
1780	0.82402	1780	0.57465
1776	0.82333	1776	0.57465
1772	0.82308	1772	0.57438
1768	0.82286	1768	0.57451
1764	0.82296	1764	0.57465
1760	0.82279	1760	0.57451
1756	0.82292	1756	0.57438
1752	0.82281	1752	0.57438
1748	0.82271	1748	0.57438
1744	0.82278	1744	0.57451
1740	0.82281	1740	0.57451
1736	0.82271	1736	0.57465
1732	0.82269	1732	0.57465
1728	0.82252	1728	0.57465
1724	0.82234	1724	0.57438
1720	0.8223	1720	0.57412
1716	0.82205	1716	0.57385
1712	0.82145	1712	0.57346
1708	0.82105	1708	0.57293
1704	0.82073	1704	0.57266
1700	0.82041	1700	0.57227
1696	0.82015	1696	0.57201
1692	0.81986	1692	0.57174
1688	0.81983	1688	0.57148
1684	0.81964	1684	0.57108
1680	0.81906	1680	0.57069
1676	0.819	1676	0.5703
1672	0.81821	1672	0.57016
1668	0.81889	1668	0.57016
1664	0.81841	1664	0.57003
1660	0.81801	1660	0.56977
1656	0.81755	1656	0.56938
1652	0.81702	1652	0.56911
1648	0.81666	1648	0.56885
1644	0.81636	1644	0.56872
1640	0.81617	1640	0.56859
1636	0.81596	1636	0.56846
1632	0.81586	1632	0.5682
1628	0.8159	1628	0.56807
1624	0.81578	1624	0.56807
1620	0.81542	1620	0.56794
1616	0.81569	1616	0.56781
1612	0.81555	1612	0.56781
1608	0.81562	1608	0.56768
1604	0.81553	1604	0.56754
1600	0.81529	1600	0.56728
1596	0.81512	1596	0.56715
1592	0.81502	1592	0.56689
1588	0.81428	1588	0.56676
1584	0.81623	1584	0.5665
1580	0.81583	1580	0.56624
1576	0.81542	1576	0.56585
1572	0.81521	1572	0.56546
1568	0.81552	1568	0.5652
1564	0.81389	1564	0.5652
1560	0.81585	1560	0.56546
1556	0.81591	1556	0.56585
1552	0.81485	1552	0.56637
1548	0.81634	1548	0.56689
1544	0.81664	1544	0.56715
1540	0.8171	1540	0.56689
1536	0.81708	1536	0.5665
1532	0.81687	1532	0.56637
1528	0.81627	1528	0.56624
1524	0.81607	1524	0.56598
1520	0.81596	1520	0.56559
1516	0.81542	1516	0.56533
1512	0.81507	1512	0.5652
1508	0.8131	1508	0.56494
1504	0.81455	1504	0.56468
1500	0.81468	1500	0.56455
1496	0.81455	1496	0.56468
1492	0.81474	1492	0.56468
1488	0.81498	1488	0.56468
1484	0.8152	1484	0.56468
1480	0.81383	1480	0.56455
1476	0.81527	1476	0.56442
1472	0.8148	1472	0.56416
1468	0.81414	1468	0.56377
1464	0.81444	1464	0.56364
1460	0.81435	1460	0.56403
1456	0.81476	1456	0.56403
1452	0.81364	1452	0.56377
1448	0.81298	1448	0.56364
1444	0.81248	1444	0.56325
1440	0.81235	1440	0.56299
1436	0.81179	1436	0.5626
1432	0.81335	1432	0.56247
1428	0.81336	1428	0.56234
1424	0.81347	1424	0.56221
1420	0.81393	1420	0.56221
1416	0.81391	1416	0.56208
1412	0.81305	1412	0.56156
1408	0.81144	1408	0.56105
1404	0.81105	1404	0.56027
1400	0.80914	1400	0.55924
1396	0.80725	1396	0.55821
1392	0.80791	1392	0.55796
1388	0.80629	1388	0.55783
1384	0.80657	1384	0.55719
1380	0.80483	1380	0.55654
1376	0.80445	1376	0.55642
1372	0.80499	1372	0.55642
1368	0.80552	1368	0.5559
1364	0.80377	1364	0.55488
1360	0.79966	1360	0.55373
1356	0.79901	1356	0.55322
1352	0.79921	1352	0.55322
1348	0.802	1348	0.55424
1344	0.80564	1344	0.55539
1340	0.80745	1340	0.55642
1336	0.80944	1336	0.55706
1332	0.8095	1332	0.55744
1328	0.80922	1328	0.55757
1324	0.80913	1324	0.55757
1320	0.80988	1320	0.55731
1316	0.80996	1316	0.55706
1312	0.80909	1312	0.55667
1308	0.80812	1308	0.55642
1304	0.80867	1304	0.5559
1300	0.80754	1300	0.55539
1296	0.80622	1296	0.55501
1292	0.80569	1292	0.55475
1288	0.8052	1288	0.5545
1284	0.80532	1284	0.55412
1280	0.80559	1280	0.55412
1276	0.80576	1276	0.55424
1272	0.80558	1272	0.55412
1268	0.80551	1268	0.55412
1264	0.80543	1264	0.55399
1260	0.80514	1260	0.55335
1256	0.80408	1256	0.55297
1252	0.80408	1252	0.55271
1248	0.80382	1248	0.55246
1244	0.80353	1244	0.5522
1240	0.8019	1240	0.55195
1236	0.80195	1236	0.55182
1232	0.80292	1232	0.55144
1228	0.80246	1228	0.55106
1224	0.80169	1224	0.55093
1220	0.80105	1220	0.55055
1216	0.79992	1216	0.55017
1212	0.79959	1212	0.54967
1208	0.79828	1208	0.54891
1204	0.79714	1204	0.54866
1200	0.79694	1200	0.54853
1196	0.79751	1196	0.5484
1192	0.79805	1192	0.54828
1188	0.79628	1188	0.54777
1184	0.7957	1184	0.54752
1180	0.79626	1180	0.54739
1176	0.79536	1176	0.54727
1172	0.79481	1172	0.54702
1168	0.79361	1168	0.54651
1164	0.7937	1164	0.54576
1160	0.7919	1160	0.54526
1156	0.7933	1156	0.54438
1152	0.79038	1152	0.54375
1148	0.79172	1148	0.54325
1144	0.78906	1144	0.54275
1140	0.79072	1140	0.54238
1136	0.78894	1136	0.54188
1132	0.78777	1132	0.54138
1128	0.78779	1128	0.54113
1124	0.7858	1124	0.54051
1120	0.78484	1120	0.54001
1116	0.7848	1116	0.53951
1112	0.78355	1112	0.53939
1108	0.78389	1108	0.53939
1104	0.78368	1104	0.53926
1100	0.78396	1100	0.53914
1096	0.78368	1096	0.53889
1092	0.78349	1092	0.53877
1088	0.78295	1088	0.53852
1084	0.78265	1084	0.53827
1080	0.78226	1080	0.5379
1076	0.78157	1076	0.53753
1072	0.78085	1072	0.53716
1068	0.78063	1068	0.53678
1064	0.78036	1064	0.53641
1060	0.77986	1060	0.53604
1056	0.77959	1056	0.53592
1052	0.77981	1052	0.53555
1048	0.77923	1048	0.53518
1044	0.77917	1044	0.53506
1040	0.77854	1040	0.53469
1036	0.77833	1036	0.53432
1032	0.77793	1032	0.53407
1028	0.77723	1028	0.53383
1024	0.77726	1024	0.53358
1020	0.77707	1020	0.53321
1016	0.77659	1016	0.53297
1012	0.77623	1012	0.53272
1008	0.77595	1008	0.53235
1004	0.77572	1004	0.53223
1000	0.77522	1000	0.53199
996	0.77485	996	0.5315
992	0.77455	992	0.5315
988	0.77424	988	0.53125
984	0.77465	984	0.53088
980	0.77401	980	0.53064
976	0.77349	976	0.53027
972	0.77362	972	0.53015
968	0.77313	968	0.53003
964	0.77323	964	0.52966
960	0.77288	960	0.52942
956	0.77267	956	0.52954
952	0.77257	952	0.52905
948	0.77197	948	0.52905
944	0.77177	944	0.52881
940	0.77131	940	0.52893
936	0.77226	936	0.52845
932	0.77068	932	0.52845
928	0.7709	928	0.52832
924	0.76999	924	0.52845
920	0.77102	920	0.5282
916	0.77018	916	0.52784
912	0.77149	912	0.52832
908	0.76897	908	0.5282
904	0.77013	904	0.52893
900	0.7705	900	0.52772
896	0.7721	896	0.52905
892	0.77089	892	0.52954
888	0.76798	888	0.52918
884	0.7692	884	0.53088
880	0.76893	880	0.53137
876	0.77085	876	0.53235
872	0.76791	872	0.53113
868	0.76782	868	0.53432
864	0.76943	864	0.52979
860	0.72235	860	0.49034
856	0.72646	856	0.48652
852	0.73073	852	0.4863
848	0.72102	848	0.4873
844	0.7197	844	0.48967
840	0.71947	840	0.48529
836	0.7211	836	0.48641
832	0.72033	832	0.48843
828	0.72207	828	0.48865
824	0.72222	824	0.4863
820	0.71544	820	0.48719
816	0.7215	816	0.48686
812	0.71175	812	0.48484
808	0.71333	808	0.48428
804	0.71484	804	0.4825
800	0.71327	800	0.48239
796	0.71025	796	0.4804
792	0.71365	792	0.4804
788	0.70847	788	0.48062
784	0.70994	784	0.47808
780	0.70746	780	0.47709
776	0.70923	776	0.47775
772	0.70693	772	0.47709
768	0.70581	768	0.47665
764	0.70254	764	0.47588
760	0.70254	760	0.4737
756	0.70046	756	0.47326
752	0.70304	752	0.47141
748	0.69647	748	0.47033
744	0.70085	744	0.4713
740	0.69788	740	0.46946
736	0.69878	736	0.46806
732	0.69493	732	0.46634
728	0.69259	728	0.46462
724	0.6895	724	0.46526
720	0.6905	720	0.46206
716	0.68797	716	0.46206
712	0.68991	712	0.46004
708	0.68667	708	0.45909
704	0.68573	704	0.45772
700	0.68466	700	0.45614
696	0.67957	696	0.45562
692	0.68142	692	0.45217
688	0.67949	688	0.45113
684	0.67652	684	0.44937
680	0.6759	680	0.44771
676	0.67415	676	0.44484
672	0.67197	672	0.4431
668	0.67137	668	0.44208
664	0.66667	664	0.43964
660	0.66364	660	0.43662
656	0.66138	656	0.43551
652	0.65906	652	0.43231
648	0.65702	648	0.42954
644	0.65304	644	0.42678
640	0.65083	640	0.42403
636	0.64762	636	0.41918
632	0.64308	632	0.41658
628	0.63955	628	0.41238
624	0.63585	624	0.40776
620	0.62941	620	0.40281
616	0.6247	616	0.39756
612	0.61683	612	0.39237
608	0.60793	608	0.38495
604	0.59744	604	0.37644
600	0.58576	600	0.36686
596	0.56986	596	0.35612
592	0.55404	592	0.34427
588	0.5322	588	0.32953
584	0.50698	584	0.31405
580	0.4811	580	0.29689
576	0.44933	576	0.27874
572	0.42028	572	0.26188
568	0.39206	568	0.24592
564	0.36609	564	0.23158
560	0.34442	560	0.21918
556	0.32775	556	0.20845
552	0.31497	552	0.20105
548	0.3056	548	0.19548
544	0.29844	544	0.19116
540	0.29255	540	0.1875
536	0.28816	536	0.18484
532	0.28545	532	0.18252
528	0.28184	528	0.18055
524	0.27985	524	0.17881
520	0.27745	520	0.17783
516	0.27608	516	0.17713
512	0.27473	512	0.17705
508	0.27324	508	0.17648
504	0.27105	504	0.17531
500	0.26977	500	0.1731
496	0.2658	496	0.17033
492	0.26171	492	0.16719
488	0.25636	488	0.16308
484	0.25278	484	0.15864
480	0.25008	480	0.15574
476	0.24937	476	0.15524
472	0.24766	472	0.15502
468	0.24485	468	0.15442
464	0.24258	464	0.1535
460	0.24069	460	0.15136
456	0.23662	456	0.14835
452	0.23208	452	0.14548
448	0.22779	448	0.14204
444	0.22228	444	0.13839
440	0.21862	440	0.13474
436	0.21338	436	0.13271
432	0.21082	432	0.13047
428	0.20785	428	0.12803
424	0.20338	424	0.1256
420	0.2	420	0.12317
416	0.19554	416	0.12109
412	0.19313	412	0.11858
408	0.18912	408	0.11679
404	0.18508	404	0.11416
400	0.1821	400	0.11251
		--
		--
		--
		--
		--
		--
		--
		--
		--
		--
		--
		--
		--
		--
		--
		--
		--
		--
		--
		--
		--
		--
		--
		--
		--
		--
		--
		--
		--
		--
		--
		--
		--
		--
		--
		--
		--
		--
		--
		--
		--
		--
		--
		--
		--
		--
		--
		--
		--
		--
		--
		--
		--
		--
		--
		--
		--
		--
		--
		--
		--
		--
		--
		--
		--
		--
		--
		--
		--
		--
		--
		--
		--
		--
		--
		--
		--
		--
		--
		--
		--
		--
		--
		--
		--
		--
		--
		--
		--
		--
		--
		--
		--
		--
		--
		--
		--
		--
		--
		--
		--
		--
		--
		--
		--
		--
		--
		--
		--
		--
		--
		--
		--
		--
		--
		--
		--
		--
		--
		--
		--
		--
		--
		--
		--
		--
		--
		--
		--
		--
		--
		--
		--
		--
		--
		--
		--
		--
		--
		--
		--
		--
		--
		--
		--
		--
		--
		--
		--
		--
		--
		--
		--
		--
		--
		--
		--
		--
		--
		--
		--
		--
		--
		--
		--
		--
		--
		--
		--
		--
		--
		--
		--
		--
		--
		--
		--
		--
		--
		--
		--
		--
		--
		--
		--
		--
		--
		--
		--
		--
		--
		--
		--
		--
		--
		--
		--
		--
		--
		--
		--
		--
		--
		--
		--
		--
		--
		--
		--
		--
		--
		--
		--
		--
		--
		--
		--
		--
		--
		--
		--
		--
		--
		--
		--
		--
		--
		--
		--
		--
		--
		--
		--
		--
		--
		--
		--
		--
		--
		--
		--
		--
		--
		--
		--
		--
		--
		--
		--
		--
		--
		--
		--
		--
		--
		--
		--
		--
		--
		--
		--
		--
		--
		--
		--
		--
		--
		--
		--
		--
		--
		--
		--
		--
		--
		--
		--
		--
		--
		--
		--
		--
		--
		--
		--
		--
		--
		--
		--
		--
		--
		--
		--
		--
		--
		--
		--
		--
		--
		--
		--
		--
		--
		--
		--
		--
		--
		--
		--
		--
		--
		--
		--
		--
		--
		--
		--
		--
		--
		--
		--
		--
		--
		--
		--
		--
		--
		--
		--
		--
		--
		--
		--
		--
		--
		--
		--
		--
		--
		--
		--
		--
		--
		--
		--
		--
		--
		--
		--
		--
		--
		--
		--
		--
		--
		--
		--
		--
		--
		--
		--
		--
		--
		--
		--
		--
		--
		--
		--
		--
		--
		--
		--
		--
		--
		--
		--
		--
		--
		--
		--
		--
		--
		--
		--
		--
		--
		--
		--
		--
		--
		--
		--
		--
		--
		--
		--
		--
		--
		--
		--
		--
		--
		--
		--
		--
		--
		--
		--
		--
		--
		--
		--
		--
		--
		--
		--
		--
		--
		--
		--
		--
		--
		--
		--
		--
		--
		--
