# Supplementary material for: Manufacturing of high strength and high conductivity copper with laser powder bed fusion
Source: Nat Commun. 2024 Feb 12;15:1283. doi: 10.1038/s41467-024-45732-y (PMC10861549; doi:10.1038/s41467-024-45732-y)
Supplement: Supplementary file 3 — Source data [file 41467_2024_45732_MOESM3_ESM.zip › 429629_2_data_set_8610696_s82fdf/Source Data/Supporting_data_for_Supplementary_Fig._13e.xlsx]

## Sheet: Sheet1
Tensile stress-strain data of pure Cu and 1.0TiB2-Cu
Pure Cu		1.0TiB2-Cu
Engineering strain [%]	Engineering stress [MPa]	Engineering strain [%]	Engineering stress [MPa]
0.0039	0.83475	0.0008	80.7684
0.0045	2.52594	0.0022	81.3754
0.0047	4.19708	0.0026	81.9806
0.0048	5.84817	0.0022	82.5841
0.006	7.47921	0.0024	83.1858
0.0069	9.09019	0.0026	83.7858
0.0073	10.6811	0.0027	84.3839
0.0083	12.252	0.0038	84.9804
0.0093	13.8028	0.005	85.575
0.0096	15.3336	0.005	86.1679
0.0096	16.8443	0.0053	86.7589
0.0108	18.335	0.0068	87.3483
0.0131	19.8056	0.0088	87.9358
0.0176	21.2562	0.0112	88.5216
0.025	22.6867	0.0131	89.1056
0.0333	24.0972	0.0159	89.6879
0.0506	25.4876	0.0216	90.2683
0.0587	26.8579	0.0282	90.847
0.0565	28.2082	0.0339	91.424
0.0516	29.5385	0.0363	91.9991
0.0492	30.8487	0.0387	92.5725
0.0488	32.1388	0.0416	93.1442
0.0485	33.4089	0.0458	93.714
0.0493	34.659	0.0488	94.2821
0.0495	35.889	0.0499	94.8484
0.0492	37.0989	0.0512	95.413
0.0526	38.2888	0.0539	95.9757
0.0576	39.4587	0.0556	96.5367
0.0624	40.6084	0.0564	97.096
0.066	41.7382	0.0572	97.6534
0.0687	42.8479	0.0599	98.2091
0.0702	43.9375	0.0601	98.7631
0.0721	45.0071	0.0592	99.3152
0.0747	46.0566	0.0595	99.8656
0.077	47.0861	0.0612	100.414
0.0815	48.0955	0.0634	100.961
0.0848	49.0849	0.0651	101.506
0.0875	50.0542	0.0682	102.049
0.0897	51.0035	0.0771	102.591
0.0927	51.9327	0.0858	103.131
0.0947	52.8418	0.0952	103.669
0.0968	53.7309	0.1042	104.205
0.1005	54.6	0.1103	104.739
0.1031	55.449	0.1148	105.272
0.1051	56.278	0.1202	105.803
0.1062	57.0869	0.1241	106.332
0.1092	57.8757	0.1234	106.86
0.1104	58.6445	0.12	107.385
0.1125	59.3933	0.1229	107.909
0.1129	60.122	0.127	108.431
0.1148	60.8306	0.1299	108.951
0.1223	61.443	0.131	109.47
0.1264	62.015	0.1313	109.987
0.1295	62.5467	0.1326	110.502
0.1311	63.0427	0.1334	111.015
0.132	63.5108	0.1338	111.526
0.1325	63.9566	0.1352	112.036
0.1295	64.3825	0.1366	112.544
0.1279	64.7901	0.1384	113.05
0.1309	65.1798	0.1406	113.554
0.1345	65.552	0.1419	114.057
0.1381	65.9103	0.1435	114.558
0.144	66.2603	0.1454	115.057
0.1478	66.6086	0.147	115.554
0.1535	66.9609	0.1491	116.05
0.157	67.3192	0.1515	116.544
0.1568	67.6831	0.1539	117.036
0.1553	68.0446	0.1558	117.526
0.1553	68.3881	0.1584	118.014
0.1573	68.7047	0.1616	118.501
0.1603	68.9964	0.1647	118.986
0.1632	69.2694	0.1673	119.469
0.1656	69.5281	0.1695	119.95
0.1681	69.7753	0.1717	120.43
0.1702	70.014	0.1737	120.908
0.1727	70.2461	0.1745	121.384
0.1754	70.4746	0.1758	121.858
0.1778	70.7015	0.1774	122.331
0.1796	70.9262	0.1796	122.801
0.1815	71.1484	0.1822	123.27
0.1837	71.3684	0.1846	123.737
0.1856	71.5869	0.1872	124.203
0.1874	71.8044	0.1897	124.667
0.1884	72.0221	0.192	125.129
0.19	72.2408	0.1933	125.589
0.1923	72.4603	0.194	126.047
0.1947	72.6794	0.1953	126.504
0.1971	72.8955	0.1964	126.958
0.1993	73.1077	0.1981	127.411
0.2003	73.317	0.2003	127.863
0.2013	73.5231	0.2027	128.312
0.2028	73.7242	0.2051	128.76
0.2048	73.9193	0.2078	129.206
0.2072	74.1086	0.2095	129.65
0.2093	74.2923	0.2112	130.093
0.2111	74.4705	0.2135	130.533
0.2131	74.644	0.2163	130.972
0.2152	74.8133	0.2189	131.409
0.2172	74.9787	0.2205	131.845
0.2195	75.1409	0.2222	132.278
0.2224	75.3003	0.2243	132.71
0.2243	75.4591	0.2265	133.14
0.2262	75.6157	0.2288	133.568
0.2282	75.7667	0.2314	133.995
0.2305	75.9124	0.2337	134.42
0.2328	76.0535	0.2359	134.843
0.2338	76.1913	0.2371	135.264
0.2349	76.327	0.2387	135.683
0.237	76.4621	0.2396	136.101
0.2395	76.6006	0.2404	136.517
0.2419	76.7437	0.2419	136.931
0.244	76.8907	0.2437	137.343
0.2458	77.0393	0.2458	137.754
0.2473	77.1862	0.2484	138.162
0.2486	77.3291	0.2509	138.57
0.2508	77.4673	0.2528	138.975
0.2534	77.5984	0.2537	139.378
0.2554	77.7219	0.2552	139.78
0.257	77.8415	0.2563	140.18
0.2578	77.9607	0.2575	140.578
0.259	78.0814	0.2586	140.975
0.2608	78.2032	0.2604	141.369
0.2636	78.3246	0.2627	141.762
0.2667	78.445	0.2652	142.153
0.269	78.5656	0.2677	142.543
0.271	78.6884	0.271	142.93
0.2732	78.8124	0.2746	143.316
0.2753	78.935	0.2779	143.7
0.2781	79.0545	0.2811	144.082
0.2815	79.1703	0.2843	144.463
0.2851	79.2826	0.2868	144.841
0.2885	79.3916	0.2895	145.218
0.2913	79.4981	0.2913	145.594
0.2934	79.6019	0.2931	145.967
0.2952	79.7036	0.2947	146.339
0.2968	79.8037	0.297	146.708
0.2979	79.9025	0.299	147.077
0.2993	80.0005	0.2998	147.443
0.3012	80.0975	0.2998	147.807
0.3026	80.1928	0.3002	148.17
0.303	80.2861	0.3016	148.531
0.303	80.3778	0.3026	148.89
0.3041	80.4684	0.3042	149.248
0.3058	80.5584	0.3055	149.604
0.3081	80.6482	0.3068	149.958
0.31	80.7375	0.3077	150.31
0.312	80.8262	0.3082	150.66
0.3142	80.9139	0.3096	151.009
0.3163	81.0002	0.3114	151.356
0.318	81.0847	0.3129	151.701
0.3203	81.1671	0.3143	152.044
0.3229	81.247	0.317	152.386
0.3254	81.3244	0.3194	152.725
0.3281	81.3995	0.3219	153.063
0.3307	81.4731	0.3255	153.4
0.3334	81.5458	0.3295	153.734
0.3358	81.6178	0.3339	154.067
0.338	81.6898	0.3385	154.398
0.34	81.7641	0.3428	154.727
0.3416	81.8417	0.3468	155.054
0.3436	81.9227	0.3496	155.38
0.3463	82.0072	0.3521	155.704
0.3479	82.094	0.3547	156.026
0.3493	82.1821	0.3572	156.346
0.3503	82.2703	0.3597	156.665
0.3511	82.3583	0.3627	156.982
0.3524	82.4459	0.365	157.297
0.354	82.532	0.367	157.61
0.3562	82.6158	0.3691	157.921
0.3586	82.697	0.3703	158.231
0.361	82.776	0.3706	158.539
0.3623	82.853	0.3706	158.845
0.3636	82.929	0.3705	159.149
0.3658	83.0041	0.3711	159.452
0.3683	83.0785	0.3723	159.753
0.3702	83.1521	0.3731	160.052
0.3721	83.2254	0.3733	160.349
0.3739	83.2991	0.3739	160.645
0.3757	83.3737	0.3753	160.939
0.3776	83.4497	0.3759	161.231
0.3798	83.5272	0.376	161.521
0.3826	83.6058	0.3755	161.809
0.3852	83.685	0.3743	162.096
0.3875	83.7643	0.3755	162.381
0.389	83.8439	0.3778	162.664
0.3908	83.9242	0.3803	162.945
0.3931	84.0055	0.383	163.225
0.3958	84.0867	0.3862	163.503
0.3978	84.1672	0.3906	163.779
0.3996	84.2464	0.3952	164.053
0.4013	84.3234	0.4005	164.326
0.403	84.3985	0.4056	164.596
0.4053	84.4729	0.4102	164.865
0.4082	84.5478	0.4145	165.133
0.4112	84.6236	0.4189	165.398
0.4133	84.699	0.423	165.662
0.4149	84.7724	0.4269	165.924
0.4166	84.8417	0.4298	166.184
0.4174	84.9049	0.4327	166.442
0.4188	84.9619	0.4351	166.699
0.4196	85.0142	0.4366	166.954
0.4209	85.0635	0.4387	167.207
0.4219	85.1108	0.4407	167.458
0.4234	85.1572	0.4423	167.708
0.4256	85.203	0.4436	167.955
0.4278	85.2479	0.4448	168.201
0.4303	85.292	0.4462	168.446
0.4336	85.3346	0.447	168.688
0.4371	85.3756	0.4483	168.929
0.4402	85.4153	0.4494	169.168
0.4433	85.4544	0.4497	169.405
0.4459	85.4938	0.4496	169.64
0.448	85.5339	0.4495	169.874
0.4498	85.5751	0.4494	170.105
0.4515	85.6183	0.4494	170.335
0.4528	85.6645	0.4494	170.564
0.4538	85.7144	0.4501	170.79
0.455	85.768	0.4515	171.015
0.4563	85.8254	0.4516	171.238
0.4575	85.886	0.4448	171.459
0.4579	85.9491	0.4375	171.679
0.4587	86.0135	0.4354	171.896
0.4598	86.079	0.4377	172.112
0.4614	86.1456	0.4449	172.326
0.4631	86.213	0.4554	172.539
0.4649	86.2794	0.4615	172.749
0.4668	86.3417	0.485	172.958
0.4692	86.3993	0.496	173.165
0.4722	86.4531	0.4869	173.37
0.4757	86.504	0.4829	173.574
0.4795	86.5523	0.486	173.776
0.4831	86.5975	0.4914	173.976
0.4864	86.6386	0.4959	174.174
0.4897	86.6758	0.5004	174.37
0.4928	86.7099	0.5046	174.565
0.4966	86.7421	0.5078	174.758
0.5001	86.7739	0.5105	174.949
0.5026	86.8059	0.5131	175.138
0.5042	86.8373	0.5157	175.326
0.506	86.8673	0.5179	175.512
0.5077	86.8963	0.5196	175.696
0.5095	86.9252	0.5214	175.878
0.5103	86.9544	0.5235	176.059
0.511	86.9848	0.5259	176.237
0.5122	87.0164	0.528	176.414
0.5127	87.0488	0.5302	176.589
0.5127	87.082	0.5312	176.763
0.5127	87.1167	0.5317	176.934
0.513	87.1538	0.5317	177.104
0.5143	87.1939	0.5329	177.272
0.515	87.2378	0.5337	177.439
0.5158	87.2852	0.534	177.301
0.5177	87.3362	0.534	177.156
0.5203	87.3908	0.5339	177.006
0.5227	87.4485	0.5339	176.853
0.5251	87.5088	0.5339	176.699
0.5271	87.5711	0.5341	176.544
0.5293	87.6346	0.5356	176.39
0.5317	87.6989	0.5348	176.237
0.5344	87.7625	0.5262	176.086
0.5377	87.8246	0.5181	175.94
0.5415	87.884	0.5139	175.798
0.5455	87.9399	0.5157	175.662
0.5497	87.9916	0.5262	175.533
0.5535	88.0377	0.5377	175.41
0.557	88.0768	0.5416	175.295
0.5602	88.1078	0.5441	175.189
0.5632	88.1312	0.5472	175.09
0.5666	88.149	0.5506	175
0.5692	88.163	0.5537	174.915
0.5704	88.1746	0.5569	174.836
0.5718	88.1855	0.5607	174.762
0.5736	88.1974	0.5654	174.694
0.5756	88.2118	0.5694	174.631
0.5769	88.2301	0.572	174.572
0.5772	88.2526	0.574	174.517
0.5758	88.2794	0.5755	174.467
0.576	88.3109	0.5781	174.421
0.5769	88.3474	0.5802	174.379
0.5783	88.3894	0.5822	174.342
0.5792	88.437	0.5843	174.308
0.5795	88.4897	0.5864	174.276
0.5803	88.5468	0.588	174.248
0.5814	88.6065	0.5885	174.22
0.5829	88.6677	0.5885	174.196
0.5848	88.7285	0.5898	174.174
0.587	88.7865	0.5909	174.157
0.5886	88.8405	0.5923	174.147
0.5892	88.8904	0.5935	174.146
0.5905	88.9367	0.5939	174.152
0.5928	88.9798	0.5939	174.166
0.5955	89.0198	0.5938	174.186
0.5984	89.0563	0.5938	174.213
0.6018	89.0891	0.5943	174.243
0.6055	89.1177	0.5957	174.273
0.609	89.1416	0.5965	174.302
0.6126	89.1605	0.5968	174.33
0.6159	89.1747	0.598	174.356
0.619	89.1854	0.5995	174.381
0.6222	89.1944	0.6023	174.407
0.625	89.2029	0.606	174.433
0.6275	89.2113	0.6095	174.458
0.6295	89.2199	0.6131	174.484
0.6312	89.2294	0.6175	174.509
0.6326	89.2403	0.6227	174.534
0.6347	89.2531	0.628	174.56
0.6372	89.2679	0.6338	174.586
0.64	89.2837	0.6392	174.612
0.6414	89.3012	0.6469	174.64
0.6428	89.3215	0.655	174.668
0.6439	89.3458	0.6593	174.697
0.6451	89.3774	0.6612	174.726
0.646	89.4262	0.6625	174.757
0.6463	89.4939	0.6624	174.789
0.6463	89.5671	0.6628	174.822
0.6464	89.6371	0.6663	174.857
0.6477	89.7029	0.6675	174.892
0.649	89.765	0.6688	174.927
0.6505	89.8238	0.6698	174.963
0.6511	89.8792	0.6708	174.999
0.6524	89.9306	0.6722	175.033
0.6533	89.9778	0.6728	175.065
0.6549	90.0204	0.6729	175.095
0.6577	90.0583	0.6729	175.122
0.6613	90.0913	0.6729	175.148
0.6646	90.119	0.6739	175.173
0.6679	90.1413	0.6751	175.198
0.6716	90.1582	0.676	175.223
0.6756	90.171	0.6771	175.25
0.6794	90.1806	0.6779	175.276
0.6826	90.1879	0.6783	175.304
0.6856	90.1935	0.6783	175.333
0.6883	90.1986	0.6776	175.363
0.6919	90.2044	0.6735	175.393
0.6951	90.2102	0.6701	175.425
0.6976	90.2156	0.6696	175.457
0.6995	90.219	0.6687	175.489
0.7009	90.2193	0.6713	175.523
0.7026	90.2147	0.6777	175.557
0.7047	90.201	0.6829	175.592
0.7058	90.1728	0.6873	175.628
0.707	90.133	0.6915	175.665
0.7079	90.0894	0.6962	175.702
0.7084	90.048	0.7113	175.74
0.7096	90.0124	0.7146	175.779
0.7104	89.9821	0.7147	175.819
0.7115	89.9576	0.7173	175.859
0.7126	89.9393	0.7208	175.899
0.7131	89.9268	0.7243	175.94
0.7144	89.9188	0.7278	175.98
0.7152	89.9118	0.7304	176.02
0.7155	89.9072	0.7324	176.06
0.7165	89.908	0.7344	176.1
0.7179	89.9152	0.7354	176.14
0.7203	89.9235	0.7361	176.179
0.7221	89.9298	0.7378	176.218
0.7215	89.935	0.74	176.256
0.7209	89.9393	0.7418	176.295
0.7231	89.942	0.744	176.332
0.7275	89.9431	0.7467	176.369
0.7341	89.9423	0.7487	176.405
0.7557	89.9394	0.7493	176.438
0.7704	89.9343	0.7489	176.468
0.7622	89.927	0.7487	176.496
0.7561	89.9178	0.7489	176.522
0.757	89.9077	0.7492	176.548
0.7608	89.8984	0.7503	176.574
0.7643	89.8819	0.7502	176.601
0.7678	89.8561	0.7495	176.629
0.771	89.8299	0.7491	176.66
0.7736	89.8094	0.749	176.693
0.7749	89.7969	0.747	176.728
0.7766	89.7919	0.7425	176.767
0.7777	89.7941	0.7408	176.809
0.7793	89.8028	0.7449	176.852
0.7812	89.8168	0.7496	176.895
0.783	89.8357	0.7539	176.939
0.7842	89.8594	0.7575	176.985
0.7848	89.887	0.7611	177.03
0.7861	89.9166	0.775	177.075
0.787	89.9465	0.7836	177.119
0.7884	89.9755	0.7818	177.163
0.7892	90.0035	0.7847	177.206
0.7885	90.0305	0.7927	177.248
0.7874	90.0571	0.7992	177.289
0.787	90.0839	0.8044	177.329
0.788	90.111	0.8046	177.369
0.789	90.1389	0.8059	177.407
0.7878	90.1679	0.8065	177.446
0.782	90.1982	0.8078	177.483
0.7778	90.23	0.8101	177.521
0.779	90.2626	0.8135	177.559
0.7828	90.296	0.8164	177.597
0.7919	90.3294	0.8187	177.636
0.7989	90.3625	0.8199	177.675
0.8037	90.3955	0.8211	177.714
0.8124	90.4289	0.8226	177.754
0.8178	90.4634	0.8245	177.794
0.8256	90.4997	0.8254	177.832
0.8243	90.539	0.8255	177.87
0.8274	90.5822	0.8264	177.905
0.8385	90.6293	0.8276	177.939
0.8478	90.6809	0.8284	177.971
0.8457	90.7385	0.8299	178.004
0.8407	90.8029	0.8304	178.038
0.8413	90.8736	0.8307	178.072
0.8455	90.9502	0.8305	178.107
0.8472	91.0328	0.8307	178.142
0.8483	91.123	0.8312	178.177
0.85	91.2214	0.8327	178.213
0.8509	91.3275	0.8334	178.251
0.8511	91.4395	0.8335	178.292
0.8521	91.5535	0.8336	178.335
0.8533	91.6564	0.8349	178.377
0.8537	91.7416	0.836	178.419
0.8537	91.8182	0.8363	178.46
0.8456	91.8921	0.8364	178.5
0.8348	91.9626	0.8378	178.54
0.8427	92.0276	0.8386	178.579
0.8504	92.0871	0.8392	178.618
0.8546	92.1423	0.8404	178.656
0.8571	92.1939	0.8428	178.694
0.8595	92.2424	0.8457	178.731
0.862	92.2882	0.85	178.768
0.8644	92.3312	0.8549	178.804
0.8669	92.3714	0.8599	178.84
0.8697	92.4087	0.8645	178.875
0.8721	92.4423	0.8695	178.91
0.8729	92.4722	0.8748	178.945
0.8742	92.4986	0.8802	178.981
0.8754	92.5219	0.8846	179.018
0.8769	92.5424	0.8893	179.056
0.8787	92.5605	0.897	179.097
0.8806	92.5763	0.9044	179.139
0.8827	92.5902	0.9071	179.183
0.8851	92.6029	0.9084	179.228
0.8876	92.6146	0.9063	179.274
0.8901	92.6257	0.9053	179.322
0.8929	92.6365	0.907	179.37
0.8957	92.6485	0.9092	179.418
0.8982	92.6677	0.9112	179.466
0.9005	92.7024	0.9124	179.513
0.9025	92.7526	0.9136	179.559
0.9042	92.8125	0.9149	179.601
0.9062	92.8767	0.9153	179.639
0.9086	92.941	0.9153	179.673
0.9107	93.0042	0.9153	179.704
0.9125	93.0649	0.9165	179.734
0.9142	93.1214	0.9177	179.764
0.9154	93.1719	0.9186	179.793
0.9157	93.2156	0.9197	179.822
0.9163	93.2547	0.9205	179.85
0.9185	93.2877	0.9208	179.878
0.9216	93.3121	0.9212	179.906
0.9245	93.3271	0.9225	179.933
0.9268	93.3374	0.9233	179.961
0.9288	93.3468	0.9235	179.988
0.9315	93.3547	0.9234	180.015
0.9344	93.3602	0.9211	180.042
0.9372	93.3639	0.9194	180.069
0.9396	93.366	0.9191	180.095
0.9417	93.367	0.9201	180.122
0.9436	93.3674	0.9235	180.149
0.9452	93.3676	0.9277	180.177
0.9467	93.3675	0.9319	180.204
0.9482	93.3669	0.9359	180.232
0.9489	93.3651	0.9397	180.26
0.9491	93.362	0.9438	180.288
0.9503	93.3681	0.9482	180.316
0.9525	93.3888	0.9532	180.345
0.9551	93.4167	0.9587	180.375
0.9575	93.4456	0.9645	180.408
0.9599	93.4735	0.9694	180.445
0.9624	93.4999	0.973	180.484
0.9648	93.5251	0.9763	180.525
0.9668	93.5489	0.9796	180.565
0.968	93.5708	0.9834	180.605
0.9695	93.5906	0.986	180.643
0.9715	93.6073	0.9882	180.678
0.9741	93.6193	0.9904	180.711
0.977	93.6257	0.9926	180.743
0.9805	93.6258	0.9946	180.776
0.984	93.621	0.9964	180.809
0.9874	93.6134	0.9979	180.841
0.9905	93.605	0.9993	180.874
0.9934	93.5966	1.0007	180.906
0.9961	93.5888	1.0021	180.939
0.9986	93.5822	1.0036	180.973
1.0012	93.5769	1.0032	181.007
1.0038	93.5735	1.0026	181.041
1.0057	93.5721	1.0024	181.075
1.007	93.5729	1.003	181.11
1.0082	93.5767	1.0043	181.144
1.0088	93.5843	1.0051	181.179
1.0095	93.5954	1.0052	181.213
1.0105	93.6096	1.0052	181.247
1.012	93.6263	1.0051	181.281
1.0137	93.6451	1.0032	181.315
1.0147	93.6655	0.9993	181.348
1.0155	93.6878	0.9962	181.382
1.0158	93.712	0.995	181.415
1.0159	93.7383	0.994	181.447
1.017	93.7671	0.9981	181.48
1.0182	93.7975	1.0106	181.512
1.0199	93.8278	1.0206	181.544
1.0223	93.8563	1.0344	181.576
1.0253	93.8837	1.0404	181.608
1.0276	93.9102	1.0462	181.639
1.0298	93.9355	1.0472	181.67
1.0329	93.959	1.0521	181.701
1.0369	93.9799	1.0563	181.731
1.041	93.9976	1.0587	181.763
1.0449	94.0123	1.0547	181.795
1.0486	94.0237	1.0543	181.829
1.0524	94.032	1.0562	181.862
1.0566	94.0376	1.0591	181.894
1.0599	94.0406	1.0617	181.926
1.0619	94.0411	1.0637	181.958
1.0639	94.0393	1.0649	181.99
1.0664	94.0326	1.066	182.023
1.0683	94.0164	1.0673	182.057
1.0699	93.9905	1.0678	182.093
1.0707	93.9607	1.0679	182.13
1.0708	93.9333	1.0678	182.166
1.0719	93.9114	1.0678	182.202
1.0728	93.8975	1.0678	182.237
1.0738	93.8926	1.069	182.273
1.075	93.891	1.0702	182.309
1.0749	93.8897	1.0706	182.344
1.0749	93.8908	1.0707	182.379
1.074	93.8961	1.0707	182.415
1.0734	93.9056	1.0705	182.45
1.0744	93.9183	1.0705	182.485
1.0752	93.9328	1.0705	182.519
1.0764	93.9481	1.0686	182.553
1.0785	93.963	1.0682	182.587
1.0809	93.9768	1.073	182.62
1.0841	93.9892	1.0774	182.654
1.0879	94.0001	1.0803	182.687
1.0917	94.0096	1.0834	182.72
1.0963	94.0176	1.0944	182.753
1.1014	94.0236	1.1263	182.786
1.1066	94.0273	1.1211	182.819
1.1114	94.0287	1.1114	182.854
1.1166	94.0277	1.1102	182.889
1.1217	94.0246	1.1135	182.926
1.1284	94.0196	1.1181	182.963
1.1345	94.0121	1.1219	183.001
1.1397	94.0008	1.1247	183.038
1.1435	93.9849	1.127	183.074
1.1464	93.9653	1.1293	183.111
1.1477	93.9447	1.1305	183.148
1.146	93.9257	1.1321	183.184
1.1454	93.9098	1.1343	183.219
1.1412	93.8971	1.1361	183.254
1.1435	93.8876	1.138	183.288
1.1462	93.8817	1.1398	183.322
1.1484	93.8795	1.1409	183.354
1.1493	93.8813	1.1418	183.386
1.1495	93.8869	1.1435	183.417
1.1494	93.896	1.1456	183.447
1.1495	93.9091	1.1467	183.478
1.1495	93.9263	1.1469	183.508
1.1494	93.9475	1.1469	183.54
1.1493	93.9721	1.1468	183.571
1.1493	93.9993	1.1468	183.604
1.1497	94.0286	1.1468	183.637
1.1495	94.0598	1.1468	183.67
1.1477	94.0925	1.1468	183.703
1.1433	94.1266	1.1467	183.736
1.1383	94.1607	1.145	183.769
1.1368	94.1932	1.1436	183.802
1.1433	94.2234	1.1406	183.835
1.1546	94.2514	1.1404	183.868
1.1662	94.277	1.1469	183.901
1.1817	94.3002	1.1536	183.934
1.1811	94.3208	1.1589	183.967
1.1756	94.3391	1.1634	184
1.175	94.3548	1.1674	184.033
1.1777	94.3685	1.1719	184.065
1.1815	94.3819	1.1769	184.097
1.1844	94.3979	1.182	184.129
1.187	94.419	1.1867	184.161
1.1896	94.4461	1.191	184.193
1.1919	94.4781	1.1946	184.225
1.1939	94.5134	1.1978	184.259
1.1959	94.5507	1.2005	184.295
1.197	94.5897	1.2034	184.335
1.1987	94.6296	1.2067	184.375
1.2009	94.6686	1.2092	184.416
1.2031	94.7013	1.2113	184.454
1.2042	94.7226	1.2136	184.491
1.2043	94.7353	1.2155	184.526
1.2053	94.7448	1.2171	184.559
1.2075	94.7546	1.2177	184.591
1.2088	94.7654	1.2189	184.621
1.2091	94.7775	1.2215	184.651
1.209	94.7906	1.223	184.68
1.2089	94.8039	1.224	184.71
1.2089	94.8175	1.2251	184.739
1.2097	94.832	1.2261	184.77
1.2103	94.8481	1.2277	184.801
1.211	94.8654	1.2285	184.832
1.2113	94.8836	1.2286	184.865
1.2127	94.9027	1.2285	184.897
1.2152	94.9227	1.2285	184.93
1.2181	94.9435	1.2288	184.963
1.2239	94.9636	1.2287	184.996
1.2267	94.9823	1.2285	185.03
1.2292	94.9995	1.2284	185.063
1.2327	95.0149	1.2254	185.097
1.2373	95.0282	1.2198	185.13
1.2421	95.0395	1.2169	185.163
1.2466	95.0484	1.2198	185.196
1.2516	95.0549	1.2239	185.229
1.259	95.0587	1.2289	185.262
1.2675	95.0598	1.2341	185.295
1.2741	95.0587	1.243	185.327
1.2805	95.0558	1.2616	185.36
1.2827	95.0523	1.2658	185.392
1.2832	95.0531	1.2679	185.424
1.2811	95.0646	1.2842	185.458
1.2815	95.0884	1.2859	185.493
1.2817	95.1196	1.2832	185.53
1.2836	95.1526	1.2784	185.57
1.2847	95.1837	1.2836	185.613
1.2852	95.2081	1.29	185.658
1.2853	95.22	1.2876	185.703
1.2852	95.2188	1.2871	185.746
1.2852	95.2091	1.2892	185.786
1.2852	95.1955	1.2908	185.823
1.2852	95.1812	1.2918	185.855
1.2859	95.1681	1.2933	185.886
1.2871	95.1566	1.2939	185.917
1.2876	95.1467	1.2944	185.948
1.2878	95.1385	1.2959	185.978
1.289	95.1323	1.298	186.007
1.2898	95.1339	1.2996	186.035
1.2901	95.148	1.3005	186.064
1.2884	95.1666	1.3011	186.094
1.2815	95.1838	1.3007	186.124
1.2767	95.1978	1.2998	186.155
1.2793	95.2098	1.2998	186.186
1.2863	95.2195	1.3012	186.218
1.2937	95.2271	1.302	186.25
1.2981	95.2323	1.3021	186.281
1.3036	95.2351	1.3021	186.314
1.3066	95.2359	1.3023	186.346
1.3096	95.2364	1.3022	186.378
1.3139	95.2389	1.2993	186.409
1.3186	95.2454	1.2932	186.441
1.3235	95.2571	1.2942	186.473
1.3282	95.2733	1.299	186.505
1.3327	95.2935	1.306	186.537
1.3371	95.3168	1.3109	186.568
1.3408	95.3427	1.3143	186.6
1.3438	95.3708	1.3181	186.63
1.3465	95.4009	1.3231	186.661
1.3491	95.432	1.329	186.69
1.3513	95.4618	1.3417	186.718
1.3521	95.49	1.3685	186.744
1.3524	95.516	1.3637	186.769
1.3537	95.5385	1.3558	186.792
1.3558	95.5562	1.3575	186.815
1.358	95.5679	1.3648	186.836
1.3591	95.5731	1.3707	186.858
1.3604	95.5729	1.3712	186.882
1.3613	95.5684	1.3698	186.907
1.3617	95.5606	1.3708	186.934
1.3629	95.5506	1.3728	186.964
1.3641	95.538	1.3749	186.996
1.3654	95.5242	1.377	187.03
1.3648	95.5112	1.3782	187.066
1.3641	95.5006	1.3788	187.103
1.3638	95.4929	1.3802	187.141
1.3636	95.4882	1.3813	187.181
1.363	95.4868	1.3829	187.221
1.3576	95.4891	1.3843	187.262
1.3512	95.4944	1.3859	187.302
1.3505	95.502	1.3865	187.343
1.3551	95.5123	1.3866	187.382
1.3639	95.5242	1.3866	187.421
1.37	95.5367	1.388	187.46
1.3743	95.5484	1.3887	187.498
1.3779	95.5581	1.3886	187.535
1.3819	95.5655	1.3889	187.571
1.3942	95.5711	1.3887	187.607
1.4152	95.5756	1.3889	187.643
1.4136	95.5789	1.3891	187.679
1.4112	95.5816	1.388	187.715
1.4094	95.585	1.3893	187.75
1.4114	95.5945	1.3903	187.785
1.4137	95.6167	1.3877	187.819
1.4146	95.6499	1.3842	187.854
1.4159	95.6857	1.3811	187.887
1.4175	95.7095	1.3812	187.918
1.4195	95.7263	1.3899	187.947
1.4212	95.7456	1.3987	187.975
1.4229	95.7705	1.4023	188
1.4248	95.8008	1.4047	188.024
1.4258	95.8345	1.4075	188.047
1.4261	95.8695	1.4104	188.068
1.4272	95.9042	1.4135	188.089
1.4281	95.9371	1.417	188.108
1.4284	95.9674	1.4211	188.127
1.4291	95.9945	1.424	188.146
1.4311	96.0184	1.4252	188.165
1.4327	96.0389	1.4274	188.185
1.4324	96.0554	1.4303	188.206
1.4326	96.0675	1.4331	188.231
1.4329	96.0734	1.4362	188.261
1.4338	96.0747	1.4401	188.295
1.435	96.075	1.4438	188.332
1.4355	96.0761	1.4463	188.37
1.4355	96.0779	1.4483	188.41
1.4356	96.0804	1.4503	188.45
1.4366	96.0839	1.4516	188.492
1.4383	96.0888	1.452	188.533
1.4403	96.0962	1.452	188.575
1.4423	96.1071	1.4533	188.617
1.4448	96.1207	1.4549	188.659
1.4482	96.1355	1.4559	188.7
1.453	96.1509	1.4568	188.74
1.4583	96.1666	1.4564	188.78
1.4632	96.1824	1.4568	188.819
1.4681	96.198	1.4572	188.858
1.4732	96.2132	1.4578	188.896
1.4787	96.2294	1.4595	188.933
1.485	96.2507	1.4624	188.97
1.4941	96.2843	1.4657	189.007
1.5005	96.3313	1.4694	189.043
1.5049	96.3877	1.4732	189.078
1.5067	96.4485	1.4769	189.112
1.5051	96.5106	1.4812	189.146
1.5039	96.5737	1.4859	189.177
1.5031	96.6375	1.4905	189.207
1.5051	96.702	1.4951	189.234
1.5073	96.7661	1.4988	189.259
1.5106	96.8231	1.5024	189.281
1.5135	96.8645	1.5063	189.303
1.5158	96.8943	1.5083	189.324
1.5166	96.9156	1.5106	189.345
1.5167	96.9304	1.5136	189.365
1.5142	96.9387	1.5163	189.385
1.4973	96.942	1.5185	189.405
1.4962	96.9417	1.5205	189.424
1.5076	96.9384	1.5228	189.444
1.5141	96.933	1.5248	189.465
1.5167	96.9265	1.5255	189.486
1.5176	96.9198	1.5259	189.511
1.5185	96.9133	1.5272	189.539
1.5197	96.9108	1.528	189.572
1.5209	96.9127	1.5282	189.609
1.5215	96.913	1.5285	189.648
1.5227	96.9098	1.5299	189.689
1.5241	96.9056	1.5307	189.73
1.5255	96.9025	1.5311	189.77
1.5261	96.9005	1.5325	189.809
1.5268	96.8984	1.5334	189.847
1.5244	96.8962	1.5337	189.884
1.5209	96.8946	1.5336	189.921
1.5231	96.8948	1.5287	189.957
1.5303	96.8978	1.5226	189.992
1.5342	96.9044	1.5232	190.027
1.5374	96.9158	1.5269	190.061
1.5402	96.9327	1.5333	190.096
1.5433	96.956	1.5394	190.131
1.5476	96.9848	1.5426	190.165
1.5552	97.0181	1.5464	190.199
1.5596	97.0549	1.5583	190.232
1.5621	97.0946	1.5825	190.265
1.5645	97.137	1.5777	190.298
1.5672	97.1816	1.5705	190.331
1.5706	97.2276	1.5706	190.363
1.5741	97.2736	1.5741	190.395
1.5768	97.3181	1.5783	190.426
1.5786	97.3588	1.5825	190.456
1.5802	97.3918	1.5857	190.482
1.582	97.4138	1.5878	190.505
1.5842	97.4255	1.5898	190.525
1.5862	97.4293	1.5919	190.543
1.5878	97.4271	1.5927	190.563
1.5883	97.4213	1.5929	190.584
1.5882	97.4134	1.5907	190.607
1.5887	97.4044	1.5938	190.632
1.5898	97.3946	1.5959	190.66
1.5904	97.3838	1.5974	190.69
1.5905	97.3723	1.5988	190.722
1.5909	97.3607	1.6006	190.757
1.5906	97.3494	1.6016	190.793
1.5905	97.3383	1.6018	190.83
1.5912	97.3282	1.6017	190.868
1.5924	97.3197	1.6017	190.905
1.5935	97.313	1.6017	190.937
1.5947	97.3076	1.602	190.969
1.5955	97.3061	1.6028	191
1.5971	97.3197	1.6038	191.033
1.5998	97.344	1.6046	191.065
1.6032	97.3696	1.6062	191.098
1.607	97.3928	1.6071	191.13
1.6174	97.4133	1.6084	191.161
1.6318	97.4316	1.6096	191.193
1.6289	97.4481	1.6099	191.224
1.6257	97.4625	1.6104	191.255
1.6271	97.4752	1.6124	191.286
1.6307	97.4875	1.6158	191.316
1.6347	97.5001	1.6193	191.346
1.6385	97.5132	1.6228	191.376
1.6416	97.5274	1.6262	191.405
1.6442	97.5437	1.6302	191.432
1.6464	97.5631	1.6344	191.457
1.6488	97.5872	1.6391	191.479
1.651	97.6152	1.644	191.5
1.6531	97.6434	1.6489	191.518
1.6551	97.6685	1.6531	191.535
1.657	97.689	1.6562	191.551
1.6588	97.7028	1.6594	191.566
1.6607	97.7106	1.6627	191.582
1.6626	97.7165	1.6658	191.598
1.664	97.7229	1.6679	191.615
1.6645	97.7291	1.6704	191.634
1.6656	97.7357	1.673	191.656
1.6665	97.7432	1.6753	191.682
1.6668	97.7533	1.6773	191.711
1.6668	97.7654	1.678	191.744
1.6667	97.7792	1.6781	191.779
1.6661	97.7947	1.6784	191.816
1.6649	97.8117	1.6796	191.852
1.6649	97.8297	1.6805	191.889
1.6651	97.8477	1.6808	191.927
1.6661	97.8654	1.6808	191.964
1.6687	97.8824	1.6813	192.001
1.6718	97.8981	1.6826	192.038
1.6744	97.9122	1.6833	192.074
1.6761	97.9248	1.684	192.109
1.6779	97.9357	1.6854	192.144
1.6805	97.9444	1.6861	192.178
1.6839	97.9508	1.6863	192.212
1.6878	97.9549	1.6872	192.245
1.6917	97.9569	1.6869	192.278
1.6959	97.9578	1.6858	192.311
1.7006	97.9602	1.6832	192.343
1.7055	97.9666	1.6818	192.375
1.7096	97.9776	1.6863	192.407
1.7132	97.9928	1.6923	192.439
1.7166	98.0101	1.697	192.47
1.7197	98.0268	1.7019	192.501
1.7221	98.0409	1.707	192.531
1.7241	98.052	1.7121	192.561
1.7263	98.0611	1.7171	192.59
1.729	98.0695	1.7224	192.617
1.7313	98.078	1.728	192.642
1.733	98.0837	1.7326	192.665
1.7339	98.0858	1.7358	192.686
1.7352	98.0896	1.7388	192.705
1.7365	98.0975	1.7418	192.721
1.7377	98.1074	1.7452	192.736
1.7382	98.1178	1.7504	192.75
1.7383	98.1287	1.7556	192.764
1.7383	98.1409	1.7584	192.778
1.7382	98.1552	1.758	192.793
1.7391	98.1718	1.7586	192.81
1.7402	98.1899	1.7594	192.831
1.7407	98.2088	1.7602	192.856
1.7407	98.228	1.7617	192.886
1.7386	98.2468	1.7638	192.919
1.7341	98.2648	1.765	192.953
1.7345	98.2816	1.7653	192.989
1.7404	98.2969	1.7652	193.025
1.7455	98.3104	1.7652	193.061
1.7494	98.3217	1.7652	193.096
1.7532	98.331	1.7651	193.129
1.7593	98.3379	1.7656	193.162
1.7648	98.3423	1.7669	193.192
1.7677	98.344	1.7677	193.221
1.771	98.3424	1.7679	193.249
1.7746	98.3379	1.7678	193.278
1.7778	98.3317	1.7646	193.306
1.7804	98.3268	1.7586	193.332
1.7824	98.325	1.7555	193.359
1.785	98.3252	1.7568	193.385
1.7876	98.3257	1.7617	193.411
1.7898	98.324	1.7704	193.437
1.7916	98.32	1.7754	193.463
1.7934	98.3163	1.7779	193.488
1.7952	98.315	1.781	193.513
1.797	98.3178	1.785	193.538
1.7989	98.3254	1.7894	193.562
1.8001	98.3375	1.7947	193.586
1.8012	98.3541	1.7995	193.61
1.8025	98.3747	1.8029	193.633
1.8041	98.3992	1.806	193.654
1.805	98.428	1.8093	193.672
1.8057	98.46	1.8122	193.687
1.8057	98.4932	1.8148	193.7
1.8055	98.5268	1.8178	193.713
1.8051	98.5601	1.8198	193.725
1.805	98.5932	1.8215	193.737
1.8061	98.6262	1.823	193.75
1.8074	98.6584	1.825	193.765
1.8092	98.689	1.827	193.782
1.8115	98.7178	1.8292	193.801
1.8142	98.7446	1.8307	193.824
1.8167	98.7693	1.8315	193.85
1.8194	98.7918	1.8304	193.876
1.822	98.812	1.8297	193.903
1.8251	98.8296	1.8301	193.931
1.8287	98.8442	1.8304	193.96
1.8324	98.8558	1.8305	193.99
1.8366	98.8645	1.8308	194.021
1.8403	98.8702	1.8322	194.052
1.8439	98.8727	1.8331	194.08
1.8471	98.8728	1.832	194.105
1.85	98.8712	1.8295	194.128
1.8529	98.869	1.8312	194.15
1.8555	98.868	1.8353	194.173
1.8574	98.8695	1.8388	194.196
1.8592	98.8751	1.8429	194.218
1.8612	98.8832	1.8494	194.241
1.8629	98.8887	1.8573	194.263
1.8644	98.8887	1.8602	194.285
1.8661	98.8866	1.8635	194.307
1.8673	98.8855	1.867	194.329
1.8688	98.8871	1.8705	194.351
1.8699	98.8897	1.8745	194.372
1.8703	98.8934	1.878	194.393
1.8712	98.9	1.8807	194.414
1.8717	98.9096	1.8829	194.435
1.8718	98.9199	1.886	194.455
1.8718	98.9311	1.8887	194.474
1.8718	98.9431	1.8903	194.493
1.8706	98.9562	1.8919	194.51
1.8688	98.9712	1.8933	194.525
1.8709	98.9861	1.895	194.537
1.8747	98.9998	1.8959	194.547
1.8785	99.0125	1.8961	194.554
1.8817	99.0244	1.8969	194.561
1.8855	99.0354	1.8986	194.567
1.8897	99.045	1.9005	194.574
1.8938	99.0531	1.9014	194.58
1.8984	99.0593	1.9014	194.587
1.9036	99.0636	1.9014	194.595
1.9085	99.0655	1.9011	194.605
1.9129	99.0648	1.9012	194.616
1.9167	99.0616	1.9012	194.63
1.92	99.056	1.9015	194.649
1.9241	99.0495	1.9029	194.672
1.9294	99.0445	1.9039	194.697
1.933	99.0431	1.9043	194.724
1.9341	99.0455	1.9051	194.751
1.9343	99.0501	1.9063	194.778
1.9353	99.055	1.9075	194.806
1.9362	99.0582	1.9096	194.835
1.9375	99.0592	1.9121	194.863
1.9385	99.0587	1.9147	194.892
1.9399	99.058	1.9181	194.921
1.9408	99.0587	1.9225	194.95
1.9411	99.0613	1.928	194.979
1.942	99.0663	1.941	195.008
1.943	99.0734	1.9618	195.037
1.9435	99.0823	1.9603	195.066
1.9438	99.0919	1.9598	195.094
1.9449	99.1015	1.957	195.123
1.946	99.1118	1.9548	195.15
1.9474	99.1232	1.957	195.177
1.9481	99.1365	1.9598	195.204
1.9482	99.1518	1.9622	195.23
1.9476	99.1687	1.9637	195.254
1.9457	99.1869	1.9641	195.277
1.9421	99.2055	1.9641	195.298
1.9421	99.2242	1.9653	195.316
1.9456	99.2424	1.9674	195.333
1.9507	99.2596	1.9702	195.349
1.9549	99.2754	1.9719	195.363
1.9585	99.2897	1.9724	195.378
1.9648	99.3023	1.9732	195.394
1.9717	99.3131	1.9741	195.411
1.9739	99.3224	1.9747	195.431
1.9769	99.3301	1.975	195.451
1.9807	99.3373	1.9763	195.473
1.9846	99.3455	1.9773	195.496
1.9928	99.3571	1.9777	195.521
1.9942	99.374	1.9786	195.546
1.9924	99.3975	1.9785	195.573
1.9927	99.427	1.9786	195.6
1.9951	99.4588	1.9793	195.628
1.9978	99.4895	1.9779	195.655
2.0002	99.5171	1.9789	195.682
2.0023	99.5414	1.9818	195.708
2.0041	99.5627	1.9843	195.734
2.0055	99.581	1.9873	195.76
2.0071	99.5976	1.9903	195.785
2.0077	99.6129	1.9933	195.811
2.0078	99.6264	1.9967	195.835
2.0087	99.6378	2.0006	195.86
2.0097	99.6476	2.0044	195.884
2.0106	99.6567	2.0077	195.908
2.0119	99.666	2.012	195.932
2.0125	99.6761	2.0173	195.956
2.0137	99.6873	2.0228	195.979
2.0147	99.7004	2.0267	196.002
2.0149	99.7162	2.0298	196.025
2.015	99.734	2.0333	196.047
2.0161	99.7532	2.0365	196.07
2.017	99.7729	2.039	196.091
2.0185	99.7925	2.0418	196.112
2.02	99.8116	2.0451	196.132
2.0221	99.8295	2.0483	196.15
2.0247	99.8462	2.0511	196.166
2.0281	99.861	2.0533	196.18
2.0314	99.8738	2.054	196.19
2.0348	99.8844	2.0549	196.199
2.0388	99.8928	2.0564	196.208
2.0432	99.8992	2.0583	196.22
2.0473	99.9032	2.0595	196.237
2.051	99.9045	2.0611	196.256
2.0545	99.9031	2.062	196.276
2.058	99.8993	2.0621	196.298
2.0612	99.8948	2.0621	196.32
2.0643	99.8919	2.062	196.343
2.0671	99.8926	2.0628	196.367
2.0693	99.8972	2.0641	196.39
2.0714	99.9032	2.0648	196.412
2.074	99.9099	2.0646	196.433
2.0765	99.9172	2.0632	196.455
2.0788	99.9261	2.0623	196.479
2.0809	99.9365	2.058	196.503
2.082	99.9463	2.0525	196.527
2.0834	99.9548	2.0528	196.55
2.084	99.9642	2.0564	196.573
2.085	99.9753	2.0669	196.596
2.0861	99.9928	2.0728	196.619
2.0864	100.015	2.0751	196.641
2.0865	100.035	2.0774	196.664
2.0864	100.051	2.0803	196.686
2.0864	100.067	2.0841	196.708
2.087	100.084	2.0887	196.73
2.0882	100.102	2.0931	196.752
2.0888	100.12	2.0963	196.773
2.0891	100.137	2.0992	196.795
2.0899	100.154	2.1019	196.816
2.0918	100.169	2.1039	196.836
2.0936	100.183	2.1062	196.857
2.0958	100.195	2.109	196.876
2.0984	100.205	2.1118	196.896
2.1014	100.213	2.1145	196.916
2.1048	100.219	2.1162	196.936
2.1085	100.223	2.1176	196.958
2.1126	100.223	2.1188	196.98
2.117	100.22	2.1193	197.004
2.1208	100.214	2.1203	197.028
2.1241	100.204	2.1226	197.051
2.1274	100.193	2.1243	197.073
2.1308	100.181	2.1259	197.092
2.1344	100.174	2.1271	197.11
2.1379	100.17	2.1286	197.127
2.1405	100.171	2.1298	197.146
2.1424	100.176	2.1302	197.165
2.1435	100.185	2.1302	197.185
2.1441	100.198	2.1301	197.205
2.1454	100.215	2.1301	197.225
2.1472	100.235	2.1301	197.245
2.1483	100.258	2.1301	197.265
2.1485	100.283	2.1299	197.285
2.1488	100.311	2.1304	197.304
2.15	100.34	2.1334	197.323
2.1507	100.369	2.1372	197.341
2.152	100.398	2.1418	197.36
2.153	100.426	2.1505	197.378
2.1532	100.453	2.1549	197.397
2.1532	100.48	2.1583	197.416
2.1537	100.505	2.1624	197.435
2.1554	100.529	2.1671	197.454
2.1578	100.553	2.1716	197.473
2.1602	100.576	2.1756	197.492
2.1622	100.598	2.1786	197.511
2.1632	100.619	2.1814	197.529
2.1649	100.638	2.1843	197.548
2.1676	100.654	2.1867	197.567
2.1709	100.666	2.1882	197.585
2.1845	100.675	2.1901	197.603
2.198	100.678	2.1921	197.621
2.1928	100.676	2.1941	197.639
2.1885	100.67	2.1966	197.656
2.1887	100.66	2.1992	197.673
2.1912	100.648	2.2013	197.688
2.1939	100.635	2.2029	197.702
2.1965	100.623	2.2037	197.715
2.1988	100.616	2.2044	197.726
2.2013	100.614	2.2065	197.738
2.2034	100.619	2.2085	197.75
2.2052	100.632	2.2095	197.764
2.2074	100.651	2.2095	197.779
2.2097	100.675	2.2092	197.796
2.2116	100.706	2.21	197.815
2.2127	100.741	2.2113	197.834
2.214	100.781	2.2118	197.854
2.2149	100.825	2.2119	197.874
2.2152	100.872	2.2119	197.896
2.2153	100.92	2.2118	197.917
2.2162	100.969	2.2118	197.939
2.217	101.016	2.2129	197.96
2.2176	101.06	2.2142	197.982
2.219	101.102	2.2145	198.003
2.221	101.142	2.212	198.024
2.2222	101.177	2.2104	198.045
2.2237	101.209	2.2153	198.065
2.2258	101.236	2.2197	198.086
2.2282	101.259	2.2236	198.107
2.2311	101.277	2.2278	198.128
2.2342	101.29	2.2322	198.148
2.2372	101.298	2.2372	198.168
2.2402	101.3	2.2427	198.188
2.243	101.297	2.2481	198.208
2.2457	101.287	2.2532	198.227
2.2486	101.273	2.2579	198.247
2.2512	101.254	2.2618	198.266
2.2534	101.232	2.2654	198.286
2.2556	101.209	2.2687	198.305
2.2581	101.187	2.2717	198.323
2.2601	101.169	2.2744	198.342
2.2622	101.156	2.2774	198.36
2.2648	101.15	2.2808	198.378
2.2681	101.153	2.2822	198.395
2.2699	101.163	2.2832	198.411
2.2712	101.18	2.2845	198.426
2.2732	101.202	2.2856	198.439
2.2745	101.23	2.2872	198.45
2.2754	101.262	2.288	198.459
2.2766	101.298	2.2882	198.468
2.2773	101.337	2.2889	198.479
2.2782	101.377	2.2902	198.494
2.2792	101.411	2.2908	198.511
2.2803	101.44	2.2909	198.53
2.2817	101.469	2.291	198.548
2.2835	101.5	2.2909	198.568
2.2857	101.531	2.2908	198.587
2.2882	101.559	2.2916	198.608
2.2914	101.584	2.293	198.629
2.2944	101.606	2.2924	198.65
2.2977	101.624	2.29	198.671
2.301	101.639	2.2872	198.692
2.3037	101.65	2.2868	198.713
2.3065	101.658	2.2885	198.733
2.3096	101.663	2.2923	198.754
2.3134	101.664	2.2971	198.774
2.3171	101.66	2.3001	198.794
2.32	101.651	2.3019	198.815
2.3222	101.636	2.3043	198.835
2.324	101.613	2.307	198.854
2.3255	101.583	2.3101	198.874
2.327	101.544	2.3137	198.894
2.3286	101.502	2.3166	198.913
2.3295	101.461	2.3192	198.932
2.3297	101.427	2.3228	198.951
2.3301	101.399	2.3273	198.969
2.3314	101.376	2.3314	198.988
2.3333	101.358	2.3348	199.005
2.3346	101.343	2.3384	199.023
2.336	101.333	2.3421	199.039
2.3372	101.328	2.3455	199.054
2.3386	101.328	2.349	199.07
2.3392	101.332	2.3524	199.085
2.3392	101.338	2.3553	199.1
2.3392	101.347	2.3578	199.117
2.3397	101.358	2.3598	199.135
2.3413	101.37	2.3621	199.154
2.3435	101.382	2.3643	199.173
2.3466	101.394	2.3664	199.193
2.3503	101.407	2.3681	199.212
2.3542	101.42	2.3695	199.231
2.3584	101.431	2.3701	199.25
2.3628	101.443	2.3714	199.269
2.3668	101.453	2.3723	199.288
2.371	101.462	2.3726	199.307
2.3754	101.469	2.3726	199.326
2.3796	101.473	2.3725	199.346
2.3832	101.475	2.3725	199.366
2.3864	101.474	2.3729	199.386
2.3899	101.47	2.3737	199.406
2.3937	101.461	2.3747	199.427
2.3958	101.449	2.3732	199.447
2.3977	101.435	2.3698	199.467
2.4002	101.419	2.3694	199.487
2.4026	101.403	2.3708	199.507
2.4045	101.387	2.3741	199.527
2.4057	101.373	2.3787	199.547
2.4072	101.362	2.3821	199.567
2.4081	101.355	2.3851	199.586
2.4085	101.352	2.3884	199.606
2.4098	101.353	2.3923	199.625
2.4106	101.358	2.3964	199.645
2.4107	101.366	2.4006	199.664
2.4107	101.377	2.4048	199.683
2.4107	101.392	2.409	199.702
2.4106	101.409	2.413	199.721
2.4106	101.428	2.4166	199.742
2.4108	101.447	2.4194	199.764
2.4119	101.466	2.4225	199.788
2.4115	101.485	2.4253	199.812
2.4081	101.502	2.4284	199.836
2.4034	101.519	2.4305	199.861
2.4047	101.534	2.4329	199.886
2.4112	101.548	2.4351	199.911
2.4179	101.56	2.4372	199.935
2.4218	101.571	2.4381	199.958
2.4246	101.58	2.4395	199.98
2.4277	101.588	2.4405	200.001
2.4316	101.595	2.4413	200.021
2.439	101.603	2.4427	200.04
2.4429	101.61	2.444	200.057
2.4455	101.619	2.4455	200.071
2.4484	101.628	2.4469	200.084
2.4509	101.639	2.4483	200.097
2.4534	101.65	2.4489	200.11
2.4562	101.66	2.4489	200.124
2.4592	101.67	2.4477	200.137
2.4617	101.678	2.4465	200.152
2.4636	101.685	2.4469	200.167
2.4651	101.691	2.4482	200.183
2.4667	101.699	2.4488	200.2
2.468	101.708	2.448	200.217
2.4695	101.719	2.4471	200.234
2.4703	101.731	2.4511	200.252
2.4715	101.744	2.4555	200.27
2.4724	101.759	2.4596	200.287
2.4727	101.773	2.4629	200.305
2.4727	101.788	2.4658	200.323
2.4727	101.803	2.4687	200.341
2.4736	101.821	2.472	200.359
2.4747	101.84	2.4766	200.377
2.4751	101.861	2.4812	200.395
2.4751	101.884	2.4854	200.413
2.4762	101.908	2.4895	200.432
2.4772	101.932	2.4931	200.452
2.4783	101.956	2.4964	200.473
2.4805	101.979	2.4998	200.495
2.4841	102.001	2.5026	200.52
2.4877	102.022	2.5052	200.547
2.491	102.041	2.5077	200.575
2.4943	102.058	2.5099	200.605
2.4977	102.073	2.5113	200.635
2.5014	102.086	2.5122	200.666
2.5054	102.096	2.5139	200.696
2.5094	102.104	2.516	200.725
2.5127	102.108	2.5179	200.75
2.5155	102.11	2.5193	200.773
2.5184	102.108	2.5198	200.793
2.5212	102.103	2.5197	200.812
2.5238	102.098	2.5197	200.829
2.5259	102.092	2.5209	200.845
2.5283	102.089	2.5221	200.861
2.5305	102.092	2.5226	200.876
2.5322	102.099	2.5232	200.891
2.5344	102.107	2.5237	200.906
2.5367	102.114	2.5246	200.921
2.5387	102.119	2.525	200.937
2.5395	102.124	2.5251	200.953
2.5407	102.131	2.5242	200.969
2.5416	102.138	2.5209	200.986
2.5419	102.146	2.5208	201.003
2.5419	102.153	2.5248	201.02
2.5426	102.16	2.5296	201.038
2.5437	102.168	2.5328	201.056
2.5442	102.176	2.5355	201.073
2.5443	102.186	2.5385	201.091
2.5447	102.197	2.5428	201.109
2.5458	102.21	2.5477	201.127
2.5472	102.225	2.5526	201.144
2.5489	102.241	2.557	201.162
2.5508	102.258	2.5614	201.18
2.5527	102.276	2.5663	201.197
2.5543	102.292	2.5711	201.215
2.5568	102.307	2.5775	201.232
2.56	102.321	2.5879	201.248
2.5634	102.334	2.5966	201.265
2.567	102.344	2.5992	201.28
2.5709	102.352	2.5979	201.296
2.5745	102.358	2.5944	201.312
2.5781	102.362	2.5942	201.331
2.5816	102.367	2.5952	201.352
2.5848	102.373	2.597	201.372
2.5875	102.382	2.5986	201.391
2.5903	102.395	2.6006	201.41
2.5931	102.411	2.6029	201.429
2.5957	102.431	2.604	201.448
2.5982	102.451	2.6052	201.467
2.6006	102.472	2.6064	201.486
2.603	102.492	2.6069	201.505
2.6052	102.51	2.6078	201.523
2.6068	102.526	2.609	201.54
2.6081	102.54	2.6096	201.557
2.6087	102.552	2.6096	201.574
2.6098	102.563	2.6095	201.591
2.6108	102.572	2.6095	201.608
2.6122	102.579	2.6101	201.625
2.6131	102.583	2.6109	201.642
2.6138	102.586	2.6119	201.659
2.6151	102.587	2.612	201.677
2.6158	102.588	2.6104	201.694
2.6169	102.59	2.608	201.712
2.6179	102.591	2.6054	201.73
2.6182	102.594	2.6021	201.748
2.6183	102.598	2.6028	201.766
2.6194	102.604	2.6086	201.785
2.6206	102.612	2.6167	201.803
2.6223	102.622	2.6206	201.821
2.6242	102.632	2.6233	201.839
2.6259	102.644	2.6258	201.857
2.6277	102.656	2.6287	201.876
2.6305	102.667	2.6318	201.895
2.6339	102.676	2.6348	201.915
2.6379	102.683	2.638	201.936
2.6422	102.688	2.6412	201.957
2.6461	102.692	2.6443	201.979
2.6503	102.696	2.6478	202.002
2.6543	102.701	2.6515	202.024
2.658	102.711	2.6551	202.047
2.6612	102.726	2.6585	202.069
2.6646	102.746	2.6611	202.09
2.6681	102.77	2.6635	202.111
2.6717	102.796	2.6657	202.132
2.6753	102.825	2.6678	202.152
2.6765	102.854	2.6692	202.172
2.6781	102.886	2.6709	202.192
2.68	102.918	2.6731	202.211
2.6818	102.951	2.6749	202.23
2.6826	102.982	2.6769	202.25
2.6829	103.01	2.6792	202.27
2.6841	103.031	2.6805	202.29
2.6848	103.044	2.6817	202.31
2.6855	103.046	2.6827	202.331
2.6867	103.039	2.6831	202.351
2.6873	103.028	2.6831	202.372
2.6876	103.016	2.6831	202.393
2.6888	103.005	2.683	202.413
2.6896	102.995	2.6835	202.434
2.6907	102.988	2.6849	202.455
2.6918	102.982	2.6862	202.475
2.6933	102.977	2.6873	202.495
2.6943	102.972	2.6881	202.515
2.695	102.969	2.6886	202.536
2.6962	102.968	2.6901	202.555
2.6968	102.968	2.6925	202.575
2.6981	102.968	2.6954	202.594
2.6996	102.968	2.6984	202.613
2.7017	102.968	2.7024	202.632
2.7042	102.966	2.7094	202.649
2.7073	102.963	2.7128	202.666
2.7105	102.96	2.7152	202.68
2.7137	102.957	2.7183	202.693
2.7174	102.954	2.7223	202.705
2.7228	102.952	2.7265	202.717
2.7271	102.953	2.7299	202.73
2.7311	102.958	2.7328	202.744
2.7352	102.967	2.7355	202.758
2.7393	102.98	2.7382	202.775
2.7455	102.997	2.7414	202.793
2.7521	103.016	2.7447	202.812
2.7573	103.038	2.7474	202.833
2.76	103.061	2.749	202.857
2.76	103.085	2.7506	202.883
2.7588	103.106	2.7512	202.91
2.7589	103.123	2.7513	202.936
2.7613	103.134	2.7525	202.96
2.7641	103.14	2.7541	202.985
2.7657	103.14	2.7559	203.008
2.7665	103.137	2.7572	203.032
2.7677	103.132	2.7587	203.055
2.7683	103.125	2.7594	203.079
2.7684	103.118	2.7594	203.103
2.7689	103.112	2.7594	203.126
2.7688	103.106	2.7601	203.149
2.7691	103.102	2.7614	203.172
2.7701	103.1	2.7621	203.195
2.7706	103.101	2.7622	203.217
2.7708	103.104	2.7621	203.239
2.7707	103.11	2.7622	203.261
2.7713	103.116	2.7637	203.283
2.7705	103.123	2.7647	203.304
2.7669	103.129	2.7664	203.325
2.7655	103.134	2.7692	203.346
2.7661	103.139	2.7727	203.367
2.7694	103.142	2.7762	203.387
2.776	103.144	2.7798	203.407
2.7809	103.145	2.7837	203.427
2.786	103.145	2.7877	203.446
2.792	103.147	2.791	203.465
2.7935	103.15	2.7938	203.483
2.7958	103.155	2.7973	203.497
2.7993	103.164	2.8002	203.507
2.8033	103.175	2.8033	203.515
2.8069	103.189	2.8066	203.523
2.81	103.206	2.8099	203.533
2.8129	103.225	2.8125	203.546
2.8156	103.247	2.814	203.562
2.8181	103.271	2.8156	203.578
2.8203	103.297	2.8167	203.595
2.8223	103.325	2.8186	203.612
2.8235	103.354	2.821	203.629
2.8249	103.38	2.8233	203.648
2.8267	103.403	2.8248	203.667
2.8286	103.42	2.8266	203.688
2.8301	103.429	2.8274	203.71
2.8318	103.43	2.8278	203.733
2.8327	103.428	2.8292	203.758
2.834	103.426	2.8301	203.782
2.8352	103.422	2.8302	203.807
2.8366	103.419	2.8302	203.832
2.8373	103.415	2.8302	203.856
2.8377	103.412	2.8307	203.88
2.838	103.41	2.8321	203.903
2.8378	103.409	2.8336	203.926
2.8378	103.412	2.8354	203.949
2.8383	103.417	2.8375	203.971
2.8369	103.424	2.84	203.994
2.8368	103.433	2.8431	204.016
2.8397	103.442	2.8463	204.037
2.8434	103.451	2.8493	204.059
2.8466	103.46	2.8522	204.08
2.8498	103.468	2.8556	204.101
2.8533	103.475	2.8593	204.122
2.8574	103.481	2.8635	204.142
2.8626	103.484	2.8673	204.162
2.8686	103.487	2.8712	204.18
2.8724	103.486	2.8752	204.197
2.8755	103.483	2.8786	204.213
2.8788	103.479	2.8818	204.227
2.8825	103.473	2.8852	204.239
2.8855	103.469	2.8877	204.25
2.8884	103.468	2.8902	204.26
2.8914	103.474	2.8927	204.269
2.8943	103.489	2.8949	204.278
2.8969	103.511	2.8966	204.289
2.8994	103.538	2.8982	204.302
2.9013	103.564	2.9001	204.318
2.9025	103.586	2.9012	204.335
2.9038	103.602	2.9028	204.353
2.9046	103.611	2.9041	204.371
2.906	103.612	2.9057	204.39
2.9072	103.609	2.9076	204.41
2.9085	103.607	2.9089	204.43
2.9102	103.604	2.9095	204.452
2.9113	103.602	2.9107	204.474
2.9116	103.6	2.9115	204.496
2.9126	103.599	2.9113	204.519
2.9135	103.599	2.9112	204.541
2.9138	103.601	2.9116	204.563
2.9138	103.605	2.9118	204.585
2.9138	103.613	2.9125	204.607
2.9138	103.624	2.9142	204.628
2.9145	103.636	2.9163	204.65
2.9118	103.651	2.9173	204.671
2.9101	103.666	2.9175	204.692
2.9126	103.681	2.9175	204.713
2.917	103.695	2.9176	204.733
2.9207	103.708	2.9177	204.754
2.9243	103.719	2.9195	204.774
2.9277	103.728	2.9234	204.794
2.9311	103.736	2.9262	204.814
2.9348	103.741	2.9286	204.834
2.9385	103.745	2.9312	204.853
2.9422	103.748	2.9346	204.872
2.9461	103.752	2.9387	204.891
2.9495	103.76	2.9431	204.91
2.9526	103.774	2.9474	204.927
2.9555	103.793	2.9518	204.943
2.9587	103.819	2.956	204.957
2.9615	103.851	2.9604	204.969
2.964	103.885	2.9648	204.98
2.966	103.921	2.9711	204.991
2.9678	103.958	2.9754	205.001
2.9698	103.995	2.9768	205.014
2.971	104.03	2.9784	205.028
2.9723	104.061	2.9809	205.044
2.9741	104.085	2.9834	205.062
2.9755	104.098	2.9855	205.08
2.977	104.101	2.9875	205.099
2.9781	104.096	2.9887	205.119
2.9795	104.088	2.9902	205.139
2.9809	104.08	2.9918	205.161
2.9824	104.073	2.9932	205.183
2.9841	104.066	2.9942	205.205
2.9851	104.06	2.9957	205.228
2.9854	104.055	2.9963	205.25
2.9853	104.052	2.9965	205.271
2.9846	104.05	2.9979	205.293
2.9836	104.051	2.9988	205.314
2.9821	104.053	2.9991	205.335
2.9813	104.057	2.9992	205.356
2.9838	104.062	3	205.377
2.988	104.068	3.001	205.398
2.9921	104.073	3	205.418
2.9958	104.078	2.9971	205.438
2.9995	104.082	2.9928	205.458
3.0039	104.084	2.9922	205.478
3.0085	104.085	2.9933	205.498
3.0129	104.083	2.9948	205.517
3.0174	104.08	2.9976	205.536
3.0219	104.074	3.0036	205.555
3.026	104.067	3.0084	205.574
3.0307	104.061	3.0127	205.592
3.0367	104.057	3.0166	205.61
3.0416	104.058	3.0207	205.628
3.0465	104.067	3.0247	205.645
3.0464	104.082	3.0281	205.661
3.0452	104.099	3.0314	205.676
3.0461	104.115	3.0347	205.688
3.0474	104.129	3.038	205.698
3.0491	104.141	3.0407	205.708
3.0509	104.151	3.0434	205.719
3.0524	104.159	3.0466	205.733
3.0539	104.167	3.0496	205.749
3.0549	104.174	3.0509	205.766
3.0563	104.181	3.0522	205.784
3.058	104.188	3.0545	205.802
3.0591	104.195	3.0565	205.822
3.0603	104.202	3.0584	205.842
3.0614	104.21	3.0605	205.864
3.0617	104.219	3.0618	205.886
3.0617	104.227	3.0628	205.908
3.0611	104.237	3.0637	205.931
3.0606	104.247	3.0643	205.952
3.0611	104.259	3.0653	205.974
3.0613	104.273	3.0666	205.994
3.0599	104.288	3.0672	206.015
3.0566	104.304	3.0672	206.034
3.056	104.321	3.0673	206.053
3.0593	104.337	3.0687	206.071
3.0648	104.352	3.0697	206.089
3.0693	104.366	3.07	206.107
3.0728	104.378	3.0715	206.125
3.0759	104.389	3.0749	206.143
3.079	104.397	3.0776	206.161
3.0824	104.404	3.0799	206.179
3.0862	104.409	3.0824	206.196
3.09	104.415	3.0856	206.213
3.0937	104.423	3.0891	206.229
3.0971	104.436	3.0917	206.246
3.1001	104.456	3.0948	206.262
3.1036	104.481	3.0979	206.276
3.1076	104.51	3.1009	206.29
3.1106	104.537	3.1036	206.301
3.1126	104.562	3.1066	206.31
3.1146	104.582	3.1091	206.317
3.1165	104.601	3.1116	206.322
3.1182	104.619	3.1144	206.327
3.1199	104.638	3.1169	206.33
3.121	104.657	3.1196	206.333
3.122	104.677	3.1222	206.336
3.1232	104.696	3.1242	206.339
3.1236	104.715	3.1264	206.342
3.1237	104.733	3.1288	206.348
3.1243	104.751	3.131	206.357
3.1255	104.771	3.1322	206.371
3.126	104.791	3.1328	206.389
3.127	104.814	3.1343	206.409
3.1282	104.838	3.1353	206.43
3.1298	104.865	3.137	206.451
3.1307	104.892	3.1379	206.473
3.131	104.919	3.1381	206.495
3.1321	104.945	3.1382	206.518
3.134	104.97	3.1385	206.541
3.1359	104.993	3.1398	206.565
3.1383	105.015	3.1413	206.588
3.1415	105.035	3.1429	206.611
3.1448	105.052	3.1443	206.634
3.1482	105.066	3.1464	206.657
3.1514	105.078	3.1485	206.679
3.1541	105.087	3.1511	206.701
3.157	105.092	3.1541	206.722
3.1604	105.094	3.1576	206.743
3.164	105.092	3.161	206.763
3.1676	105.088	3.1641	206.782
3.1709	105.082	3.167	206.802
3.174	105.076	3.1704	206.82
3.1771	105.073	3.1733	206.839
3.18	105.073	3.1765	206.856
3.1826	105.078	3.1802	206.871
3.1849	105.084	3.1834	206.885
3.187	105.087	3.186	206.895
3.1891	105.083	3.1885	206.904
3.1906	105.076	3.1908	206.91
3.1922	105.069	3.1922	206.914
3.1932	105.065	3.1931	206.917
3.1946	105.063	3.1947	206.921
3.1957	105.063	3.1972	206.926
3.197	105.066	3.1999	206.933
3.1973	105.071	3.2022	206.941
3.1975	105.078	3.2033	206.953
3.1975	105.088	3.204	206.966
3.1975	105.102	3.2054	206.981
3.1975	105.119	3.206	206.997
3.1975	105.134	3.2062	207.015
3.198	105.148	3.2073	207.035
3.1995	105.162	3.209	207.056
3.2021	105.175	3.2106	207.079
3.2046	105.186	3.2099	207.102
3.2066	105.196	3.209	207.126
3.2087	105.204	3.2087	207.149
3.2114	105.209	3.2087	207.172
3.2143	105.212	3.2099	207.195
3.2178	105.212	3.2111	207.218
3.2217	105.21	3.2123	207.24
3.2258	105.206	3.2135	207.261
3.2296	105.2	3.2149	207.282
3.2334	105.194	3.2174	207.303
3.2375	105.188	3.2209	207.323
3.2414	105.184	3.2313	207.343
3.2447	105.184	3.2487	207.362
3.2471	105.186	3.2659	207.381
3.2491	105.192	3.2651	207.4
3.2512	105.202	3.2548	207.418
3.2536	105.214	3.2524	207.436
3.256	105.227	3.2558	207.454
3.2582	105.239	3.2604	207.471
3.2598	105.249	3.2639	207.488
3.2614	105.25	3.2681	207.504
3.262	105.239	3.2747	207.52
3.2632	105.221	3.282	207.533
3.2641	105.201	3.2848	207.544
3.2649	105.184	3.2824	207.55
3.2662	105.17	3.2805	207.553
3.2679	105.16	3.2812	207.554
3.2689	105.152	3.2823	207.556
3.2692	105.146	3.2833	207.558
3.2696	105.145	3.2842	207.564
3.2697	105.149	3.2849	207.572
3.2694	105.156	3.2856	207.584
3.2692	105.165	3.287	207.599
3.2676	105.174	3.2877	207.616
3.2661	105.18	3.2879	207.635
3.2691	105.186	3.2881	207.656
3.274	105.19	3.2895	207.678
3.2778	105.194	3.2904	207.7
3.2811	105.196	3.2906	207.723
3.2851	105.196	3.2904	207.746
3.2905	105.194	3.2885	207.768
3.2948	105.19	3.284	207.79
3.3022	105.184	3.2795	207.812
3.3128	105.176	3.2785	207.834
3.3216	105.167	3.2835	207.855
3.3199	105.16	3.29	207.876
3.3175	105.156	3.2941	207.895
3.3187	105.157	3.2963	207.915
3.3218	105.164	3.298	207.934
3.3249	105.176	3.2993	207.953
3.3271	105.192	3.3018	207.971
3.3285	105.21	3.3056	207.989
3.3297	105.228	3.3105	208.006
3.3308	105.245	3.3161	208.023
3.3324	105.256	3.3214	208.04
3.3344	105.262	3.326	208.056
3.336	105.264	3.33	208.072
3.3377	105.263	3.3339	208.086
3.3395	105.26	3.3374	208.099
3.3405	105.257	3.3409	208.109
3.3407	105.253	3.3438	208.117
3.3414	105.249	3.3463	208.122
3.3425	105.245	3.3487	208.125
3.343	105.241	3.3513	208.128
3.3431	105.237	3.3529	208.133
3.3438	105.234	3.3545	208.14
3.3443	105.231	3.3556	208.151
3.3451	105.229	3.356	208.164
3.3453	105.229	3.3572	208.179
3.3419	105.23	3.3583	208.194
3.3369	105.232	3.3592	208.21
3.3345	105.236	3.3607	208.228
3.3367	105.241	3.3613	208.247
3.3422	105.247	3.3614	208.268
3.3498	105.253	3.3614	208.289
3.3542	105.258	3.3613	208.31
3.3578	105.262	3.3617	208.331
3.3645	105.264	3.3631	208.352
3.3735	105.265	3.364	208.373
3.3831	105.263	3.3648	208.393
3.3903	105.26	3.3661	208.412
3.3947	105.255	3.3668	208.431
3.3919	105.251	3.3675	208.449
3.3884	105.25	3.3688	208.467
3.3903	105.255	3.3695	208.485
3.3931	105.267	3.3709	208.503
3.3969	105.285	3.3727	208.52
3.3984	105.305	3.3758	208.537
3.3999	105.328	3.3785	208.553
3.4016	105.353	3.3807	208.569
3.4026	105.38	3.3838	208.585
3.4038	105.407	3.3878	208.601
3.4051	105.436	3.3921	208.616
3.4068	105.465	3.3964	208.631
3.4087	105.493	3.4011	208.646
3.4097	105.52	3.4053	208.66
3.4099	105.546	3.409	208.674
3.4101	105.576	3.4124	208.688
3.4113	105.61	3.4161	208.701
3.4128	105.645	3.4201	208.714
3.4141	105.681	3.4228	208.726
3.4145	105.718	3.4252	208.736
3.4133	105.756	3.4276	208.742
3.413	105.795	3.4296	208.744
3.4138	105.832	3.4315	208.744
3.4145	105.869	3.4325	208.745
3.4159	105.904	3.4341	208.747
3.4173	105.938	3.4361	208.751
3.4193	105.969	3.4378	208.757
3.4217	105.999	3.4395	208.765
3.4243	106.026	3.4406	208.775
3.4271	106.05	3.4422	208.788
3.4293	106.072	3.443	208.803
3.4317	106.091	3.4428	208.82
3.4347	106.107	3.4429	208.838
3.4379	106.119	3.443	208.857
3.441	106.127	3.443	208.877
3.4446	106.132	3.443	208.897
3.4477	106.131	3.443	208.918
3.4507	106.124	3.443	208.938
3.4541	106.112	3.4431	208.959
3.4572	106.102	3.4407	208.979
3.4594	106.098	3.4384	208.998
3.4613	106.102	3.44	209.016
3.4634	106.111	3.445	209.034
3.4646	106.124	3.4492	209.051
3.4661	106.139	3.4532	209.067
3.4677	106.157	3.4569	209.083
3.469	106.178	3.4606	209.099
3.4705	106.2	3.4648	209.114
3.4723	106.222	3.4698	209.129
3.4737	106.243	3.4746	209.144
3.4746	106.263	3.4787	209.158
3.4759	106.282	3.4829	209.172
3.4767	106.305	3.4874	209.186
3.478	106.33	3.4913	209.199
3.4791	106.356	3.4944	209.211
3.4807	106.382	3.4974	209.222
3.4821	106.408	3.5009	209.231
3.4833	106.432	3.504	209.239
3.4843	106.456	3.5071	209.245
3.4863	106.477	3.5094	209.249
3.4888	106.497	3.5109	209.251
3.4919	106.514	3.5127	209.252
3.4951	106.529	3.5139	209.251
3.4987	106.54	3.5155	209.249
3.506	106.549	3.5165	209.246
3.5105	106.555	3.518	209.243
3.5124	106.557	3.5193	209.241
3.5153	106.556	3.521	209.243
3.5182	106.55	3.5219	209.249
3.5209	106.541	3.5221	209.258
3.5233	106.528	3.5226	209.27
3.5256	106.512	3.5229	209.284
3.5277	106.496	3.5229	209.299
3.5301	106.481	3.5223	209.315
3.5325	106.468	3.522	209.331
3.5344	106.456	3.522	209.348
3.5366	106.444	3.5214	209.365
3.5383	106.429	3.5177	209.382
3.5398	106.41	3.5159	209.399
3.541	106.389	3.5169	209.416
3.5425	106.369	3.5206	209.433
3.5433	106.35	3.5271	209.449
3.5444	106.335	3.5305	209.464
3.5454	106.323	3.5332	209.479
3.5457	106.315	3.5362	209.494
3.5457	106.31	3.5398	209.509
3.5457	106.308	3.5446	209.523
3.5456	106.309	3.5494	209.537
3.5456	106.312	3.554	209.551
3.5457	106.316	3.5584	209.565
3.5469	106.323	3.5621	209.579
3.5485	106.329	3.5654	209.592
3.5508	106.336	3.5686	209.605
3.5533	106.343	3.5712	209.618
3.5563	106.35	3.5733	209.63
3.5598	106.356	3.5753	209.643
3.5637	106.361	3.5768	209.655
3.5676	106.366	3.5787	209.668
3.5718	106.369	3.5808	209.681
3.5759	106.373	3.583	209.695
3.5793	106.376	3.5857	209.711
3.5827	106.38	3.5872	209.728
3.5861	106.385	3.5877	209.746
3.5896	106.392	3.5889	209.765
3.5926	106.401	3.5901	209.781
3.5951	106.411	3.5911	209.792
3.5978	106.422	3.5923	209.801
3.6004	106.433	3.5928	209.808
3.6034	106.442	3.5929	209.816
3.6061	106.448	3.5929	209.825
3.6078	106.453	3.5928	209.834
3.6094	106.456	3.5928	209.844
3.6113	106.46	3.5928	209.855
3.613	106.465	3.5938	209.867
3.6147	106.471	3.5949	209.879
3.6158	106.479	3.596	209.893
3.6164	106.486	3.5976	209.907
3.617	106.493	3.5998	209.921
3.6172	106.501	3.6021	209.935
3.6183	106.508	3.6052	209.949
3.6193	106.516	3.6081	209.962
3.6196	106.525	3.6116	209.976
3.6196	106.535	3.6155	209.989
3.6207	106.547	3.6202	210.003
3.6217	106.561	3.6249	210.016
3.622	106.577	3.6291	210.028
3.6218	106.594	3.6331	210.041
3.6195	106.61	3.6366	210.054
3.6192	106.626	3.6397	210.066
3.6218	106.642	3.6435	210.079
3.626	106.655	3.6473	210.091
3.6298	106.668	3.6506	210.103
3.6333	106.678	3.6539	210.116
3.6371	106.686	3.6568	210.13
3.6408	106.691	3.659	210.144
3.644	106.695	3.6606	210.16
3.6473	106.696	3.6613	210.176
3.651	106.697	3.6627	210.192
3.6546	106.7	3.6636	210.208
3.6582	106.708	3.6649	210.224
3.6618	106.721	3.6661	210.239
3.6651	106.739	3.6665	210.253
3.6677	106.76	3.6665	210.266
3.6697	106.781	3.6664	210.278
3.6714	106.801	3.6661	210.288
3.6734	106.818	3.6658	210.298
3.6757	106.833	3.6661	210.306
3.6778	106.845	3.6665	210.315
3.6797	106.856	3.6665	210.323
3.6812	106.866	3.6664	210.33
3.6824	106.875	3.6665	210.337
3.6836	106.884	3.6674	210.344
3.6843	106.894	3.666	210.352
3.6856	106.903	3.665	210.36
3.6863	106.913	3.6681	210.369
3.687	106.923	3.672	210.379
3.688	106.934	3.6754	210.389
3.6886	106.947	3.6786	210.4
3.6888	106.962	3.6822	210.411
3.6888	106.979	3.6934	210.423
3.6895	106.999	3.6969	210.435
3.6907	107.019	3.698	210.446
3.6924	107.039	3.7013	210.458
3.6938	107.059	3.7057	210.469
3.696	107.077	3.7108	210.481
3.6983	107.095	3.716	210.492
3.701	107.11	3.7218	210.504
3.7043	107.123	3.7263	210.516
3.7077	107.134	3.7285	210.528
3.7114	107.143	3.7303	210.54
3.715	107.149	3.7318	210.554
3.7188	107.152	3.7339	210.569
3.7228	107.151	3.7364	210.587
3.727	107.149	3.7388	210.607
3.7306	107.146	3.7403	210.628
3.7336	107.143	3.7426	210.651
3.7366	107.142	3.745	210.675
3.7394	107.144	3.7471	210.699
3.7419	107.15	3.7481	210.724
3.7445	107.16	3.7483	210.75
3.7466	107.172	3.7488	210.775
3.7485	107.181	3.7502	210.797
3.7501	107.187	3.7508	210.815
3.7516	107.191	3.7509	210.826
3.753	107.193	3.7507	210.834
3.7543	107.193	3.7507	210.84
3.755	107.192	3.7508	210.846
3.7554	107.192	3.7508	210.852
3.7555	107.191	3.7497	210.857
3.7559	107.19	3.7466	210.863
3.7572	107.188	3.7436	210.868
3.7586	107.185	3.741	210.873
3.7599	107.181	3.7382	210.879
3.7603	107.177	3.7399	210.885
3.7603	107.174	3.7464	210.891
3.7614	107.172	3.7555	210.898
3.7623	107.172	3.7679	210.906
3.7627	107.175	3.7766	210.914
3.7637	107.179	3.782	210.921
3.7649	107.184	3.7819	210.93
3.7671	107.189	3.7913	210.938
3.7699	107.195	3.7946	210.946
3.7729	107.199	3.7937	210.954
3.7764	107.202	3.7932	210.962
3.7802	107.204	3.7952	210.97
3.7842	107.205	3.7974	210.978
3.7882	107.204	3.7992	210.986
3.7925	107.203	3.8014	210.992
3.7969	107.203	3.804	210.999
3.8014	107.206	3.8062	211.005
3.805	107.214	3.8075	211.012
3.8079	107.226	3.8081	211.021
3.8105	107.244	3.8086	211.032
3.813	107.266	3.81	211.045
3.816	107.29	3.8112	211.058
3.8189	107.317	3.8127	211.071
3.8211	107.352	3.8135	211.084
3.8232	107.401	3.8144	211.097
3.825	107.453	3.8157	211.11
3.8265	107.495	3.817	211.124
3.8279	107.517	3.8184	211.137
3.8291	107.517	3.82	211.151
3.8295	107.502	3.8208	211.165
3.8297	107.482	3.8198	211.178
3.8309	107.462	3.8191	211.191
3.8317	107.443	3.8188	211.202
3.8319	107.428	3.8184	211.214
3.8318	107.416	3.8157	211.224
3.8318	107.404	3.8121	211.235
3.8318	107.393	3.8095	211.245
3.833	107.385	3.8091	211.255
3.8341	107.38	3.8165	211.264
3.8355	107.378	3.8257	211.274
3.8365	107.379	3.8427	211.284
3.8379	107.38	3.8503	211.293
3.8391	107.382	3.8464	211.303
3.8408	107.387	3.8467	211.314
3.8429	107.395	3.8509	211.324
3.845	107.407	3.8557	211.334
3.8471	107.421	3.8599	211.344
3.849	107.432	3.8638	211.354
3.8512	107.44	3.8679	211.363
3.8546	107.445	3.872	211.371
3.8585	107.447	3.8758	211.378
3.8624	107.448	3.8787	211.385
3.8661	107.45	3.8814	211.391
3.8698	107.454	3.8845	211.397
3.873	107.461	3.887	211.403
3.8762	107.471	3.8894	211.409
3.8792	107.484	3.8918	211.416
3.8819	107.499	3.8942	211.424
3.8846	107.516	3.8963	211.434
3.8875	107.533	3.8977	211.445
3.8902	107.55	3.8989	211.457
3.8929	107.567	3.9002	211.47
3.8953	107.582	3.9007	211.484
3.8972	107.595	3.9007	211.498
3.8989	107.599	3.9007	211.514
3.9004	107.585	3.9011	211.531
3.901	107.552	3.9022	211.549
3.9016	107.51	3.9031	211.568
3.9028	107.465	3.9038	211.588
3.9042	107.423	3.9051	211.609
3.9054	107.386	3.9059	211.63
3.9058	107.351	3.9062	211.65
3.9058	107.317	3.9062	211.67
3.9057	107.285	3.9061	211.689
3.9057	107.253	3.9061	211.708
3.9057	107.223	3.9028	211.727
3.9045	107.193	3.895	211.745
3.8992	107.162	3.8905	211.763
3.8959	107.129	3.8921	211.781
3.8981	107.096	3.8976	211.799
3.9054	107.061	3.9066	211.817
3.912	107.025	3.9132	211.834
3.9191	106.989	3.9164	211.851
3.9294	106.954	3.9198	211.868
3.9297	106.919	3.9242	211.884
3.9316	106.886	3.9288	211.901
3.9364	106.854	3.9331	211.917
3.9421	106.826	3.9374	211.933
3.9471	106.802	3.9416	211.948
3.9519	106.785	3.9452	211.963
3.9558	106.775	3.9487	211.976
3.9608	106.771	3.9518	211.985
3.9701	106.772	3.9546	211.991
3.9783	106.777	3.9576	211.995
3.9845	106.787	3.96	211.997
3.9869	106.798	3.9619	212
3.985	106.811	3.9639	212.004
3.9819	106.826	3.9656	212.012
3.9801	106.843	3.9667	212.022
3.9819	106.863	3.9684	212.036
3.9838	106.886	3.9705	212.051
3.9845	106.91	3.9715	212.068
3.9845	106.936	3.9724	212.086
3.9856	106.963	3.9737	212.105
3.9865	106.992	3.9742	212.125
3.9878	107.021	3.9743	212.146
3.9889	107.052	3.9742	212.167
3.9892	107.085	3.9747	212.189
3.9897	107.121	3.9761	212.21
3.9905	107.16	3.9769	212.231
3.991	107.201	3.977	212.251
3.9914	107.246	3.9778	212.271
3.9905	107.293	3.9791	212.291
3.9858	107.342	3.9799	212.31
3.9758	107.392	3.9814	212.329
3.9735	107.443	3.9823	212.348
3.9765	107.493	3.9825	212.367
3.9828	107.543	3.9828	212.386
3.9912	107.591	3.9842	212.404
3.9973	107.638	3.985	212.422
3.9998	107.683	3.9863	212.439
4.0021	107.726	3.9882	212.457
4.0037	107.767	3.9912	212.474
4.0059	107.805	3.9951	212.491
4.0089	107.833	3.9989	212.508
[truncated: 17,149 more rows]
