# Supplementary material for: Manufacturing of high strength and high conductivity copper with laser powder bed fusion
Source: Nat Commun. 2024 Feb 12;15:1283. doi: 10.1038/s41467-024-45732-y (PMC10861549; doi:10.1038/s41467-024-45732-y)
Supplement: Supplementary file 3 — Source data [file 41467_2024_45732_MOESM3_ESM.zip › 429629_2_data_set_8610696_s82fdf/Source Data/Supporting_data_for_Supplementary_Fig._4a.xlsx]

## Sheet: Sheet1
XRD Spectra
Pure Cu		1.0LaB6-Cu
2θ [degree]	Intensity	2θ [degree]	Intensity
20	17.6392	20	17.2282
20.0195	17.4456	20.0195	16.9609
20.039	16.8372	20.039	17.2098
20.0585	17.7129	20.0585	16.5323
20.078	17.2566	20.078	17.2697
20.0975	17.7129	20.0975	17.0715
20.1171	17.2152	20.1171	16.8826
20.1366	17.7222	20.1366	17.0715
20.1561	17.358	20.1561	16.9194
20.1756	17.0677	20.1756	17.3297
20.1951	17.6484	20.1951	17.1683
20.2146	16.9709	20.2146	17.6154
20.2341	17.547	20.2341	17.1637
20.2536	17.3765	20.2536	16.8457
20.2731	17.0262	20.2731	17.1914
20.2926	17.3258	20.2926	17.196
20.3122	17.0631	20.3122	17.1222
20.3317	17.6392	20.3317	17.2144
20.3512	17.7314	20.3512	16.9333
20.3707	17.7268	20.3707	17.0254
20.3902	17.3857	20.3902	17.2882
20.4097	17.5885	20.4097	16.9886
20.4292	17.5424	20.4292	17.5924
20.4487	16.9432	20.4487	16.9793
20.4682	17.2059	20.4682	17.0623
20.4877	16.9017	20.4877	17.196
20.5073	17.3903	20.5073	17.2098
20.5268	17.3995	20.5268	17.1084
20.5463	17.547	20.5463	17.0669
20.5658	18.0494	20.5658	16.8411
20.5853	17.5793	20.5853	17.196
20.6048	17.5839	20.6048	16.8733
20.6243	17.2244	20.6243	17.3804
20.6438	17.6484	20.6438	17.2052
20.6633	17.9019	20.6633	17.3204
20.6828	17.3719	20.6828	17.5186
20.7024	17.5701	20.7024	17.5186
20.7219	17.4825	20.7219	17.3896
20.7414	18.1185	20.7414	17.4218
20.7609	17.3995	20.7609	16.7443
20.7804	16.9755	20.7804	17.3066
20.7999	17.5147	20.7999	16.9425
20.8194	17.7406	20.8194	17.4771
20.8389	18.1324	20.8389	17.1775
20.8584	17.2751	20.8584	17.1499
20.8779	17.0031	20.8779	16.9609
20.8974	17.4963	20.8974	16.9793
20.917	17.6208	20.917	17.514
20.9365	17.3119	20.9365	17.1176
20.956	17.2613	20.956	16.9747
20.9755	17.5839	20.9755	17.2836
20.995	17.6484	20.995	16.8319
21.0145	16.6068	21.0145	17.2651
21.034	17.1598	21.034	17.2974
21.0535	17.5055	21.0535	17.1914
21.073	18.2015	21.073	17.3297
21.0925	17.1184	21.0925	16.7996
21.1121	17.5101	21.1121	17.4218
21.1316	17.3304	21.1316	16.9655
21.1511	17.8927	21.1511	16.9148
21.1706	17.3073	21.1706	16.7443
21.1901	17.3212	21.1901	17.3527
21.2096	17.3765	21.2096	16.583
21.2291	17.4733	21.2291	17.1775
21.2486	17.4502	21.2486	16.8595
21.2681	17.9019	21.2681	17.0208
21.2876	17.6761	21.2876	16.7719
21.3072	17.7268	21.3072	17.3066
21.3267	17.4594	21.3267	17.3527
21.3462	17.6023	21.3462	17.2282
21.3657	17.4456	21.3657	17.3988
21.3852	17.9941	21.3852	17.6108
21.4047	17.7775	21.4047	17.1407
21.4242	16.8649	21.4242	17.2421
21.4437	17.4272	21.4437	17.6016
21.4632	17.5885	21.4632	17.9519
21.4827	17.1921	21.4827	17.514
21.5023	17.8789	21.5023	18.0855
21.5218	17.7452	21.5218	18.4358
21.5413	17.4502	21.5413	17.8873
21.5608	17.3995	21.5608	18.8599
21.5803	16.8833	21.5803	18.6479
21.5998	17.7314	21.5998	18.7493
21.6193	17.6576	21.6193	18.0901
21.6388	17.4548	21.6388	18.2515
21.6583	17.0584	21.6583	18.0118
21.6778	17.8512	21.6778	17.6892
21.6974	17.3488	21.6974	17.8551
21.7169	17.2659	21.7169	17.4679
21.7364	17.441	21.7364	17.7583
21.7559	17.5977	21.7559	17.1868
21.7754	17.6392	21.7754	16.9978
21.7949	17.4825	21.7949	17.113
21.8144	16.7035	21.8144	17.3988
21.8339	17.5608	21.8339	16.9655
21.8534	17.9803	21.8534	17.0208
21.8729	17.8328	21.8729	17.5002
21.8925	17.8697	21.8925	17.1821
21.912	17.6392	21.912	17.2006
21.9315	17.123	21.9315	17.3757
21.951	17.8973	21.951	16.9056
21.9705	17.9065	21.9705	17.2098
21.99	17.7175	21.99	16.9102
22.0095	17.9065	22.0095	17.0162
22.029	17.9434	22.029	17.007
22.0485	17.6254	22.0485	17.0024
22.068	18.0586	22.068	17.2743
22.0876	17.3258	22.0876	17.3757
22.1071	17.6576	22.1071	17.09
22.1266	17.547	22.1266	17.113
22.1461	17.5378	22.1461	16.9701
22.1656	18.2799	22.1656	17.2605
22.1851	17.2751	22.1851	16.6982
22.2046	17.4963	22.2046	16.5507
22.2241	17.63	22.2241	17.1591
22.2436	18.0678	22.2436	17.2006
22.2631	17.2751	22.2631	17.6892
22.2827	17.335	22.2827	17.1637
22.3022	17.6392	22.3022	16.8964
22.3217	17.819	22.3217	17.0715
22.3412	18.0218	22.3412	16.7535
22.3607	17.7959	22.3607	17.0393
22.3802	17.2382	22.3802	17.2467
22.3997	17.7775	22.3997	16.7397
22.4192	17.7314	22.4192	16.7858
22.4387	17.9757	22.4387	17.3527
22.4582	17.7913	22.4582	17.0254
22.4778	16.9939	22.4778	16.5046
22.4973	18.1139	22.4973	17.1729
22.5168	17.5332	22.5168	17.1038
22.5363	17.547	22.5363	16.7166
22.5558	17.7821	22.5558	16.6659
22.5753	17.8789	22.5753	17.408
22.5948	17.8881	22.5948	16.6337
22.6143	17.5332	22.6143	16.8872
22.6338	17.9711	22.6338	16.8134
22.6533	17.7268	22.6533	16.5784
22.6729	17.7775	22.6729	16.7166
22.6924	17.1368	22.6924	16.9793
22.7119	17.7498	22.7119	16.818
22.7314	17.842	22.7314	16.4862
22.7509	17.0492	22.7509	16.9471
22.7704	17.63	22.7704	16.6152
22.7899	18.0125	22.7899	16.8226
22.8094	17.6484	22.8094	16.9333
22.8289	17.4041	22.8289	17.0761
22.8484	17.6254	22.8484	16.523
22.868	16.9985	22.868	17.0208
22.8875	17.5839	22.8875	17.1637
22.907	17.9618	22.907	16.9194
22.9265	17.9803	22.9265	16.984
22.946	17.7498	22.946	16.7258
22.9655	17.7452	22.9655	17.0162
22.985	17.819	22.985	16.5276
23.0045	17.5332	23.0045	16.7166
23.024	17.63	23.024	17.113
23.0435	17.5885	23.0435	16.9379
23.0631	17.3027	23.0631	17.1775
23.0826	17.4963	23.0826	17.007
23.1021	17.5286	23.1021	16.8134
23.1216	17.1137	23.1216	17.196
23.1411	17.6392	23.1411	16.8503
23.1606	17.7222	23.1606	16.8134
23.1801	17.5977	23.1801	16.6521
23.1996	17.7682	23.1996	17.302
23.2191	17.2474	23.2191	16.6567
23.2386	17.7959	23.2386	16.8826
23.2582	17.8374	23.2582	16.8872
23.2777	17.2889	23.2777	16.8226
23.2972	17.9803	23.2972	16.7627
23.3167	17.7636	23.3167	16.477
23.3362	17.4456	23.3362	17.0854
23.3557	18.1969	23.3557	17.0715
23.3752	17.6945	23.3752	16.7858
23.3947	17.7175	23.3947	17.1545
23.4142	17.8282	23.4142	17.1222
23.4337	17.8835	23.4337	16.8595
23.4533	17.6346	23.4533	16.901
23.4728	17.5378	23.4728	16.7397
23.4923	17.8143	23.4923	16.9471
23.5118	17.7959	23.5118	16.4539
23.5313	18.1278	23.5313	17.0669
23.5508	17.7268	23.5508	16.9978
23.5703	18.2522	23.5703	17.2605
23.5898	17.4134	23.5898	17.0254
23.6093	17.6438	23.6093	16.818
23.6288	17.948	23.6288	17.0715
23.6483	17.4041	23.6483	16.7166
23.6679	18.2568	23.6679	17.0301
23.6874	17.7821	23.6874	17.1315
23.7069	17.8927	23.7069	16.9379
23.7264	17.6899	23.7264	17.1222
23.7459	17.2336	23.7459	16.8411
23.7654	17.524	23.7654	16.7996
23.7849	17.7544	23.7849	17.1176
23.8044	18.0079	23.8044	17.1868
23.8239	17.759	23.8239	16.4631
23.8434	18.0955	23.8434	17.2098
23.863	17.819	23.863	16.984
23.8825	17.6208	23.8825	16.9471
23.902	17.6991	23.902	16.712
23.9215	18.4089	23.9215	17.1683
23.941	17.1875	23.941	16.7812
23.9605	17.6715	23.9605	16.8733
23.98	17.7314	23.98	16.9056
23.9995	17.9757	23.9995	17.2144
24.019	17.2705	24.019	16.7858
24.0385	18.1001	24.0385	16.9886
24.0581	17.5055	24.0581	17.2144
24.0776	17.6945	24.0776	17.0254
24.0971	17.819	24.0971	16.7397
24.1166	17.4502	24.1166	16.6982
24.1361	17.8512	24.1361	16.5276
24.1556	18.0632	24.1556	17.1637
24.1751	17.418	24.1751	17.0208
24.1946	17.6069	24.1946	16.924
24.2141	17.4779	24.2141	17.1315
24.2336	17.4871	24.2336	16.8226
24.2532	18.1047	24.2532	16.9747
24.2727	17.5516	24.2727	16.8918
24.2922	17.7037	24.2922	17.4172
24.3117	18.2107	24.3117	16.6198
24.3312	17.8697	24.3312	16.394
24.3507	18.16	24.3507	16.6106
24.3702	17.3304	24.3702	16.606
24.3897	17.653	24.3897	16.7166
24.4092	17.7498	24.4092	16.6936
24.4287	17.4134	24.4287	16.8365
24.4483	17.4041	24.4483	16.8641
24.4678	17.653	24.4678	16.7397
24.4873	17.017	24.4873	17.0208
24.5068	17.7498	24.5068	16.9471
24.5263	17.8789	24.5263	17.2743
24.5458	17.9664	24.5458	17.3204
24.5653	17.63	24.5653	16.9563
24.5848	17.441	24.5848	16.6198
24.6043	17.9711	24.6043	16.9194
24.6238	17.3534	24.6238	16.9793
24.6434	18.0494	24.6434	17.0162
24.6629	17.8835	24.6629	16.8964
24.6824	18.1324	24.6824	16.8872
24.7019	17.7268	24.7019	16.818
24.7214	17.8604	24.7214	17.0301
24.7409	16.9202	24.7409	16.7858
24.7604	17.9065	24.7604	16.8134
24.7799	17.8835	24.7799	16.9609
24.7994	17.7913	24.7994	16.4447
24.8189	17.6023	24.8189	16.6014
24.8385	17.5378	24.8385	16.8826
24.858	17.925	24.858	16.6106
24.8775	17.8374	24.8775	16.6198
24.897	17.5424	24.897	17.2697
24.9165	18.1139	24.9165	16.5876
24.936	17.8604	24.936	16.8595
24.9555	18.1739	24.9555	16.924
24.975	17.6392	24.975	16.924
24.9945	17.9157	24.9945	16.8503
25.014	18.3075	25.014	16.8457
25.0335	17.6853	25.0335	17.2467
25.053	17.5885	25.053	16.9194
25.0726	17.6069	25.0726	16.7904
25.0921	17.8881	25.0921	16.7858
25.1116	17.8697	25.1116	16.7904
25.1311	17.6945	25.1311	16.6982
25.1506	18.1278	25.1506	16.7766
25.1701	17.3027	25.1701	17.2743
25.1896	17.5009	25.1896	16.9747
25.2091	17.5839	25.2091	16.8134
25.2286	17.759	25.2286	16.6106
25.2481	17.5194	25.2481	17.0946
25.2677	17.7729	25.2677	16.7443
25.2872	17.6715	25.2872	17.1775
25.3067	17.9987	25.3067	16.9056
25.3262	17.7729	25.3262	16.3295
25.3457	18.2614	25.3457	17.2006
25.3652	18.0079	25.3652	17.1038
25.3847	17.4825	25.3847	16.8134
25.4042	17.8881	25.4042	16.5415
25.4237	17.524	25.4237	16.7166
25.4432	17.6622	25.4432	16.9563
25.4628	18.2338	25.4628	16.795
25.4823	17.4733	25.4823	17.0347
25.5018	17.7682	25.5018	16.689
25.5213	17.6484	25.5213	17.2559
25.5408	18.4458	25.5408	16.7489
25.5603	18.0678	25.5603	16.7166
25.5798	17.9157	25.5798	16.5553
25.5993	17.8789	25.5993	16.8826
25.6188	18.1969	25.6188	17.1729
25.6383	17.7222	25.6383	17.007
25.6579	17.7268	25.6579	16.9517
25.6774	17.6069	25.6774	16.9194
25.6969	17.8835	25.6969	16.9978
25.7164	17.8743	25.7164	16.6106
25.7359	17.4087	25.7359	16.8964
25.7554	18.0955	25.7554	16.8273
25.7749	17.2613	25.7749	16.7212
25.7944	17.4779	25.7944	16.5507
25.8139	17.5701	25.8139	16.7719
25.8334	17.7222	25.8334	16.7397
25.853	18.3075	25.853	16.5
25.8725	17.653	25.8725	16.9471
25.892	18.0033	25.892	16.712
25.9115	17.6208	25.9115	17.0254
25.931	17.9111	25.931	17.007
25.9505	18.0678	25.9505	17.0669
25.97	17.8743	25.97	17.0854
25.9895	17.7222	25.9895	16.8918
26.009	17.8789	26.009	16.8365
26.0285	17.6669	26.0285	17.1683
26.0481	18.0494	26.0481	17.0439
26.0676	17.865	26.0676	17.0116
26.0871	18.2153	26.0871	16.6752
26.1066	18.1739	26.1066	17.0208
26.1261	17.6945	26.1261	17.1176
26.1456	17.9111	26.1456	16.6752
26.1651	17.5562	26.1651	16.818
26.1846	17.5654	26.1846	17.3435
26.2041	18.1001	26.2041	17.1591
26.2236	18.0817	26.2236	16.4401
26.2432	17.6853	26.2432	16.5784
26.2627	17.3166	26.2627	16.7351
26.2822	18.3628	26.2822	16.9333
26.3017	18.1462	26.3017	16.8779
26.3212	17.5562	26.3212	16.6798
26.3407	17.7314	26.3407	16.5046
26.3602	18.4366	26.3602	16.7766
26.3797	18.0356	26.3797	16.394
26.3992	17.3073	26.3992	16.8549
26.4187	17.8374	26.4187	16.5138
26.4383	17.948	26.4383	16.1727
26.4578	17.6899	26.4578	16.818
26.4773	17.8051	26.4773	16.4216
26.4968	17.8789	26.4968	16.9932
26.5163	17.8143	26.5163	16.6475
26.5358	18.0771	26.5358	16.8779
26.5553	18.266	26.5553	16.9747
26.5748	17.8374	26.5748	17.0393
26.5943	17.5332	26.5943	17.0254
26.6138	17.7729	26.6138	16.795
26.6334	17.7129	26.6334	17.0162
26.6529	17.6438	26.6529	16.6567
26.6724	18.5749	26.6724	16.6613
26.6919	18.3674	26.6919	16.5369
26.7114	17.7775	26.7114	16.7397
26.7309	17.7314	26.7309	16.3387
26.7504	17.7913	26.7504	16.8595
26.7699	17.7175	26.7699	16.7812
26.7894	17.5793	26.7894	16.818
26.8089	18.1508	26.8089	17.007
26.8285	17.7775	26.8285	16.5645
26.848	17.3488	26.848	17.5601
26.8675	17.9388	26.8675	16.7812
26.887	17.8236	26.887	16.5507
26.9065	18.0033	26.9065	17.1407
26.926	17.9941	26.926	16.7766
26.9455	18.0817	26.9455	16.9886
26.965	17.8881	26.965	16.689
26.9845	18.1646	26.9845	16.8365
27.004	17.8466	27.004	17.0208
27.0236	17.8097	27.0236	16.712
27.0431	17.4641	27.0431	16.7028
27.0626	17.5654	27.0626	16.924
27.0821	17.7544	27.0821	16.8457
27.1016	18.3167	27.1016	16.6152
27.1211	17.4871	27.1211	16.3064
27.1406	17.1829	27.1406	16.6844
27.1601	17.3949	27.1601	16.7397
27.1796	18.326	27.1796	16.5645
27.1991	18.1554	27.1991	16.6613
27.2187	17.8743	27.2187	17.2513
27.2382	17.7083	27.2382	17.3896
27.2577	18.2753	27.2577	16.7627
27.2772	17.2106	27.2772	17.325
27.2967	18.5241	27.2967	16.7719
27.3162	17.9526	27.3162	17.1268
27.3357	18.1047	27.3357	17.0116
27.3552	18.2476	27.3552	16.6429
27.3747	17.8604	27.3747	16.7351
27.3942	18.2614	27.3942	16.8872
27.4138	18.4043	27.4138	16.8042
27.4333	18.1923	27.4333	16.5138
27.4528	18.3905	27.4528	16.818
27.4723	18.266	27.4723	16.6014
27.4918	18.0771	27.4918	16.8687
27.5113	18.0586	27.5113	16.9886
27.5308	18.2107	27.5308	16.9655
27.5503	18.1278	27.5503	16.9886
27.5698	17.63	27.5698	16.6198
27.5893	17.8835	27.5893	16.7996
27.6089	18.1324	27.6089	17.2467
27.6284	17.7729	27.6284	16.8411
27.6479	17.9941	27.6479	16.5691
27.6674	18.2753	27.6674	16.7581
27.6869	18.2384	27.6869	17.0301
27.7064	17.4687	27.7064	16.5323
27.7259	18.0817	27.7259	16.7673
27.7454	17.4687	27.7454	16.7489
27.7649	17.6254	27.7649	16.712
27.7844	17.6761	27.7844	16.6152
27.8039	18.054	27.8039	16.5784
27.8235	18.3444	27.8235	16.6291
27.843	18.2799	27.843	16.6152
27.8625	18.1416	27.8625	16.7443
27.882	17.8097	27.882	16.7351
27.9015	17.6853	27.9015	16.9609
27.921	17.6438	27.921	16.9148
27.9405	18.243	27.9405	16.7535
27.96	17.8743	27.96	16.9978
27.9795	18.3213	27.9795	17.0116
27.999	18.1093	27.999	16.5599
28.0186	18.1047	28.0186	16.5645
28.0381	18.0079	28.0381	17.0301
28.0576	18.0079	28.0576	16.7627
28.0771	17.5839	28.0771	17.2467
28.0966	18.2292	28.0966	16.6383
28.1161	17.8005	28.1161	16.2511
28.1356	17.7959	28.1356	17.0439
28.1551	17.3811	28.1551	16.5922
28.1746	18.1139	28.1746	17.3297
28.1941	18.3582	28.1941	16.6752
28.2137	17.7729	28.2137	16.795
28.2332	17.6023	28.2332	16.523
28.2527	17.8328	28.2527	17.0485
28.2722	18.3767	28.2722	16.6752
28.2917	18.2384	28.2917	17.1499
28.3112	17.6023	28.3112	16.9287
28.3307	18.3167	28.3307	16.9609
28.3502	17.5931	28.3502	16.6936
28.3697	17.5931	28.3697	16.8088
28.3892	17.9895	28.3892	16.8088
28.4088	18.0725	28.4088	16.5599
28.4283	17.9526	28.4283	16.9655
28.4478	17.5839	28.4478	16.7166
28.4673	17.2889	28.4673	16.5968
28.4868	17.948	28.4868	16.9793
28.5063	18.2614	28.5063	16.8826
28.5258	18.5795	28.5258	17.2974
28.5453	17.842	28.5453	16.606
28.5648	18.0725	28.5648	16.7305
28.5843	18.2614	28.5843	16.9886
28.6039	17.6761	28.6039	16.9333
28.6234	18.1923	28.6234	16.7719
28.6429	18.5749	28.6429	16.4262
28.6624	17.6438	28.6624	16.6198
28.6819	17.6069	28.6819	16.8872
28.7014	18.2568	28.7014	16.901
28.7209	18.1047	28.7209	16.3663
28.7404	17.9296	28.7404	16.9056
28.7599	17.8743	28.7599	17.4495
28.7794	18.3167	28.7794	16.7719
28.799	18.1923	28.799	16.8687
28.8185	17.63	28.8185	17.2282
28.838	18.0955	28.838	16.8964
28.8575	17.4871	28.8575	16.9932
28.877	17.6254	28.877	17.2421
28.8965	17.6254	28.8965	17.0116
28.916	18.1047	28.916	17.0024
28.9355	17.5562	28.9355	16.8872
28.955	17.7314	28.955	17.0439
28.9745	17.63	28.9745	16.8134
28.9941	17.8973	28.9941	16.7904
29.0136	17.9618	29.0136	16.9932
29.0331	17.8328	29.0331	17.0393
29.0526	17.8558	29.0526	17.3619
29.0721	18.0264	29.0721	17.0301
29.0916	17.9803	29.0916	16.9701
29.1111	17.8927	29.1111	16.8641
29.1306	17.9711	29.1306	16.5599
29.1501	18.1278	29.1501	16.8273
29.1696	18.2015	29.1696	16.7766
29.1891	17.7222	29.1891	17.1361
29.2086	17.8466	29.2086	17.2605
29.2282	17.8558	29.2282	16.5
29.2477	17.865	29.2477	17.385
29.2672	18.0402	29.2672	16.7443
29.2867	18.0448	29.2867	16.8503
29.3062	18.0079	29.3062	17.196
29.3257	17.9388	29.3257	17.0024
29.3452	18.16	29.3452	16.8595
29.3647	18.054	29.3647	16.8918
29.3842	17.9111	29.3842	16.6383
29.4037	18.538	29.4037	16.9609
29.4233	18.349	29.4233	17.5371
29.4428	18.1877	29.4428	16.8687
29.4623	17.9065	29.4623	17.6292
29.4818	17.8236	29.4818	16.8503
29.5013	17.8328	29.5013	17.1775
29.5208	17.8328	29.5208	16.7074
29.5403	17.9664	29.5403	17.0485
29.5598	18.3536	29.5598	17.1268
29.5793	18.4596	29.5793	17.1775
29.5988	18.6486	29.5988	17.0577
29.6184	18.0494	29.6184	17.0439
29.6379	17.9757	29.6379	16.8411
29.6574	18.137	29.6574	17.0992
29.6769	18.561	29.6769	17.2697
29.6964	18.0725	29.6964	16.7627
29.7159	17.7959	29.7159	16.6798
29.7354	17.6484	29.7354	16.9793
29.7549	17.3304	29.7549	17.0162
29.7744	18.3767	29.7744	17.2006
29.7939	18.1969	29.7939	17.1268
29.8135	18.3075	29.8135	17.2605
29.833	18.0264	29.833	17.2375
29.8525	18.137	29.8525	17.1821
29.872	17.9019	29.872	17.0854
29.8915	18.1785	29.8915	17.0116
29.911	17.3534	29.911	17.4956
29.9305	18.1001	29.9305	17.0807
29.95	18.031	29.95	17.62
29.9695	18.0725	29.9695	16.9886
29.989	18.2753	29.989	17.1315
30.0086	17.925	30.0086	16.9471
30.0281	18.1416	30.0281	17.09
30.0476	18.1646	30.0476	17.1499
30.0671	17.8097	30.0671	17.0577
30.0866	18.3352	30.0866	17.2836
30.1061	17.6807	30.1061	17.1591
30.1256	18.6117	30.1256	17.2467
30.1451	18.1232	30.1451	17.0208
30.1646	17.6576	30.1646	17.219
30.1841	18.4596	30.1841	17.1591
30.2037	17.6807	30.2037	17.5924
30.2232	18.4688	30.2232	17.3389
30.2427	18.1646	30.2427	17.0393
30.2622	17.9296	30.2622	17.2974
30.2817	18.0632	30.2817	17.3804
30.3012	18.1923	30.3012	17.1775
30.3207	18.3167	30.3207	17.4818
30.3402	18.4919	30.3402	17.4771
30.3597	18.1462	30.3597	17.1453
30.3792	17.6115	30.3792	17.8459
30.3988	18.0909	30.3988	17.4172
30.4183	18.3536	30.4183	17.3389
30.4378	17.8697	30.4378	17.5094
30.4573	18.2061	30.4573	17.5878
30.4768	17.8558	30.4768	18.1731
30.4963	18.0402	30.4963	17.9058
30.5158	18.3075	30.5158	18.2791
30.5353	18.1278	30.5353	18.9705
30.5548	17.4318	30.5548	19.0996
30.5743	18.2706	30.5743	19.0719
30.5938	17.5747	30.5938	19.7863
30.6134	17.5562	30.6134	19.3162
30.6329	18.349	30.6329	18.906
30.6524	17.6392	30.6524	19.2563
30.6719	18.5288	30.6719	19.0903
30.6914	17.8743	30.6914	18.6018
30.7109	18.1324	30.7109	18.3944
30.7304	18.2706	30.7304	18.0395
30.7499	18.2937	30.7499	17.9519
30.7694	18.1831	30.7694	17.8781
30.7889	18.3029	30.7889	18.127
30.8085	18.0356	30.8085	17.9104
30.828	18.432	30.828	17.5509
30.8475	18.2706	30.8475	17.4956
30.867	17.9618	30.867	17.5647
30.8865	17.7083	30.8865	17.3342
30.906	17.8835	30.906	17.9473
30.9255	17.7959	30.9255	17.0439
30.945	18.3582	30.945	17.1683
30.9645	18.0079	30.9645	17.2743
30.984	17.9941	30.984	17.5324
31.0036	18.1047	31.0036	17.1268
31.0231	18.0448	31.0231	17.9334
31.0426	18.1139	31.0426	17.0946
31.0621	17.925	31.0621	16.6521
31.0816	17.2659	31.0816	16.6844
31.1011	17.8374	31.1011	17.3066
31.1206	18.243	31.1206	17.1499
31.1401	18.1877	31.1401	17.4172
31.1596	18.1324	31.1596	17.2974
31.1791	18.8145	31.1791	17.4864
31.1987	18.5795	31.1987	17.2513
31.2182	18.2522	31.2182	17.1407
31.2377	18.3121	31.2377	17.2651
31.2572	17.418	31.2572	17.7537
31.2767	18.1923	31.2767	17.1453
31.2962	17.8835	31.2962	16.7074
31.3157	17.9526	31.3157	17.1222
31.3352	18.1185	31.3352	16.8365
31.3547	17.6576	31.3547	16.818
31.3742	18.4965	31.3742	16.6659
31.3938	17.6484	31.3938	17.9657
31.4133	18.2292	31.4133	17.007
31.4328	17.8282	31.4328	17.514
31.4523	18.4274	31.4523	17.1084
31.4718	17.7314	31.4718	17.0024
31.4913	18.0771	31.4913	17.6108
31.5108	17.9572	31.5108	17.1821
31.5303	17.8328	31.5303	17.4449
31.5498	18.3536	31.5498	17.3342
31.5694	18.3721	31.5694	17.3066
31.5889	17.9664	31.5889	17.5555
31.6084	17.7821	31.6084	17.4541
31.6279	18.4734	31.6279	17.0946
31.6474	17.8143	31.6474	17.0669
31.6669	18.4596	31.6669	17.3665
31.6864	17.5931	31.6864	16.9333
31.7059	17.8835	31.7059	17.5878
31.7254	17.9849	31.7254	17.0439
31.7449	18.0863	31.7449	17.3481
31.7645	17.9157	31.7645	17.0715
31.784	18.4366	31.784	17.408
31.8035	18.1923	31.8035	17.1222
31.823	17.8558	31.823	16.9287
31.8425	18.0863	31.8425	17.1222
31.862	18.0909	31.862	17.6292
31.8815	18.1462	31.8815	17.5924
31.901	17.7222	31.901	17.3297
31.9205	18.3352	31.9205	17.4587
31.94	18.2568	31.94	16.712
31.9595	17.4456	31.9595	17.3896
31.9791	17.6761	31.9791	16.9148
31.9986	17.9941	31.9986	17.5186
32.0181	17.9941	32.0181	16.9563
32.0376	18.054	32.0376	17.2052
32.0571	17.948	32.0571	17.4864
32.0766	17.7682	32.0766	17.4679
32.0961	17.9157	32.0961	17.2743
32.1156	18.1416	32.1156	17.3112
32.1351	18.0033	32.1351	16.9747
32.1546	18.5841	32.1546	17.1637
32.1741	17.8973	32.1741	17.3342
32.1937	17.5793	32.1937	17.1453
32.2132	17.8236	32.2132	16.9701
32.2327	17.63	32.2327	17.3757
32.2522	17.6438	32.2522	17.408
32.2717	18.1047	32.2717	17.2421
32.2912	18.7177	32.2912	16.9379
32.3107	18.5103	32.3107	17.4725
32.3302	18.4873	32.3302	16.7212
32.3497	17.6945	32.3497	16.9102
32.3693	18.2522	32.3693	17.6338
32.3888	18.054	32.3888	17.5186
32.4083	17.6945	32.4083	17.7813
32.4278	18.3213	32.4278	17.2375
32.4473	18.0863	32.4473	17.0669
32.4668	17.9019	32.4668	17.0715
32.4863	18.266	32.4863	17.3297
32.5058	17.8097	32.5058	17.5832
32.5253	18.2799	32.5253	17.4172
32.5448	17.865	32.5448	17.1821
32.5643	17.7175	32.5643	17.1084
32.5839	17.7821	32.5839	17.4495
32.6034	18.5887	32.6034	17.0577
32.6229	18.3167	32.6229	17.3481
32.6424	17.7406	32.6424	17.5739
32.6619	18.7131	32.6619	17.3204
32.6814	18.1278	32.6814	17.4126
32.7009	18.4688	32.7009	17.3988
32.7204	17.7959	32.7204	17.2559
32.7399	18.1554	32.7399	17.2559
32.7595	18.266	32.7595	17.2236
32.779	18.432	32.779	17.2052
32.7985	17.6715	32.7985	17.5002
32.818	18.4412	32.818	17.7583
32.8375	18.2983	32.8375	17.3804
32.857	18.1554	32.857	16.7904
32.8765	17.865	32.8765	17.5693
32.896	18.4228	32.896	17.1268
32.9155	17.6945	32.9155	17.1545
32.935	18.0678	32.935	17.5048
32.9545	18.667	32.9545	17.5463
32.9741	17.7222	32.9741	17.3158
32.9936	17.8328	32.9936	17.1868
33.0131	17.5747	33.0131	17.3757
33.0326	18.4135	33.0326	16.818
33.0521	18.1831	33.0521	17.3665
33.0716	18.432	33.0716	17.4633
33.0911	18.266	33.0911	17.3711
33.1106	17.5516	33.1106	17.0208
33.1301	18.4965	33.1301	17.6108
33.1497	17.8835	33.1497	17.5048
33.1692	18.2107	33.1692	17.2836
33.1887	17.8558	33.1887	17.915
33.2082	18.0448	33.2082	17.2789
33.2277	18.5887	33.2277	17.4679
33.2472	18.0678	33.2472	17.5094
33.2667	18.6855	33.2667	17.1268
33.2862	18.5518	33.2862	17.1637
33.3057	18.5979	33.3057	17.3158
33.3252	18.4274	33.3252	17.2328
33.3447	18.5288	33.3447	16.9886
33.3642	18.3352	33.3642	17.4264
33.3838	18.4274	33.3838	17.62
33.4033	18.2061	33.4033	16.8088
33.4228	17.8051	33.4228	16.9194
33.4423	18.2476	33.4423	17.2282
33.4618	17.8789	33.4618	17.0254
33.4813	18.0356	33.4813	17.5555
33.5008	18.2015	33.5008	17.3389
33.5203	18.1416	33.5203	17.6892
33.5398	18.2107	33.5398	17.1637
33.5594	17.9203	33.5594	17.3804
33.5789	18.4873	33.5789	17.1868
33.5984	18.0125	33.5984	17.4541
33.6179	18.2937	33.6179	17.2421
33.6374	17.8789	33.6374	17.8274
33.6569	18.6855	33.6569	16.7673
33.6764	18.6302	33.6764	16.7812
33.6959	18.2845	33.6959	17.6892
33.7154	18.4043	33.7154	16.7351
33.7349	18.1785	33.7349	17.2467
33.7544	18.3213	33.7544	17.3112
33.774	18.4043	33.774	17.2006
33.7935	18.3075	33.7935	17.1038
33.813	18.5518	33.813	17.6523
33.8325	18.7269	33.8325	17.0623
33.852	18.16	33.852	17.2697
33.8715	18.3951	33.8715	17.2974
33.891	18.4458	33.891	17.408
33.9105	18.2246	33.9105	17.3204
33.93	18.5149	33.93	17.0992
33.9496	18.3859	33.9496	17.3481
33.9691	18.3121	33.9691	17.4034
33.9886	18.0632	33.9886	17.2789
34.0081	18.2061	34.0081	17.6431
34.0276	18.7731	34.0276	17.4633
34.0471	18.3213	34.0471	17.2559
34.0666	17.8512	34.0666	17.4818
34.0861	18.3398	34.0861	17.3481
34.1056	18.5702	34.1056	17.1729
34.1251	17.8973	34.1251	17.514
34.1446	17.8236	34.1446	17.4587
34.1642	18.5564	34.1642	16.9701
34.1837	18.3075	34.1837	17.4956
34.2032	17.9019	34.2032	16.7258
34.2227	17.8789	34.2227	17.3297
34.2422	17.7682	34.2422	17.597
34.2617	18.2753	34.2617	17.2052
34.2812	18.0678	34.2812	17.4126
34.3007	18.7684	34.3007	17.3297
34.3202	18.0817	34.3202	17.431
34.3398	18.1139	34.3398	17.0854
34.3593	17.8558	34.3593	17.2974
34.3788	17.9757	34.3788	17.2375
34.3983	18.2614	34.3983	17.3942
34.4178	18.0771	34.4178	17.0162
34.4373	18.4504	34.4373	17.09
34.4568	17.8927	34.4568	17.4034
34.4763	18.054	34.4763	17.219
34.4958	18.0678	34.4958	17.4633
34.5153	17.8604	34.5153	17.196
34.5348	18.22	34.5348	17.2974
34.5544	18.5241	34.5544	17.2375
34.5739	18.5241	34.5739	16.7719
34.5934	18.0632	34.5934	17.726
34.6129	18.031	34.6129	17.2282
34.6324	18.3121	34.6324	17.0347
34.6519	18.1462	34.6519	17.1361
34.6714	18.4873	34.6714	17.0807
34.6909	18.4596	34.6909	17.1453
34.7104	18.4642	34.7104	17.2651
34.73	18.22	34.73	17.4449
34.7495	18.2338	34.7495	17.0208
34.769	18.3859	34.769	17.3573
34.7885	18.4043	34.7885	17.6661
34.808	18.6348	34.808	17.0208
34.8275	18.5749	34.8275	17.4725
34.847	18.5149	34.847	17.0393
34.8665	18.6071	34.8665	17.5324
34.886	18.054	34.886	17.3711
34.9055	18.6855	34.9055	17.597
34.925	18.2061	34.925	17.3435
34.9445	17.9664	34.9445	17.5278
34.9641	18.0033	34.9641	17.3573
34.9836	18.3075	34.9836	17.5924
35.0031	17.9849	35.0031	17.4633
35.0226	18.1739	35.0226	17.3619
35.0421	17.7544	35.0421	17.6385
35.0616	18.3859	35.0616	17.1315
35.0811	17.8881	35.0811	17.7721
35.1006	18.4135	35.1006	17.5186
35.1201	18.4642	35.1201	17.8643
35.1397	17.7406	35.1397	17.6615
35.1592	18.3352	35.1592	17.408
35.1787	17.9111	35.1787	17.4633
35.1982	17.9618	35.1982	17.6523
35.2177	18.2753	35.2177	17.0807
35.2372	17.8743	35.2372	17.1361
35.2567	18.3075	35.2567	17.6846
35.2762	18.4458	35.2762	17.5832
35.2957	18.3628	35.2957	17.325
35.3152	18.1554	35.3152	17.1084
35.3347	18.4043	35.3347	17.5278
35.3543	17.5562	35.3543	17.1499
35.3738	18.3167	35.3738	17.0992
35.3933	18.4827	35.3933	17.5232
35.4128	18.4504	35.4128	17.2651
35.4323	18.0678	35.4323	17.3481
35.4518	17.925	35.4518	16.984
35.4713	18.4089	35.4713	17.2098
35.4908	18.1232	35.4908	17.2651
35.5103	18.1646	35.5103	17.6615
35.5299	17.9157	35.5299	17.3804
35.5494	18.6394	35.5494	17.6984
35.5689	18.0125	35.5689	17.6062
35.5884	18.6809	35.5884	17.7445
35.6079	18.4504	35.6079	17.2282
35.6274	18.5841	35.6274	17.7445
35.6469	18.6256	35.6469	17.9565
35.6664	18.2937	35.6664	17.62
35.6859	19.1602	35.6859	17.2513
35.7054	18.962	35.7054	17.3297
35.7249	18.6762	35.7249	17.6108
35.7445	17.9895	35.7445	17.6753
35.764	18.1554	35.764	16.7719
35.7835	18.8468	35.7835	17.1361
35.803	18.6762	35.803	17.113
35.8225	18.2983	35.8225	17.302
35.842	18.6993	35.842	17.7491
35.8615	18.5103	35.8615	17.9196
35.881	18.6256	35.881	17.385
35.9005	18.5103	35.9005	17.7352
35.9201	19.2478	35.9201	17.2513
35.9396	18.3905	35.9396	17.1545
35.9591	18.4366	35.9591	17.832
35.9786	18.3029	35.9786	17.5278
35.9981	18.22	35.9981	17.3204
36.0176	18.667	36.0176	17.62
36.0371	17.8282	36.0371	17.6338
36.0566	18.3029	36.0566	17.6292
36.0761	18.4089	36.0761	17.2375
36.0956	18.243	36.0956	17.3158
36.1151	18.4688	36.1151	17.4541
36.1347	18.3859	36.1347	17.5371
36.1542	18.5426	36.1542	17.2375
36.1737	18.4827	36.1737	17.2928
36.1932	18.6348	36.1932	17.5693
36.2127	18.7638	36.2127	17.6523
36.2322	18.7731	36.2322	17.8459
36.2517	18.6256	36.2517	17.3297
36.2712	19.4368	36.2712	17.2328
36.2907	18.2338	36.2907	17.0992
36.3102	19.1833	36.3102	17.6661
36.3297	18.7131	36.3297	17.3573
36.3493	18.7408	36.3493	17.8781
36.3688	18.5887	36.3688	17.7399
36.3883	19.1095	36.3883	17.6661
36.4078	18.5702	36.4078	17.8966
36.4273	19.5889	36.4273	17.9427
36.4468	18.8975	36.4468	17.2006
36.4663	18.8145	36.4663	17.6292
36.4858	19.2386	36.4858	17.62
36.5053	18.7638	36.5053	17.892
36.5249	19.5197	36.5249	17.1637
36.5444	19.0496	36.5444	17.431
36.5639	19.0496	36.5639	17.8136
36.5834	19.1971	36.5834	17.4587
36.6029	19.5935	36.6029	17.5371
36.6224	18.6716	36.6224	17.5278
36.6419	19.4091	36.6419	17.7767
36.6614	19.3861	36.6614	17.431
36.6809	19.0266	36.6809	17.4495
36.7004	18.9205	36.7004	17.7952
36.7199	19.2386	36.7199	17.4034
36.7395	19.1233	36.7395	18.0395
36.759	19.3722	36.759	17.4034
36.7785	19.1787	36.7785	17.3896
36.798	18.6025	36.798	17.2651
36.8175	19.1095	36.8175	17.5878
36.837	19.151	36.837	17.8367
36.8565	18.6163	36.8565	18.1639
36.876	18.9805	36.876	17.5371
36.8955	18.2614	36.8955	17.6016
36.9151	18.4366	36.9151	17.6984
36.9346	19.3215	36.9346	17.6569
36.9541	18.3398	36.9541	17.6892
36.9736	18.4228	36.9736	17.6523
36.9931	18.7085	36.9931	17.5785
37.0126	18.4781	37.0126	17.3204
37.0321	18.6809	37.0321	17.7399
37.0516	18.4596	37.0516	17.0761
37.0711	18.7316	37.0711	17.9381
37.0906	18.8744	37.0906	18.2607
37.1101	17.7037	37.1101	17.514
37.1297	18.266	37.1297	17.3527
37.1492	17.9757	37.1492	17.703
37.1687	18.6071	37.1687	17.4449
37.1882	18.8053	37.1882	17.5324
37.2077	18.9528	37.2077	17.7168
37.2272	17.819	37.2272	17.6753
37.2467	18.4089	37.2467	17.2836
37.2662	19.3815	37.2662	17.0946
37.2857	18.5057	37.2857	17.4956
37.3053	18.3398	37.3053	17.8551
37.3248	18.8514	37.3248	17.9288
37.3443	18.5702	37.3443	17.3804
37.3638	18.054	37.3638	17.9519
37.3833	18.4734	37.3833	17.4587
37.4028	18.3905	37.4028	17.6246
37.4223	18.326	37.4223	17.6523
37.4418	17.8097	37.4418	17.5924
37.4613	18.2338	37.4613	17.9887
37.4808	18.3167	37.4808	17.7906
37.5003	18.8238	37.5003	17.8182
37.5199	18.561	37.5199	17.9058
37.5394	18.432	37.5394	18.1962
37.5589	18.8284	37.5589	18.1685
37.5784	18.7223	37.5784	18.1823
37.5979	18.0079	37.5979	18.1916
37.6174	18.3767	37.6174	18.4497
37.6369	18.6256	37.6369	17.9795
37.6564	18.4827	37.6564	18.5142
37.6759	17.8466	37.6759	18.2377
37.6954	18.0632	37.6954	18.293
37.715	18.3167	37.715	18.3667
37.7345	19.1971	37.7345	18.5511
37.754	18.4458	37.754	18.3667
37.7735	18.4043	37.7735	17.5417
37.793	18.6947	37.793	18.1685
37.8125	18.6071	37.8125	18.0026
37.832	18.3674	37.832	18.2976
37.8515	18.7546	37.8515	17.9012
37.871	18.4688	37.871	17.9427
37.8905	18.8652	37.8905	18.0348
37.91	18.5011	37.91	17.7306
37.9296	18.2246	37.9296	17.7813
37.9491	18.8422	37.9491	17.4771
37.9686	18.7085	37.9686	18.104
37.9881	18.1693	37.9881	17.6154
38.0076	18.6348	38.0076	18.0118
38.0271	19.068	38.0271	17.9196
38.0466	17.8604	38.0466	17.6846
38.0661	18.6809	38.0661	18.0118
38.0856	18.3121	38.0856	17.62
38.1052	18.1508	38.1052	17.2282
38.1247	18.9205	38.1247	17.5739
38.1442	17.8973	38.1442	17.9934
38.1637	18.1785	38.1637	17.9012
38.1832	18.0725	38.1832	18.2976
38.2027	18.266	38.2027	17.8182
38.2222	18.3075	38.2222	17.7122
38.2417	18.833	38.2417	17.1868
38.2612	18.3859	38.2612	18.0026
38.2807	18.1185	38.2807	17.726
38.3002	17.8143	38.3002	17.9334
38.3198	18.7592	38.3198	17.6615
38.3393	18.2568	38.3393	17.6707
38.3588	18.5057	38.3588	17.6338
38.3783	18.5518	38.3783	17.7306
38.3978	18.349	38.3978	17.431
38.4173	17.8466	38.4173	17.3942
38.4368	18.2799	38.4368	17.9519
38.4563	18.6394	38.4563	17.8182
38.4758	17.8051	38.4758	17.6062
38.4954	18.7546	38.4954	17.6661
38.5149	18.6624	38.5149	17.4818
38.5344	18.1093	38.5344	18.127
38.5539	18.939	38.5539	17.514
38.5734	18.1923	38.5734	17.6984
38.5929	18.137	38.5929	17.6431
38.6124	18.0725	38.6124	17.9427
38.6319	18.538	38.6319	17.5832
38.6514	18.4965	38.6514	17.9473
38.6709	18.856	38.6709	17.8827
38.6904	18.9205	38.6904	17.5926
38.71	18.833	38.71	17.0625
38.7295	18.8376	38.7295	17.5785
38.749	18.7915	38.749	17.7859
38.7685	18.7823	38.7685	17.9012
38.788	18.8145	38.788	17.0994
38.8075	18.5979	38.8075	17.3298
38.827	18.4965	38.827	17.7675
38.8465	18.1232	38.8465	17.2883
38.866	18.4275	38.866	17.7629
38.8856	18.0911	38.8856	17.9427
38.9051	18.6165	38.9051	17.6018
38.9246	18.1694	38.9246	17.6893
38.9441	18.9344	38.9441	17.4128
38.9636	18.8838	38.9636	17.1318
38.9831	18.7137	38.9831	17.5559
39.0026	18.5203	39.0026	17.0905
39.0221	18.6497	39.0221	17.1184
39.0416	18.2721	39.0416	17.9298
39.0611	18.8897	39.0611	17.4602
39.0806	18.2489	39.0806	17.8341
39.1001	18.9904	39.1001	17.7423
39.1197	18.4924	39.1197	18.7789
39.1392	18.4001	39.1392	18.0596
39.1587	18.6949	39.1587	18.1602
39.1782	18.174	39.1782	18.2751
39.1977	18.2386	39.1977	18.3164
39.2172	18.1648	39.2172	18.3853
39.2367	18.856	39.2367	18.0627
39.2562	18.2109	39.2562	18.3254
39.2757	18.8514	39.2757	17.0258
39.2953	18.1233	39.2953	17.3851
39.3148	18.9113	39.3148	18.5603
39.3343	18.7408	39.3343	17.9841
39.3538	18.8099	39.3538	18.5926
39.3733	18.4228	39.3733	17.9519
39.3928	18.1279	39.3928	17.1134
39.4123	18.6947	39.4123	18.233
39.4318	18.0312	39.4318	18.2284
39.4513	18.8929	39.4513	18.3437
39.4708	18.8744	39.4708	18.1639
39.4903	18.7177	39.4903	18.3759
39.5099	19.6165	39.5099	18.1777
39.5294	18.4043	39.5294	17.4771
39.5489	18.8837	39.5489	17.9703
39.5684	18.432	39.5684	18.3114
39.5879	18.9482	39.5879	17.8781
39.6074	18.7408	39.6074	18.3667
39.6269	19.1141	39.6269	18.634
39.6464	18.6256	39.6464	17.9841
39.6659	18.6209	39.6659	18.0533
39.6855	18.833	39.6855	17.9381
39.705	18.939	39.705	18.3391
39.7245	18.6486	39.7245	18.4312
39.744	18.5149	39.744	18.2238
39.7635	18.8007	39.7635	17.9058
39.783	19.0404	39.783	18.2745
39.8025	19.0911	39.8025	18.0717
39.822	19.0358	39.822	18.127
39.8415	19.8792	39.8415	17.9242
39.861	19.0312	39.861	18.611
39.8805	18.4504	39.8805	18.0763
39.9001	19.1648	39.9001	18.1178
39.9196	18.6578	39.9196	18.3206
39.9391	18.75	39.9391	18.293
39.9586	18.6071	39.9586	18.4312
39.9781	18.8468	39.9781	18.5557
39.9976	19.0588	39.9976	18.9567
40.0171	19.0819	40.0171	18.2469
40.0366	18.7085	40.0366	18.0625
40.0561	19.1279	40.0561	18.021
40.0757	18.7684	40.0757	17.6523
40.0952	18.6071	40.0952	18.2837
40.1147	18.6578	40.1147	18.694
40.1342	18.5334	40.1342	19.0212
40.1537	18.3213	40.1537	18.6202
40.1732	18.7823	40.1732	18.1731
40.1927	18.8606	40.1927	17.9288
40.2122	17.9849	40.2122	18.2377
40.2317	19.257	40.2317	18.4128
40.2512	19.0266	40.2512	18.3068
40.2707	18.9805	40.2707	18.233
40.2903	19.3492	40.2903	18.4819
40.3098	19.3722	40.3098	18.6386
40.3293	19.3354	40.3293	18.3068
40.3488	18.7408	40.3488	18.5603
40.3683	18.2476	40.3683	18.6709
40.3878	18.4781	40.3878	18.4451
40.4073	19.1925	40.4073	18.1962
40.4268	18.9251	40.4268	18.1409
40.4463	19.0634	40.4463	18.2146
40.4658	18.8929	40.4658	18.2238
40.4853	18.8284	40.4853	18.2238
40.5049	19.4091	40.5049	18.0948
40.5244	18.6947	40.5244	18.4819
40.5439	18.7085	40.5439	18.4865
40.5634	18.7085	40.5634	18.1962
40.5829	18.7684	40.5829	18.9659
40.6024	19.1925	40.6024	18.8967
40.6219	19.3953	40.6219	18.3068
40.6414	19.1187	40.6414	18.3759
40.6609	19.0726	40.6609	18.2745
40.6805	19.1279	40.6805	18.3298
40.7	18.4274	40.7	18.3114
40.7195	18.9021	40.7195	18.906
40.739	18.6302	40.739	18.1962
40.7585	19.4322	40.7585	18.6525
40.778	18.6071	40.778	18.2515
40.7975	18.9943	40.7975	18.5603
40.817	19.2754	40.817	18.74
40.8365	18.7777	40.8365	18.4451
40.856	18.644	40.856	18.717
40.8755	19.4552	40.8755	18.8046
40.8951	18.6716	40.8951	18.4635
40.9146	18.8652	40.9146	18.4174
40.9341	19.3215	40.9341	18.6755
40.9536	18.5518	40.9536	19.141
40.9731	19.1003	40.9731	18.6156
40.9926	18.7454	40.9926	18.6663
41.0121	18.7316	41.0121	18.6617
41.0316	18.2845	41.0316	18.6986
41.0511	18.6578	41.0511	18.0533
41.0707	19.1925	41.0707	18.8599
41.0902	18.7823	41.0902	19.0304
41.1097	19.4368	41.1097	18.9106
41.1292	19.0726	41.1292	19.3484
41.1487	19.2063	41.1487	18.5649
41.1682	19.6303	41.1682	18.5787
41.1877	19.1971	41.1877	19.1088
41.2072	19.3538	41.2072	19.0627
41.2267	19.7825	41.2267	19.2424
41.2462	19.2155	41.2462	18.8507
41.2657	19.2939	41.2657	19.1364
41.2853	19.0819	41.2853	18.8875
41.3048	19.6903	41.3048	19.1318
41.3243	19.3492	41.3243	19.3853
41.3438	19.3077	41.3438	19.118
41.3633	19.4414	41.3633	19.436
41.3828	19.2572	41.3828	18.9567
41.4023	19.5107	41.4023	19.8278
41.4218	19.2987	41.4218	19.5052
41.4413	19.4648	41.4413	19.049
41.4609	19.8473	41.4609	19.1504
41.4804	19.2714	41.4804	19.2059
41.4999	19.9535	41.4999	19.9203
41.5194	19.2255	41.5194	19.1648
41.5389	19.8383	41.5389	19.1558
41.5584	19.1654	41.5584	19.981
41.5779	19.9486	41.5779	19.1836
41.5974	19.6582	41.5974	19.5935
41.6169	19.4554	41.6169	19.3813
41.6364	19.0175	41.6364	19.3995
41.6559	20.3263	41.6559	19.1412
41.6755	20.4323	41.6755	19.3717
41.695	19.8608	41.695	19.132
41.7145	19.9945	41.7145	19.4591
41.734	19.9161	41.734	19.0905
41.7535	20.2526	41.7535	19.5282
41.773	20.2526	41.773	19.8969
41.7925	19.5797	41.7925	19.9154
41.812	20.6858	41.812	19.6988
41.8315	20.5568	41.8315	19.0583
41.851	20.6444	41.851	19.5238
41.8706	20.2434	41.8706	19.5422
41.8901	20.2618	41.8901	19.7911
41.9096	20.0037	41.9096	19.6713
41.9291	19.3815	41.9291	19.1182
41.9486	20.0452	41.9486	19.9108
41.9681	19.7087	41.9681	19.6849
41.9876	20.3863	41.9876	19.1597
42.0071	20.1973	42.0071	19.2839
42.0266	20.0728	42.0266	19.6941
42.0461	20.0636	42.0461	19.8601
42.0656	20.1235	42.0656	19.9016
42.0852	20.1374	42.0852	19.7817
42.1047	19.575	42.1047	19.9016
42.1242	20.3309	42.1242	19.7587
42.1437	19.9161	42.1437	19.9661
42.1632	19.3722	42.1632	19.9338
42.1827	20.2664	42.1827	19.9016
42.2022	20.8011	42.2022	20.132
42.2217	19.9346	42.2217	19.9569
42.2412	19.847	42.2412	19.7402
42.2608	20.2295	42.2608	19.4545
42.2803	20.2618	42.2803	20.1228
42.2998	20.861	42.2998	20.5192
42.3193	19.9576	42.3193	19.9615
42.3388	20.3724	42.3388	20.2518
42.3583	19.9991	42.3583	20.8049
42.3778	20.5291	42.3778	20.639
42.3973	20.2894	42.3973	20.3164
42.4168	20.7043	42.4168	19.8555
42.4363	20.2203	42.4363	20.2979
42.4558	20.9071	42.4558	20.1965
42.4754	21.0407	42.4754	20.3809
42.4949	20.4923	42.4949	20.238
42.5144	21.0546	42.5144	20.7266
42.5339	21.262	42.5339	20.8741
42.5534	20.9624	42.5534	21.2797
42.5729	21.3956	42.5729	21.1783
42.5924	21.7644	42.5924	20.9524
42.6119	21.4141	42.6119	21.3949
42.6314	20.6444	42.6314	20.8649
42.651	21.2021	42.651	21.3027
42.6705	22.0087	42.6705	21.5839
42.69	21.2435	42.69	21.5654
42.7095	22.4373	42.7095	21.2935
42.729	21.2205	42.729	21.5009
42.7485	21.4556	42.7485	22.16
42.768	22.0179	42.768	21.7775
42.7875	22.4373	42.7875	22.0494
42.807	22.2022	42.807	22.0771
42.8265	23.1932	42.8265	22.6256
42.846	22.5295	42.846	22.3213
42.8656	23.0042	42.8656	23.0773
42.8851	23.2347	42.8851	22.8606
42.9046	23.7141	42.9046	24.1881
42.9241	23.797	42.9241	23.9852
42.9436	24.7603	42.9436	24.248
42.9631	24.7603	42.9631	24.9255
42.9826	25.7052	42.9826	25.6353
43.0021	26.2214	43.0021	26.1746
43.0216	26.8483	43.0216	27.0734
43.0412	27.6595	43.0412	27.6357
43.0607	28.3601	43.0607	28.198
43.0802	30.1991	43.0802	29.4747
43.0997	31.8354	43.0997	30.7469
43.1192	34.5594	43.1192	32.3324
43.1387	37.2188	43.1387	33.8719
43.1582	40.8186	43.1582	36.9692
43.1777	44.7686	43.1777	40.0297
43.1972	50.5669	43.1972	44.5789
43.2167	56.5819	43.2167	49.6351
43.2362	64.6018	43.2362	55.2399
43.2557	75.1152	43.2557	64.177
43.2753	92.0677	43.2753	73.5842
43.2948	115.925	43.2948	85.0288
43.3143	155.595	43.3143	104.959
43.3338	216.796	43.3338	132.208
43.3533	310.928	43.3533	177.262
43.3728	434.352	43.3728	251.571
43.3923	547.456	43.3923	372.51
43.4118	570.276	43.4118	557.079
43.4313	483.974	43.4313	769.855
43.4509	385.822	43.4509	888.767
43.4704	343.178	43.4704	809.987
43.4899	347.751	43.4899	618.597
43.5094	364.86	43.5094	499.603
43.5289	333.296	43.5289	491.334
43.5484	258.707	43.5484	533.116
43.5679	185.071	43.5679	533.632
43.5874	132.923	43.5874	436.315
43.6069	99.493	43.6069	304.037
43.6264	79.139	43.6264	205.747
43.6459	66.3256	43.6459	147.745
43.6655	56.7662	43.6655	111.199
43.685	50.2766	43.685	89.7255
43.7045	44.7225	43.7045	73.3354
43.724	41.026	43.724	63.9511
43.7435	36.7856	43.7435	55.5901
43.763	34.7253	43.763	49.7365
43.7825	33.0568	43.7825	45.0029
43.802	30.2821	43.802	41.2327
43.8215	29.6137	43.8215	38.2229
43.8411	28.9777	43.8411	36.4207
43.8606	27.913	43.8606	34.6646
43.8801	26.7745	43.8801	32.0006
43.8996	26.3597	43.8996	31.3783
43.9191	25.8527	43.9191	30.2767
43.9386	25.2904	43.9386	29.9034
43.9581	24.6912	43.9581	28.1289
43.9776	24.5483	43.9776	27.6311
43.9971	24.4515	43.9971	26.9351
44.0166	23.4006	44.0166	26.2391
44.0361	24.6635	44.0361	26.5618
44.0557	22.9535	44.0557	25.9948
44.0752	23.5159	44.0752	25.9856
44.0947	23.3084	44.0947	24.9762
44.1142	22.9535	44.1142	24.7319
44.1337	22.2391	44.1337	24.0728
44.1532	22.7507	44.1532	24.3217
44.1727	22.7	44.1727	23.7778
44.1922	21.9349	44.1922	23.9161
44.2117	22.064	44.2117	23.575
44.2313	21.981	44.2313	23.3584
44.2508	22.2022	44.2508	23.8838
44.2703	21.9349	44.2703	22.9712
44.2898	22.087	44.2898	22.5933
44.3093	21.6077	44.3093	22.3721
44.3288	21.6215	44.3288	22.6578
44.3483	21.8059	44.3483	23.0127
44.3678	21.5662	44.3678	22.3582
44.3873	20.9993	44.3873	22.0679
44.4068	21.2159	44.4068	22.1416
44.4263	20.9854	44.4263	21.9157
44.4459	20.778	44.4459	22.3536
44.4654	21.4095	44.4654	21.8005
44.4849	20.8748	44.4849	21.7867
44.5044	20.6444	44.5044	21.7452
44.5239	21.1007	44.5239	21.7775
44.5434	20.5752	44.5434	21.9019
44.5629	21.6031	44.5629	21.9987
44.5824	20.6029	44.5824	21.8835
44.6019	20.9808	44.6019	21.4041
44.6214	20.9624	44.6214	21.5931
44.6409	21.5063	44.6409	21.6807
44.6605	21.0822	44.6605	21.252
44.68	20.4277	44.68	21.3719
44.6995	20.7365	44.6995	21.3119
44.719	20.6305	44.719	21.3627
44.7385	21.1975	44.7385	21.3488
44.758	20.3586	44.758	21.1414
44.7775	20.6167	44.7775	20.9663
44.797	20.9301	44.797	21.229
44.8165	20.9025	44.8165	20.8833
44.8361	20.7596	44.8361	20.7819
44.8556	20.5153	44.8556	20.3855
44.8751	20.861	44.8751	20.6252
44.8946	20.755	44.8946	20.3027
44.9141	20.3724	44.9141	20.0907
44.9336	20.6997	44.9336	20.3993
44.9531	20.5476	44.9531	20.8971
44.9726	20.8103	44.9726	20.2613
44.9921	20.6167	44.9921	20.1783
45.0116	20.5522	45.0116	20.8695
45.0311	20.3494	45.0311	20.9985
45.0507	20.5844	45.0507	20.1414
45.0702	20.4646	45.0702	20.2428
45.0897	21.0361	45.0897	20.7911
45.1092	20.483	45.1092	20.6713
45.1287	20.1927	45.1287	20.9386
45.1482	20.5522	45.1482	20.6436
45.1677	20.6075	45.1677	20.2059
45.1872	20.8241	45.1872	20.3304
45.2067	20.861	45.2067	20.0723
45.2263	20.6582	45.2263	20.2613
45.2458	20.99	45.2458	20.1506
45.2653	20.9854	45.2653	20.1875
45.2848	20.4924	45.2848	20.0723
45.3043	20.4049	45.3043	20.5009
45.3238	20.0225	45.3238	20.7406
45.3433	20.2207	45.3433	20.2199
45.3628	20.783	45.3628	20.6762
45.3823	20.6908	45.3823	20.3398
45.4018	20.0916	45.4018	20.3813
45.4213	20.9948	45.4213	20.5103
45.4409	21.2205	45.4409	20.0125
45.4604	20.483	45.4604	20.759
45.4799	21.0407	45.4799	20.0123
45.4994	20.7688	45.4994	20.7176
45.5189	20.6029	45.5189	20.7635
45.5384	20.5983	45.5384	20.7174
45.5579	20.8702	45.5579	20.8464
45.5774	19.7364	45.5774	20.0723
45.5969	20.3955	45.5969	20.8188
45.6165	20.1466	45.6165	20.7727
45.636	20.2203	45.636	20.3071
45.6555	20.755	45.6555	20.6989
45.675	20.2572	45.675	19.9707
45.6945	20.1005	45.6945	20.0444
45.714	20.2756	45.714	20.828
45.7335	19.6764	45.7335	20.2841
45.753	20.1235	45.753	20.344
45.7725	20.1235	45.7725	20.6897
45.792	19.7917	45.792	20.0951
45.8115	19.8792	45.8115	20.344
45.8311	19.7778	45.8311	20.3578
45.8506	20.1189	45.8506	20.1827
45.8701	20.0866	45.8701	20.4224
45.8896	20.3402	45.8896	20.3809
45.9091	20.2618	45.9091	20.0537
45.9286	20.2203	45.9286	20.1228
45.9481	19.4091	45.9481	20.3625
45.9676	19.5658	45.9676	19.8278
45.9871	19.4229	45.9871	20.0306
46.0067	19.6949	46.0067	20.3071
46.0262	20.4093	46.0262	20.2887
46.0457	19.9945	46.0457	20.3302
46.0652	19.7364	46.0652	20.1136
46.0847	19.7594	46.0847	19.9845
46.1042	20.0175	46.1042	20.0813
46.1237	19.7179	46.1237	20.6528
46.1432	20.4462	46.1432	19.731
46.1627	19.5843	46.1627	20.5192
46.1822	19.7825	46.1822	20.0583
46.2017	19.6165	46.2017	20.3947
46.2212	20.3309	46.2212	20.1735
46.2408	19.8424	46.2408	19.8232
46.2603	19.5013	46.2603	20.0951
46.2798	20.2295	46.2798	19.9246
46.2993	19.5428	46.2993	19.7817
46.3188	20.0544	46.3188	20.2611
46.3383	19.6257	46.3383	19.7817
46.3578	19.8562	46.3578	19.5697
46.3773	19.6626	46.3773	20.2518
46.3968	19.4414	46.3968	19.837
46.4164	18.9436	46.4164	19.8969
46.4359	19.5658	46.4359	20.238
46.4554	20.0774	46.4554	20.0352
46.4749	19.7732	46.4749	20.1228
46.4944	19.7825	46.4944	20.5883
46.5139	19.7825	46.5139	19.5973
46.5334	19.8285	46.5334	19.8094
46.5529	19.8147	46.5529	20.0721
46.5724	19.1648	46.5724	20.026
46.5919	20.0083	46.5919	19.2793
46.6114	20.0682	46.6114	19.7817
46.631	19.681	46.631	20.0767
46.6505	20.0175	46.6505	20.0721
46.67	19.5197	46.67	19.4959
46.6895	19.3215	46.6895	20.0675
46.709	19.5197	46.709	19.9062
46.7285	20.0359	46.7285	19.3807
46.748	19.6027	46.748	19.5881
46.7675	19.9576	46.7675	19.4545
46.787	19.4414	46.787	19.6941
46.8066	19.4921	46.8066	19.7909
46.8261	19.6857	46.8261	19.4176
46.8456	19.7179	46.8456	19.7218
46.8651	19.3215	46.8651	19.5282
46.8846	20.1143	46.8846	19.6895
46.9041	19.8193	46.9041	20.049
46.9236	19.3676	46.9236	20.1827
46.9431	19.3768	46.9431	19.6803
46.9626	19.9346	46.9626	19.7218
46.9821	19.5843	46.9821	19.8555
47.0016	19.9438	47.0016	19.8739
47.0212	19.9622	47.0212	19.8002
47.0407	19.257	47.0407	19.92
47.0602	19.0358	47.0602	19.7679
47.0797	19.2294	47.0797	19.5006
47.0992	19.6534	47.0992	19.4959
47.1187	19.6534	47.1187	19.837
47.1382	19.3538	47.1382	19.5973
47.1577	19.4598	47.1577	19.1733
47.1772	20.2203	47.1772	19.5282
47.1968	19.7548	47.1968	19.542
47.2163	20.1143	47.2163	19.6988
47.2358	19.2939	47.2358	19.6665
47.2553	19.6672	47.2553	20.4039
47.2748	19.2017	47.2748	19.3945
47.2943	19.5889	47.2943	19.9845
47.3138	19.7917	47.3138	19.6941
47.3333	20.0313	47.3333	19.6573
47.3528	18.939	47.3528	19.2885
47.3723	19.363	47.3723	19.1917
47.3918	19.9899	47.3918	19.837
47.4114	19.8193	47.4114	19.9016
47.4309	19.5889	47.4309	19.8002
47.4504	19.7548	47.4504	19.5144
47.4699	19.976	47.4699	20.0537
47.4894	19.6257	47.4894	19.141
47.5089	19.4967	47.5089	19.7126
47.5284	19.764	47.5284	19.6941
47.5479	19.5981	47.5479	20.238
47.5674	19.7041	47.5674	19.9108
47.5869	19.7179	47.5869	19.8877
47.6065	19.1372	47.6065	19.6112
47.626	19.1279	47.626	19.9845
47.6455	19.2985	47.6455	19.4084
47.665	19.5843	47.665	19.8324
47.6845	19.2017	47.6845	19.5927
47.704	19.3907	47.704	19.3715
47.7235	19.1602	47.7235	19.648
47.743	19.9299	47.743	18.9521
47.7625	20.1374	47.7625	19.4314
47.782	20.0083	47.782	19.5605
47.8015	19.741	47.8015	19.3577
47.8211	19.7825	47.8211	19.8555
47.8406	19.6995	47.8406	19.3254
47.8601	19.9023	47.8601	19.2102
47.8796	19.6672	47.8796	19.4775
47.8991	20.0959	47.8991	19.33
47.9186	20.0498	47.9186	19.3853
47.9381	18.7592	47.9381	19.4268
47.9576	19.6303	47.9576	19.7725
47.9771	19.6119	47.9771	19.4591
47.9967	19.5889	47.9967	19.602
48.0162	19.6672	48.0162	19.6296
48.0357	19.5474	48.0357	19.9707
48.0552	19.6303	48.0552	19.5835
48.0747	20.0267	48.0747	19.5973
48.0942	19.658	48.0942	19.5835
48.1137	19.7364	48.1137	19.814
48.1332	19.8055	48.1332	19.8693
48.1527	19.0913	48.1527	19.6803
48.1722	20.5153	48.1722	19.3807
48.1917	19.8055	48.1917	19.9615
48.2113	19.7688	48.2113	20.0352
48.2308	19.1696	48.2308	20.0767
48.2503	20.4508	48.2503	19.9016
48.2698	19.7181	48.2698	20.3993
48.2893	19.3033	48.2893	20.2795
48.3088	19.6997	48.3088	20.132
48.3283	20.2987	48.3283	20.3302
48.3478	20.2434	48.3478	20.0813
48.3673	19.7133	48.3673	20.5514
48.3869	20.0037	48.3869	20.0629
48.4064	20.0129	48.4064	20.1136
48.4259	19.6672	48.4259	20.0675
48.4454	19.1602	48.4454	19.6803
48.4649	20.0866	48.4649	19.0627
48.4844	19.4368	48.4844	19.8923
48.5039	19.7594	48.5039	19.1042
48.5234	19.5797	48.5234	19.1641
48.5429	19.5658	48.5429	19.8555
48.5624	19.2893	48.5624	19.6342
48.5819	20.0406	48.5819	19.6941
48.6015	19.7502	48.6015	19.6526
48.621	19.7225	48.621	19.4084
48.6405	19.7364	48.6405	19.3669
48.66	19.5382	48.66	19.8324
48.6795	19.4275	48.6795	19.7172
48.699	19.7456	48.699	19.1457
48.7185	19.7825	48.7185	19.5512
48.738	20.0083	48.738	19.5236
48.7575	19.8424	48.7575	19.3853
48.7771	18.8145	48.7771	18.8783
48.7966	19.4045	48.7966	19.1457
48.8161	19.3215	48.8161	19.7218
48.8356	19.8977	48.8356	19.1318
48.8551	19.87	48.8551	19.436
48.8746	19.4782	48.8746	19.5743
48.8941	19.8608	48.8941	19.6066
48.9136	19.4275	48.9136	19.6573
48.9331	19.6073	48.9331	19.8785
48.9526	20.0313	48.9526	19.9062
48.9721	19.3307	48.9721	19.5697
48.9916	19.6396	48.9916	19.3024
49.0112	19.3077	49.0112	19.8278
49.0307	19.4414	49.0307	19.1318
49.0502	19.658	49.0502	20.1458
49.0697	19.5658	49.0697	19.7679
49.0892	20.059	49.0892	19.9062
49.1087	20.3402	49.1087	19.6526
49.1282	19.8885	49.1282	20.0214
49.1477	20.0313	49.1477	19.9937
49.1672	20.0636	49.1672	19.8186
49.1868	19.6857	49.1868	19.9016
49.2063	20.1881	49.2063	20.5837
49.2258	19.4875	49.2258	20.238
49.2453	20.0083	49.2453	20.7312
49.2648	19.3354	49.2648	20.5607
49.2843	20.2019	49.2843	20.4224
49.3038	20.0313	49.3038	20.0168
49.3233	19.9806	49.3233	20.1136
49.3428	19.5382	49.3428	19.92
49.3623	19.9299	49.3623	20.2426
49.3819	20.1558	49.3819	19.5973
49.4014	20.0129	49.4014	19.5236
49.4209	20.3909	49.4209	20.2426
49.4404	19.7778	49.4404	20.1689
49.4599	19.8009	49.4599	20.0076
49.4794	19.9853	49.4794	20.1643
49.4989	20.46	49.4989	19.8831
49.5184	19.9069	49.5184	20.3947
49.5379	19.9576	49.5379	20.4731
49.5574	20.4646	49.5574	20.0997
49.5769	20.3955	49.5769	20.2472
49.5965	20.3724	49.5965	20.1504
49.616	20.2203	49.616	20.533
49.6355	20.755	49.6355	19.837
49.655	20.2848	49.655	20.2933
49.6745	20.0037	49.6745	20.5791
49.694	20.142	49.694	20.2057
49.7135	20.5706	49.7135	20.1597
49.733	21.0315	49.733	20.5699
49.7525	20.9486	49.7525	21.0216
49.7721	21.5017	49.7721	20.8741
49.7916	21.451	49.7916	21.3166
49.8111	20.7872	49.8111	21.0538
49.8306	21.3956	49.8306	21.2981
49.8501	22.0409	49.8501	20.8556
49.8696	21.5385	49.8696	21.6162
49.8891	22.405	49.8891	21.5148
49.9086	22.0916	49.9086	21.8927
49.9281	22.1193	49.9281	22.2753
49.9476	22.8153	49.9476	21.8051
49.9671	22.6355	49.9671	22.3306
49.9867	23.1978	49.9867	22.9021
50.0062	23.8523	50.0062	22.8698
50.0257	23.691	50.0257	23.8009
50.0452	25.3733	50.0452	23.8239
50.0647	26.1938	50.0647	25.0085
50.0842	26.7054	50.0842	24.8426
50.1037	27.5304	50.1037	25.7183
50.1232	28.0789	50.1232	26.4511
50.1427	29.245	50.1427	27.6403
50.1623	31.2823	50.1623	28.4008
50.1818	33.2365	50.1818	29.3088
50.2013	35.2738	50.2013	31.2585
50.2208	36.8178	50.2208	32.9224
50.2403	40.3116	50.2403	34.4065
50.2598	42.9895	50.2598	37.1075
50.2793	47.2115	50.2793	39.5642
50.2988	51.687	50.2988	42.4218
50.3183	57.3378	50.3183	47.137
50.3378	63.9334	50.3378	51.7461
50.3573	70.7043	50.3573	55.6916
50.3768	81.5173	50.3768	62.951
50.3964	94.1694	50.3964	70.8649
50.4159	106.554	50.4159	80.0509
50.4354	123.567	50.4354	91.7304
50.4549	143.566	50.4549	103.064
50.4744	163.104	50.4744	116.901
50.4939	179.245	50.4939	130.079
50.5134	185.762	50.5134	143.924
50.5329	176.526	50.5329	153.124
50.5524	159.905	50.5524	151.235
50.572	143.192	50.572	149.317
50.5915	132.029	50.5915	138.421
50.611	128.351	50.611	126.995
50.6305	124.465	50.6305	117.906
50.65	117.358	50.65	110.688
50.6695	104.78	50.6695	104.461
50.689	90.2931	50.689	96.6023
50.7085	74.5299	50.7085	87.3241
50.728	61.4122	50.728	75.9994
50.7475	52.9959	50.7475	64.6932
50.767	46.7828	50.767	54.9218
50.7866	41.2242	50.7866	47.6901
50.8061	38.1545	50.8061	42.703
50.8256	34.6469	50.8256	38.2874
50.8451	33.596	50.8451	35.2039
50.8646	30.6462	50.8646	33.2957
50.8841	30.5955	50.8841	30.9635
50.9036	28.3001	50.9036	29.0968
50.9231	27.8991	50.9231	27.9261
50.9426	26.2122	50.9426	27.1794
50.9622	26.2353	50.9622	25.7506
50.9817	24.9862	50.9817	25.4832
51.0012	24.304	51.0012	24.6075
51.0207	24.3639	51.0207	24.5844
51.0402	23.8201	51.0402	23.8792
51.0597	23.4606	51.0597	23.1464
51.0792	23.3822	51.0792	22.7776
51.0987	22.3497	51.0987	22.5933
51.1182	22.5756	51.1182	22.0632
51.1377	21.8381	51.1377	22.1324
51.1572	21.5984	51.1572	21.5424
51.1768	21.4371	51.1768	21.4871
51.1963	21.5478	51.1963	21.7037
51.2158	21.0315	51.2158	20.5468
51.2353	21.2159	51.2353	20.8326
51.2548	20.8886	51.2548	20.9985
51.2743	20.9854	51.2743	20.9017
51.2938	20.7872	51.2938	21.1322
51.3133	21.073	51.3133	20.5284
51.3328	20.4784	51.3328	19.9523
51.3524	20.4323	51.3524	20.3947
51.3719	20.5798	51.3719	20.0905
51.3914	20.8195	51.3914	20.109
51.4109	20.0359	51.4109	20.4915
51.4304	19.8009	51.4304	20.1366
51.4499	19.5612	51.4499	20.0306
51.4694	20.1881	51.4694	20.2749
51.4889	20.1097	51.4889	19.6204
51.5084	20.0037	51.5084	20.0859
51.5279	20.3494	51.5279	19.7264
51.5474	19.7963	51.5474	19.3438
51.567	19.5704	51.567	20.0583
51.5865	20.1374	51.5865	19.3669
51.606	19.7041	51.606	19.5927
51.6255	19.4875	51.6255	19.6158
51.645	20.377	51.645	19.625
51.6645	19.9806	51.6645	19.2977
51.684	18.5334	51.684	19.2885
51.7035	19.8516	51.7035	19.0443
51.723	19.9576	51.723	19.602
51.7425	19.7041	51.7425	19.3669
51.7621	19.6903	51.7621	18.9751
51.7816	19.8746	51.7816	18.8092
51.8011	19.4598	51.8011	19.0212
51.8206	19.4137	51.8206	18.8967
51.8401	19.5843	51.8401	19.602
51.8596	19.87	51.8596	18.7861
51.8791	19.5428	51.8791	18.8829
51.8986	19.6073	51.8986	19.2747
51.9181	19.3676	51.9181	19.1457
51.9376	19.3123	51.9376	19.201
51.9571	19.3261	51.9571	18.8645
51.9767	19.4736	51.9767	19.224
51.9962	19.0542	51.9962	19.4314
52.0157	19.3676	52.0157	19.0535
52.0352	19.3953	52.0352	19.3484
52.0547	19.3861	52.0547	19.0811
52.0742	19.7871	52.0742	18.7815
52.0937	19.0173	52.0937	19.1595
52.1132	19.3953	52.1132	19.2378
52.1327	19.0865	52.1327	19.0396
52.1523	18.8837	52.1523	18.8092
52.1718	18.9574	52.1718	18.6801
52.1913	19.4828	52.1913	19.2424
52.2108	19.1556	52.2108	18.6202
52.2303	18.6716	52.2303	18.9613
52.2498	19.0865	52.2498	18.8
52.2693	19.6903	52.2693	19.1457
52.2888	19.3584	52.2888	19.035
52.3083	19.257	52.3083	19.2378
52.3278	19.5382	52.3278	18.6801
52.3473	18.7684	52.3473	18.4128
52.3669	19.2616	52.3669	18.9336
52.3864	19.4921	52.3864	18.7907
52.4059	19.28	52.4059	19.1318
52.4254	19.0035	52.4254	18.6525
52.4449	19.7271	52.4449	18.5511
52.4644	19.2939	52.4644	18.8184
52.4839	19.0588	52.4839	18.8599
52.5034	19.0865	52.5034	18.2837
52.5229	19.2616	52.5229	18.7907
52.5425	19.2294	52.5425	19.3669
52.562	18.9851	52.562	19.0166
52.5815	18.8929	52.5815	18.528
52.601	18.7592	52.601	18.7446
52.6205	19.1787	52.6205	18.7631
52.64	18.6762	52.64	18.8507
52.6595	18.8744	52.6595	18.8276
52.679	19.1971	52.679	18.9613
52.6985	19.5428	52.6985	18.7585
52.718	19.2708	52.718	18.8737
52.7375	19.1003	52.7375	18.505
52.7571	18.9805	52.7571	18.694
52.7766	18.8606	52.7766	18.6847
52.7961	19.363	52.7961	18.6525
52.8156	19.3676	52.8156	18.6386
52.8351	19.2432	52.8351	18.8737
52.8546	19.3215	52.8546	18.505
52.8741	18.5241	52.8741	18.5234
52.8936	19.7825	52.8936	18.7769
52.9131	18.8468	52.9131	18.9152
52.9327	18.9943	52.9327	18.1455
52.9522	18.9482	52.9522	18.5741
52.9717	19.3768	52.9717	18.233
52.9912	19.1925	52.9912	18.7032
53.0107	19.1003	53.0107	18.3898
53.0302	19.3446	53.0302	18.7124
53.0497	19.6257	53.0497	18.8967
53.0692	18.9712	53.0692	18.6294
53.0887	18.9205	53.0887	18.8922
53.1082	19.0127	53.1082	18.7124
53.1277	18.8975	53.1277	18.9382
53.1472	18.8468	53.1472	18.7032
53.1668	19.3999	53.1668	18.3252
53.1863	18.939	53.1863	18.3437
53.2058	18.5564	53.2058	18.6064
53.2253	19.174	53.2253	18.7216
53.2448	18.8145	53.2448	18.2469
53.2643	18.6256	53.2643	18.5234
53.2838	18.8929	53.2838	18.2238
53.3033	18.9574	53.3033	18.4727
53.3228	18.9528	53.3228	18.2837
53.3424	18.9989	53.3424	18.5741
53.3619	19.0127	53.3619	18.6248
53.3814	19.1602	53.3814	18.5326
53.4009	19.0035	53.4009	18.7677
53.4204	18.7131	53.4204	18.3851
53.4399	19.2109	53.4399	18.7677
53.4594	18.9344	53.4594	18.4681
53.4789	18.8698	53.4789	19.1226
53.4984	18.6993	53.4984	18.7308
53.5179	19.34	53.5179	18.6156
53.5374	18.6256	53.5374	18.694
53.557	18.6302	53.557	18.6525
53.5765	18.7454	53.5765	18.2745
53.596	18.349	53.596	18.4635
53.6155	18.8514	53.6155	18.5787
53.635	18.6762	53.635	18.2238
53.6545	19.4091	53.6545	18.8599
53.674	19.3123	53.674	18.8691
53.6935	18.1047	53.6935	18.2883
53.713	19.257	53.713	18.5188
53.7326	18.538	53.7326	18.5879
53.7521	19.0542	53.7521	18.3206
53.7716	19.1095	53.7716	18.0625
53.7911	18.4827	53.7911	19.1042
53.8106	19.045	53.8106	18.3298
53.8301	19.3123	53.8301	18.5326
53.8496	19.1925	53.8496	18.7216
53.8691	19.0081	53.8691	18.1823
53.8886	18.7777	53.8886	18.3206
53.9081	18.9897	53.9081	18.5511
53.9276	19.2109	53.9276	18.7631
53.9472	18.5979	53.9472	18.7539
53.9667	18.9436	53.9667	18.5372
53.9862	18.3951	53.9862	18.611
54.0057	18.5241	54.0057	18.5326
54.0252	18.8238	54.0252	18.3759
54.0447	18.5887	54.0447	18.5649
54.0642	18.6901	54.0642	18.8507
54.0837	18.9712	54.0837	18.5465
54.1032	18.1693	54.1032	18.422
54.1228	19.3861	54.1228	18.5879
54.1423	18.6348	54.1423	18.9982
54.1618	18.8238	54.1618	18.7032
54.1813	18.4043	54.1813	18.7677
54.2008	18.2983	54.2008	18.5465
54.2203	18.4642	54.2203	19.0028
54.2398	18.9851	54.2398	18.6386
54.2593	18.6762	54.2593	18.8691
54.2788	18.9805	54.2788	18.9797
54.2983	18.4965	54.2983	19.2885
54.3178	19.1372	54.3178	18.8691
54.3374	18.3444	54.3374	18.9567
54.3569	18.8975	54.3569	18.6663
54.3764	18.7869	54.3764	18.4451
54.3959	18.962	54.3959	18.6386
54.4154	18.4504	54.4154	18.3851
54.4349	19.3861	54.4349	18.422
54.4544	18.9067	54.4544	18.5603
54.4739	18.8145	54.4739	18.7539
54.4934	19.1971	54.4934	18.7216
54.5129	18.4228	54.5129	18.6663
54.5324	18.6809	54.5324	18.4819
54.552	18.8883	54.552	18.3529
54.5715	18.4688	54.5715	18.2008
54.591	19.1141	54.591	18.399
54.6105	18.5656	54.6105	18.6156
54.63	18.7869	54.63	18.233
54.6495	18.9021	54.6495	18.2883
54.669	18.5702	54.669	18.5926
54.6885	18.5795	54.6885	18.7124
54.708	18.5518	54.708	18.8184
54.7276	18.644	54.7276	17.9288
54.7471	18.9436	54.7471	18.5096
54.7666	18.7638	54.7666	18.3529
54.7861	19.068	54.7861	18.9521
54.8056	18.7546	54.8056	18.5695
54.8251	19.1464	54.8251	18.4635
54.8446	18.962	54.8446	18.0256
54.8641	18.5149	54.8641	18.0809
54.8836	18.6302	54.8836	18.4635
54.9031	18.432	54.9031	18.3529
54.9226	18.667	54.9226	18.4635
54.9422	18.5334	54.9422	18.4681
54.9617	18.3859	54.9617	18.3898
54.9812	18.5334	54.9812	18.4451
55.0007	19.1602	55.0007	18.6064
55.0202	18.7454	55.0202	18.4865
55.0397	18.3951	55.0397	18.4958
55.0592	18.4228	55.0592	18.5096
55.0787	19.1279	55.0787	18.6064
55.0982	18.538	55.0982	18.0164
55.1178	18.2891	55.1178	18.6386
55.1373	19.1141	55.1373	18.2377
55.1568	18.5288	55.1568	18.717
55.1763	18.3121	55.1763	18.1685
55.1958	18.6071	55.1958	18.3483
55.2153	18.4228	55.2153	18.7585
55.2348	18.0448	55.2348	18.7769
55.2543	19.2939	55.2543	18.4958
55.2738	18.5979	55.2738	18.1455
55.2933	18.8744	55.2933	18.4128
55.3128	18.4043	55.3128	18.1455
55.3324	18.7777	55.3324	18.2423
55.3519	18.3536	55.3519	18.4543
55.3714	18.6163	55.3714	18.5695
55.3909	18.7592	55.3909	18.7631
55.4104	18.326	55.4104	18.3206
55.4299	18.3951	55.4299	18.0855
55.4494	18.6578	55.4494	18.6709
55.4689	18.5795	55.4689	18.4036
55.4884	18.3075	55.4884	18.1316
55.508	18.7638	55.508	18.3437
55.5275	18.4781	55.5275	18.4082
55.547	18.2845	55.547	18.21
55.5665	18.4873	55.5665	18.3068
55.586	19.1049	55.586	18.7032
55.6055	18.7684	55.6055	18.5234
55.625	19.0819	55.625	18.3667
55.6445	18.7592	55.6445	18.5004
55.664	18.3767	55.664	18.4497
55.6835	18.6117	55.6835	18.5372
55.703	18.5933	55.703	18.6064
55.7226	18.6025	55.7226	17.7675
55.7421	18.8652	55.7421	18.2515
55.7616	18.8376	55.7616	18.1224
55.7811	18.7638	55.7811	18.4312
55.8006	18.5011	55.8006	18.528
55.8201	18.3306	55.8201	18.4358
55.8396	18.8007	55.8396	18.8875
55.8591	18.9943	55.8591	18.4174
55.8786	18.9851	55.8786	18.5188
55.8981	17.9434	55.8981	18.5004
55.9177	18.7085	55.9177	18.5142
55.9372	18.8698	55.9372	17.832
55.9567	18.7131	55.9567	18.3898
55.9762	18.4504	55.9762	18.0579
55.9957	18.6348	55.9957	18.3851
56.0152	18.1554	56.0152	18.611
56.0347	18.9205	56.0347	17.9749
56.0542	18.8007	56.0542	18.3851
56.0737	18.8191	56.0737	18.9244
56.0932	18.3306	56.0932	18.6986
56.1127	18.7961	56.1127	18.021
56.1323	18.8698	56.1323	18.1777
56.1518	18.6762	56.1518	18.1685
56.1713	18.5426	56.1713	17.8228
56.1908	19.0911	56.1908	18.4773
56.2103	18.4734	56.2103	18.6893
56.2298	18.3674	56.2298	18.1501
56.2493	18.8099	56.2493	17.7721
56.2688	18.1831	56.2688	18.4082
56.2883	18.7362	56.2883	17.892
56.3079	17.8789	56.3079	17.8689
56.3274	18.2292	56.3274	18.2192
56.3469	18.2891	56.3469	18.1639
56.3664	18.9528	56.3664	17.9703
56.3859	18.9344	56.3859	18.1224
56.4054	17.6023	56.4054	17.9795
56.4249	18.4596	56.4249	18.4681
56.4444	18.4642	56.4444	18.1962
56.4639	18.7454	56.4639	18.4128
56.4834	18.4965	56.4834	18.9475
56.5029	18.4919	56.5029	18.4451
56.5225	18.8145	56.5225	18.2515
56.542	18.5702	56.542	18.0533
56.5615	18.5518	56.5615	18.5972
56.581	18.5656	56.581	18.2837
56.6005	18.2568	56.6005	17.7952
56.62	18.7777	56.62	18.3529
56.6395	18.3398	56.6395	18.0072
56.659	18.1508	56.659	17.9473
56.6785	18.2845	56.6785	17.9473
56.6981	18.5103	56.6981	18.3851
56.7176	18.6071	56.7176	18.2146
56.7371	18.3628	56.7371	18.1409
56.7566	18.5195	56.7566	18.4358
56.7761	18.4274	56.7761	18.4451
56.7956	18.3951	56.7956	18.3713
56.8151	18.3213	56.8151	18.0256
56.8346	17.9895	56.8346	18.4635
56.8541	18.3075	56.8541	18.3851
56.8736	18.6071	56.8736	18.6617
56.8931	17.8881	56.8931	18.8645
56.9127	18.538	56.9127	18.3298
56.9322	18.5011	56.9322	17.9749
56.9517	18.1877	56.9517	18.293
56.9712	17.9757	56.9712	17.9749
56.9907	18.4919	56.9907	17.8228
57.0102	18.4781	57.0102	18.233
57.0297	17.9803	57.0297	18.1409
57.0492	18.2983	57.0492	18.4635
57.0687	18.8053	57.0687	18.399
57.0883	17.9849	57.0883	17.9934
57.1078	18.1646	57.1078	18.3114
57.1273	17.9526	57.1273	18.3713
57.1468	18.4919	57.1468	18.1224
57.1663	18.856	57.1663	17.8228
57.1858	18.1278	57.1858	18.6432
57.2053	18.031	57.2053	18.0118
57.2248	18.1508	57.2248	18.0763
57.2443	18.4412	57.2443	18.1409
57.2638	18.22	57.2638	18.5557
57.2833	17.8789	57.2833	18.021
57.3028	18.0402	57.3028	18.4912
57.3224	18.8191	57.3224	18.3621
57.3419	18.5195	57.3419	18.5188
57.3614	18.2799	57.3614	18.293
57.3809	18.0817	57.3809	18.316
57.4004	18.4827	57.4004	18.2653
57.4199	18.2891	57.4199	18.2976
57.4394	18.3859	57.4394	18.1962
57.4589	18.3306	57.4589	18.2791
57.4784	18.432	57.4784	18.6248
57.498	18.7454	57.498	18.0671
57.5175	18.7731	57.5175	18.0533
57.537	18.4596	57.537	17.8597
57.5565	18.0863	57.5565	18.3437
57.576	18.1278	57.576	18.0395
57.5955	18.1969	57.5955	18.1501
57.615	18.6762	57.615	18.5557
57.6345	17.7129	57.6345	17.8459
57.654	18.2384	57.654	18.0994
57.6735	18.1831	57.6735	18.3759
57.693	18.1739	57.693	18.8691
57.7126	18.2983	57.7126	18.0901
57.7321	18.16	57.7321	18.3851
57.7516	18.3721	57.7516	18.2699
57.7711	18.1278	57.7711	18.0533
57.7906	17.9388	57.7906	18.5741
57.8101	18.7546	57.8101	18.4912
57.8296	17.9941	57.8296	18.2837
57.8491	18.0356	57.8491	17.9749
57.8686	18.2107	57.8686	18.0579
57.8882	18.0678	57.8882	18.1731
57.9077	18.2706	57.9077	18.2791
57.9272	18.4504	57.9272	17.8505
57.9467	18.455	57.9467	18.6479
57.9662	18.2292	57.9662	18.6156
57.9857	18.5149	57.9857	18.7861
58.0052	18.5241	58.0052	18.6064
58.0247	18.856	58.0247	18.3068
58.0442	18.5564	58.0442	17.8505
58.0637	18.5426	58.0637	18.2561
58.0832	17.4871	58.0832	18.3575
58.1028	18.2015	58.1028	17.9841
58.1223	18.0218	58.1223	18.528
58.1418	17.9572	58.1418	18.0072
58.1613	18.4504	58.1613	18.3298
58.1808	18.6855	58.1808	18.3252
58.2003	18.4965	58.2003	17.8505
58.2198	19.0772	58.2198	17.9934
58.2393	18.5288	58.2393	18.5557
58.2588	18.5518	58.2588	18.293
58.2784	18.6855	58.2784	18.1916
58.2979	18.4504	58.2979	18.2837
58.3174	18.1462	58.3174	18.505
58.3369	18.6163	58.3369	17.9058
58.3564	18.6117	58.3564	18.422
58.3759	18.1554	58.3759	17.9196
58.3954	18.1001	58.3954	17.8781
58.4149	18.1969	58.4149	18.2377
58.4344	18.5103	58.4344	18.3437
58.4539	18.1001	58.4539	17.7906
58.4734	18.5702	58.4734	18.6663
58.493	18.5472	58.493	18.0118
58.5125	18.3075	58.5125	18.1455
58.532	18.6163	58.532	18.0855
58.5515	18.7961	58.5515	17.7214
58.571	18.4089	58.571	18.1777
58.5905	18.5288	58.5905	18.3575
58.61	17.9434	58.61	18.1916
58.6295	18.6209	58.6295	17.8551
58.649	18.2153	58.649	18.0717
58.6685	18.0494	58.6685	18.0625
58.688	17.8051	58.688	17.9519
58.7076	18.3306	58.7076	18.3483
58.7271	18.538	58.7271	18.021
58.7466	17.759	58.7466	18.5188
58.7661	18.3444	58.7661	18.0994
58.7856	18.1646	58.7856	17.7998
58.8051	18.2753	58.8051	18.1455
58.8246	18.4734	58.8246	17.8827
58.8441	18.0356	58.8441	18.4312
58.8636	17.7775	58.8636	17.7906
58.8832	18.4919	58.8832	17.9288
58.9027	18.6901	58.9027	18.2976
58.9222	18.1969	58.9222	18.5142
58.9417	18.4734	58.9417	18.1777
[truncated: 2,104 more rows]
