# Supplementary material for: Manufacturing of high strength and high conductivity copper with laser powder bed fusion
Source: Nat Commun. 2024 Feb 12;15:1283. doi: 10.1038/s41467-024-45732-y (PMC10861549; doi:10.1038/s41467-024-45732-y)
Supplement: Supplementary file 3 — Source data [file 41467_2024_45732_MOESM3_ESM.zip › 429629_2_data_set_8610696_s82fdf/Source Data/Supporting_data_for_Supplementary_Fig._5c.xlsx]

## Sheet: Left
The one-dimensional concentration profile for APT
Distance [nm]	B [at.%]	Cu [at.%]	La [at.%]	B [at.%] σ	Cu [at.%] σ	La [at.%] σ
0	0	99.4624	0	0	0.536187	0
0.1	0	98.8506	0	0	0.808082	0
0.2	0.625	98.75	0	0.623044	0.878342	0
0.3	0	98.8701	0	0	0.794464	0
0.4	0	99.5146	0	0	0.484257	0
0.5	0	99.3711	0	0	0.62695	0
0.6	0.537634	98.9247	0	0.536187	0.756231	0
0.7	0.510204	98.4694	0	0.508901	0.87691	0
0.8	0	98.8506	0	0	0.808082	0
0.9	0	98.9796	0.510204	0	0.717847	0.508901
1	0.458716	99.5413	0	0.457662	0.457662	0
1.1	0.46729	99.5327	0	0.466197	0.466197	0
1.2	0	99.4819	0	0	0.516791	0
1.3	0.505051	99.4949	0	0.503774	0.503774	0
1.4	0.520833	98.9583	0	0.519475	0.732723	0
1.5	0	100	0	0	0	0
1.6	0	99.5074	0.492611	0	0.491396	0.491396
1.7	0	100	0	0	0	0
1.8	0	98.2857	0.571429	0	0.981223	0.569794
1.9	0	98.9189	0	0	0.760296	0
2	0	100	0	0	0	0
2.1	0	98.2036	0	0	1.0278	0
2.2	0	100	0	0	0	0
2.3	0	100	0	0	0	0
2.4	0.588235	99.4118	0	0.586503	0.586503	0
2.5	0	100	0	0	0	0
2.6	0	100	0	0	0	0
2.7	0	98.895	0	0	0.777005	0
2.8	0	98.7952	0	0	0.846788	0
2.9	0	100	0	0	0	0
3	0	100	0	0	0	0
3.1	0	98.7421	0	0	0.883831	0
3.2	1.21951	98.7805	0	0.857051	0.857051	0
3.3	0.497512	99.5025	0	0.496273	0.496273	0
3.4	0	100	0	0	0	0
3.5	0	100	0	0	0	0
3.6	0.485437	99.5146	0	0.484257	0.484257	0
3.7	0.934579	98.5981	0.46729	0.657752	0.803676	0.466197
3.8	1.03627	98.9637	0	0.728947	0.728947	0
3.9	0.858369	98.2833	0	0.604348	0.850969	0
4	0.420168	99.1597	0	0.419284	0.591705	0
4.1	0	99.5614	0.438596	0	0.437634	0.437634
4.2	2.29885	96.5517	1.14943	1.13614	1.38327	0.808082
4.3	2.38095	97.619	0	1.05204	1.05204	0
4.4	2.18341	96.5066	0.873362	0.96573	1.21336	0.614858
4.5	4.67836	91.8129	2.92398	1.6149	2.09662	1.28838
4.6	3.15789	94.2105	1.57895	1.26869	1.69431	0.90438
4.7	2.77778	96.1111	0.555556	1.22488	1.441	0.55401
4.8	4.62428	93.6416	0.578035	1.59668	1.85517	0.576362
4.9	3.97727	94.8864	1.13636	1.47307	1.66039	0.798952
5	1.91083	96.1783	1.91083	1.09263	1.53008	1.09263
5.1	7.45342	89.441	0.621118	2.06988	2.42196	0.619186
5.2	5.91398	89.7849	2.15054	1.7296	2.22058	1.06364
5.3	5.84416	90.9091	3.24675	1.89027	2.31658	1.42823
5.4	4.24242	92.1212	2.42424	1.5691	2.09733	1.19734
5.5	5.40541	94.0541	0.540541	1.6625	1.73865	0.539078
5.6	3.09278	95.3608	1.54639	1.24295	1.5101	0.88588
5.7	7.40741	90.7407	1.23457	2.05761	2.27736	0.867566
5.8	3.65854	92.0732	3.04878	1.46601	2.10957	1.34251
5.9	4.16667	92.8571	2.97619	1.54169	1.98696	1.31104
6	4.97238	93.3702	1.65746	1.61573	1.84934	0.948971
6.1	5.6962	91.1392	0.632911	1.84386	2.26079	0.630905
6.2	6.76692	90.2256	3.00752	2.17798	2.57505	1.48097
6.3	4.32432	92.4324	2.7027	1.49546	1.94448	1.19224
6.4	5.74713	91.954	1.72414	1.7644	2.06205	0.986813
6.5	4.16667	93.9815	1.85185	1.35965	1.61823	0.917312
6.6	1.06383	96.2766	2.12766	0.748229	1.38087	1.05245
6.7	2.77778	95.3704	1.38889	1.11816	1.42973	0.796287
6.8	1.88679	97.3585	0.754717	0.835801	0.985122	0.531648
6.9	1.75439	96.4912	0.701754	0.777672	1.08993	0.494471
7	1.96078	98.0392	0	0.86825	0.86825	0
7.1	0.793651	99.2063	0	0.558964	0.558964	0
7.2	0	99.6403	0.359712	0	0.359065	0.359065
7.3	0.404858	99.1903	0.404858	0.404038	0.570233	0.404038
7.4	0.442478	99.115	0.442478	0.441498	0.622983	0.441498
7.5	0	99.177	0	0	0.579581	0
7.6	0	100	0	0	0	0
7.7	0.490196	99.0196	0	0.488993	0.689835	0
7.8	0	100	0	0	0	0
7.9	0	100	0	0	0	0
8	0	100	0	0	0	0
8.1	0	99.4709	0	0	0.527699	0
8.2	0	100	0	0	0	0
8.3	0	100	0	0	0	0
8.4	0	100	0	0	0	0
8.5	0	100	0	0	0	0
8.6	0	100	0	0	0	0
8.7	0	100	0	0	0	0
8.8	0	100	0	0	0	0
8.9	0	100	0	0	0	0
9	1.20482	98.7952	0	0.6914	0.6914	0
9.1	0	99.569	0	0	0.430105	0
9.2	0	99.6094	0	0	0.389861	0
9.3	0	99.6364	0	0	0.362975	0
9.4	0.387597	99.6124	0	0.386845	0.386845	0
9.5	0.406504	99.5935	0	0.405677	0.405677	0
9.6	0.45045	99.5495	0	0.449435	0.449435	0
9.7	0	100	0	0	0	0
9.8	0	99.5833	0	0	0.415798	0
9.9	0.401606	99.5984	0	0.400799	0.400799	0
10	1.1236	98.3146	0.561798	0.790026	0.964827	0.560217
10.1	0	100	0	0	0	0
10.2	0	100	0	0	0	0
10.3	0.49505	98.5149	0	0.493823	0.85106	0
10.4	1.44231	97.1154	0	0.82669	1.16053	0
10.5	0	99.5074	0	0	0.491396	0
10.6	0.52356	97.9058	0	0.522188	1.0361	0
10.7	0.904977	99.095	0	0.637014	0.637014	0
10.8	0	100	0	0	0	0

## Sheet: Right
The one-dimensional concentration profile for APT
Distance [nm]	B [at.%]	Cu [at.%]	La [at.%]	B [at.%] σ	Cu [at.%] σ	La [at.%] σ
0	0	97.7273	0	0	1.58869	0
0.1	0	100	0	0	0	0
0.2	0	100	0	0	0	0
0.3	0	100	0	0	0	0
0.4	0	100	0	0	0	0
0.5	0	100	0	0	0	0
0.6	1.2987	94.8052	0	1.29024	2.52904	0
0.7	1.49254	98.5075	0	1.48136	1.48136	0
0.8	3.22581	96.7742	0	2.2439	2.2439	0
0.9	2.04082	97.9592	0	2.01988	2.01988	0
1	3.63636	94.5455	0	2.52411	3.06209	0
1.1	3.22581	96.7742	0	3.17335	3.17335	0
1.2	0	93.3333	0	0	4.5542	0
1.3	0	100	0	0	0	0
1.4	2.85714	94.2857	0	2.81603	3.92347	0
1.5	0	96.4286	0	0	3.50707	0
1.6	0	100	0	0	0	0
1.7	0	100	0	0	0	0
1.8	0	100	0	0	0	0
1.9	0	98.4375	0	0	1.55024	0
2	0	100	0	0	0	0
2.1	1.85185	98.1481	0	1.83462	1.83462	0
2.2	1.40845	98.5915	0	1.3985	1.3985	0
2.3	3.84615	94.2308	0.961538	1.88573	2.28633	0.956905
2.4	7.62712	85.5932	6.77966	2.4435	3.23268	2.31429
2.5	8.33333	87.8205	3.84615	2.21285	2.61849	1.53969
2.6	14.2857	78.9916	5.88235	3.20778	3.73434	2.15694
2.7	19.1919	71.7172	6.06061	3.95794	4.52643	2.39808
2.8	17.9487	71.7949	10.2564	4.34522	5.09523	3.4352
2.9	14.9425	74.7126	9.1954	3.82216	4.66003	3.09799
3	18.4783	72.8261	6.52174	4.04644	4.63795	2.5742
3.1	9.375	85.4167	5.20833	2.97491	3.60217	2.26777
3.2	1.69492	95.7627	0	1.18829	1.85439	0
3.3	2.25564	96.2406	1.50376	1.28752	1.64935	1.05529
3.4	2.72109	95.9184	0.680272	1.34191	1.63196	0.677954
3.5	2.06186	97.9381	0	1.02024	1.02024	0
3.6	0.956938	98.0861	0.956938	0.673412	0.947736	0.673412
3.7	1.16279	98.8372	0	0.817423	0.817423	0
3.8	1.74419	97.6744	0	0.998186	1.14919	0
3.9	2.41935	95.1613	2.41935	1.37981	1.92701	1.37981
4	3.44828	96.5517	0	2.39589	2.39589	0
4.1	0	100	0	0	0	0
4.2	0	100	0	0	0	0
4.3	0	100	0	0	0	0
4.4	0	100	0	0	0	0
4.5	3.125	96.875	0	3.07578	3.07578	0
4.6	1.42857	91.4286	0	1.41833	3.34594	0
4.7	2.5641	94.8718	0	2.53102	3.53199	0
4.8	0	100	0	0	0	0
4.9	2.85714	97.1429	0	2.81603	2.81603	0
5	1.78571	98.2143	0	1.7697	1.7697	0
5.1	0.943396	98.1132	0	0.938936	1.32152	0
5.2	0.581395	98.2558	0	0.579703	0.998186	0
5.3	0.526316	99.4737	0	0.524929	0.524929	0
5.4	0	100	0	0	0	0
5.5	1.05263	95.7895	0	0.740395	1.45697	0
5.6	0.606061	98.7879	0	0.604221	0.851889	0
5.7	0	100	0	0	0	0
5.8	0	99.4505	0	0	0.547939	0
5.9	0.47619	99.0476	0	0.475055	0.670221	0
6	0	100	0	0	0	0
6.1	0	100	0	0	0	0
6.2	0	99.1111	0	0	0.62574	0
6.3	1.41509	96.6981	1.41509	0.811204	1.22722	0.811204
6.4	5.78947	92.1053	1.05263	1.69431	1.95629	0.740395
6.5	7.37705	90.9836	0.819672	2.36658	2.59309	0.816306
6.6	9.32203	86.4407	3.38983	2.67649	3.15164	1.66594
6.7	9.57447	82.9787	3.19149	3.03486	3.87628	1.81297
6.8	11.5385	80.7692	5.12821	3.61746	4.46246	2.49749
6.9	18.5185	68.5185	11.1111	5.2861	6.32026	4.27667
7	26.6667	56.6667	16.6667	8.07373	9.0472	6.80414
7.1	28.8889	60	8.88889	6.7566	7.30297	4.24232
7.2	23.5294	55.8824	14.7059	7.27467	8.51538	6.07387
7.3	27.7778	61.1111	9.25926	6.09519	6.63401	3.9445
7.4	35.7143	50	9.52381	7.39356	7.71517	4.52947
7.5	35.8974	51.2821	10.2564	7.68134	8.00378	4.85811
7.6	26.8657	67.1642	2.98507	5.41529	5.73727	2.07902
7.7	13.6364	79.5455	6.81818	5.17355	6.08102	3.79991
7.8	14.8148	75.9259	5.55556	4.8343	5.81799	3.11713
7.9	13.0435	81.5217	3.26087	3.51119	4.04644	1.85171
8	7.29167	85.4167	5.20833	2.65361	3.60217	2.26777
8.1	9.64912	85.9649	2.63158	2.7654	3.25324	1.49922
8.2	8.33333	84.375	5.20833	2.82085	3.70579	2.26777
8.3	4.8	91.2	3.2	1.91198	2.53387	1.57419
8.4	6.72269	93.2773	0	2.29555	2.29555	0
8.5	3.27869	94.2623	0.819672	1.61225	2.10551	0.816306
8.6	3.75	86.25	2.5	2.12408	3.85022	1.74553
8.7	2.46914	95.0617	1.23457	1.72425	2.4074	1.22692
8.8	4.58716	94.4954	0	2.00383	2.18451	0
8.9	0	98.9474	1.05263	0	1.04708	1.04708
9	1.72414	97.4138	0.862069	1.20859	1.47371	0.858345
9.1	0	99.3789	0.621118	0	0.619186	0.619186
9.2	0	100	0	0	0	0
9.3	0.952381	99.0476	0	0.670221	0.670221	0
9.4	0	99.1701	0	0	0.584371	0
9.5	0	98.2533	0	0	0.865701	0
9.6	0	100	0	0	0	0
9.7	0	100	0	0	0	0
9.8	0.471698	99.0566	0	0.470584	0.663928	0
9.9	0	100	0	0	0	0
10	1.52672	98.0916	0	0.757509	0.845278	0
10.1	0	100	0	0	0	0
10.2	0	100	0	0	0	0
10.3	0	99.6656	0	0	0.333888	0
10.4	0	99.2647	0	0	0.518016	0
10.5	0	100	0	0	0	0
10.6	0	100	0	0	0	0
10.7	0.649351	98.3766	0	0.457667	0.720079	0
10.8	0	100	0	0	0	0
10.9	0	99.2982	0	0	0.494471	0
11	0	99.6894	0	0	0.310076	0
11.1	0	98.524	0.369004	0	0.732541	0.368322
11.2	0	99.4203	0	0	0.408727	0
11.3	0	99.6795	0	0	0.319999	0
11.4	0	99.6825	0	0	0.316956	0
11.5	0	100	0	0	0	0
11.6	0	100	0	0	0	0
11.7	1.21581	98.7842	0	0.604196	0.604196	0
11.8	0.273973	99.1781	0	0.273597	0.47258	0
11.9	0	98.6188	0.276243	0	0.613418	0.275861
12	0.269542	99.4609	0	0.269178	0.380161	0
12.1	0.543478	99.1848	0	0.383251	0.468744	0
12.2	0	99.2126	0	0	0.784295	0
