# Supplementary material for: Manufacturing of high strength and high conductivity copper with laser powder bed fusion
Source: Nat Commun. 2024 Feb 12;15:1283. doi: 10.1038/s41467-024-45732-y (PMC10861549; doi:10.1038/s41467-024-45732-y)
Supplement: Supplementary file 3 — Source data [file 41467_2024_45732_MOESM3_ESM.zip › 429629_2_data_set_8610696_s82fdf/Source Data/Supporting_data_for_Supplementary_Fig._7c.xlsx]

## Sheet: Sheet1
Tensile stress-strain data of 0.5LaB6-Cu, 1.0LaB6-Cu and 2.0LaB6-Cu
0.5LaB6-Cu		1.0LaB6-Cu		2.0LaB6-Cu
Engineering strain [%]	Engineering stress [MPa]	Engineering strain [%]	Engineering stress [MPa]	Engineering strain [%]	Engineering stress [MPa]
0.0003	11.9445	0.001	27.3446	0.0024	27.5238
0.0013	15.562	0.0015	29.233	0.0027	34.2126
0.0022	19.1432	0.0019	31.1161	0.0028	37.9203
0.0025	22.6882	0.003	32.994	0.0027	40.6306
0.0036	26.1969	0.0039	34.8665	0.0027	42.8845
0.0045	29.6693	0.0053	36.7339	0.0027	44.89
0.0047	33.1054	0.0059	38.5959	0.0027	46.7443
0.0055	36.5053	0.006	40.4527	0.0036	48.4989
0.0075	39.8689	0.0059	42.3042	0.0041	50.1833
0.0106	43.1962	0.0059	44.1505	0.0048	51.8162
0.0157	46.4873	0.0072	45.9915	0.0053	53.4094
0.0306	49.742	0.0085	47.8272	0.0056	54.9713
0.0478	52.9606	0.0089	49.6577	0.0058	56.5074
0.0547	56.1428	0.0093	51.4829	0.0069	58.022
0.0565	59.2888	0.0108	53.3028	0.0079	59.5182
0.0567	62.3984	0.0127	55.1175	0.0084	60.9983
0.0562	65.4719	0.0148	56.9269	0.0099	62.4642
0.056	68.509	0.0169	58.731	0.0117	63.9171
0.057	71.5099	0.018	60.5299	0.0137	65.3583
0.0577	74.4745	0.0197	62.3235	0.0157	66.7887
0.061	77.4028	0.0221	64.1119	0.0164	68.209
0.064	80.2949	0.0255	65.8949	0.017	69.6197
0.0655	83.1507	0.032	67.6727	0.0183	71.0215
0.0688	85.9702	0.0424	69.4453	0.0189	72.4148
0.0706	88.7534	0.055	71.2126	0.0192	73.7998
0.0733	91.5004	0.0753	72.9746	0.0211	75.1768
0.0767	94.2111	0.0911	74.7313	0.0235	76.5463
0.081	96.8855	0.0934	76.4828	0.0257	77.9083
0.0822	99.5236	0.0927	78.229	0.0291	79.263
0.082	102.126	0.0948	79.97	0.033	80.6107
0.0828	104.691	0.0981	81.7057	0.0378	81.9514
0.0853	107.221	0.1001	83.4361	0.0433	83.2853
0.0873	109.713	0.0992	85.1612	0.0503	84.6125
0.0888	112.17	0.0979	86.8811	0.057	85.9332
0.0899	114.591	0.1033	88.5958	0.0612	87.2473
0.0924	116.975	0.1079	90.3051	0.0682	88.555
0.0969	119.323	0.1111	92.0092	0.0745	89.8563
0.1016	121.635	0.1123	93.7081	0.0787	91.1514
0.1056	123.91	0.1134	95.4016	0.0809	92.4402
0.109	126.149	0.1143	97.0899	0.08	93.7228
0.1128	128.352	0.1145	98.773	0.0823	94.9992
0.1155	130.519	0.1145	100.451	0.0872	96.2696
0.1163	132.649	0.1145	102.123	0.0912	97.5339
0.1183	134.743	0.115	103.79	0.0951	98.7921
0.1236	136.801	0.1162	105.452	0.0986	100.044
0.1299	138.822	0.1171	107.109	0.1023	101.291
0.129	140.808	0.1173	108.761	0.1054	102.531
0.1276	142.757	0.1174	110.407	0.1077	103.765
0.1324	144.669	0.1169	112.048	0.1085	104.994
0.1372	146.546	0.1157	113.683	0.1097	106.217
0.1398	148.386	0.1163	115.314	0.1112	107.433
0.1412	150.077	0.1172	116.939	0.1136	108.644
0.1426	151.713	0.1191	118.559	0.1162	109.849
0.1447	153.305	0.1214	120.173	0.1185	111.049
0.1475	154.863	0.1238	121.783	0.121	112.242
0.15	156.391	0.1266	123.387	0.1235	113.43
0.1523	157.895	0.1289	124.985	0.1258	114.612
0.1549	159.378	0.131	126.579	0.1271	115.788
0.1571	160.841	0.1321	128.167	0.1285	116.959
0.1594	162.285	0.1337	129.75	0.1296	118.123
0.1614	163.71	0.136	131.328	0.1311	119.282
0.1629	165.118	0.1382	132.9	0.1325	120.834
0.1648	166.509	0.1402	134.468	0.1343	122.064
0.1666	167.868	0.1427	136.03	0.1352	123.29
0.1685	169.183	0.1461	137.586	0.1357	124.512
0.1708	170.45	0.15	139.138	0.1372	125.729
0.1732	171.667	0.1534	140.684	0.1394	126.943
0.1754	172.836	0.1555	142.225	0.142	128.152
0.1774	173.96	0.1574	143.76	0.1449	129.357
0.1796	175.044	0.1596	145.291	0.1478	130.558
0.182	176.09	0.1612	146.816	0.1503	131.755
0.1831	177.103	0.1631	148.335	0.1525	132.948
0.1841	178.082	0.1656	149.85	0.1553	134.136
0.1861	179.031	0.1686	151.359	0.1582	135.32
0.1875	179.952	0.1716	152.863	0.1597	136.5
0.1883	180.845	0.1738	154.362	0.1614	137.676
0.19	181.714	0.1767	155.856	0.1638	138.848
0.1918	182.558	0.18	157.344	0.1665	140.016
0.1939	183.377	0.183	158.827	0.1691	141.179
0.1961	184.171	0.1855	160.304	0.1722	142.338
0.198	184.942	0.1874	161.777	0.1749	143.493
0.2003	185.692	0.1892	163.244	0.1763	144.644
0.2023	186.423	0.1917	164.706	0.1784	145.791
0.2045	187.137	0.195	166.162	0.1811	146.934
0.2073	187.835	0.1981	167.614	0.1836	148.072
0.2098	188.522	0.1999	169.06	0.1858	149.206
0.2123	189.203	0.2018	170.501	0.1883	150.337
0.2151	189.879	0.2041	171.936	0.191	151.462
0.2177	190.548	0.2057	173.367	0.1932	152.584
0.2203	191.208	0.2075	174.792	0.1955	153.702
0.223	191.856	0.2088	176.211	0.1983	154.815
0.2258	192.493	0.2105	177.626	0.2017	155.924
0.2292	193.118	0.2123	179.035	0.2049	157.03
0.232	193.733	0.2149	180.439	0.2074	158.131
0.234	194.338	0.2171	181.838	0.2088	159.227
0.2358	194.934	0.2192	183.231	0.2101	160.32
0.2378	195.517	0.2205	184.619	0.2108	161.408
0.2397	196.082	0.2223	186.002	0.2123	162.493
0.2412	196.639	0.2248	187.38	0.214	163.573
0.243	197.194	0.2271	188.752	0.2157	164.649
0.2449	197.745	0.2298	190.119	0.2168	165.72
0.2464	198.29	0.2323	191.481	0.2183	166.788
0.2477	198.823	0.235	192.838	0.2194	167.851
0.2491	199.344	0.238	194.189	0.222	168.911
0.2508	199.853	0.2417	195.535	0.2241	169.966
0.2527	200.35	0.2443	196.876	0.2259	171.017
0.2544	200.837	0.2469	198.212	0.2279	172.063
0.2552	201.312	0.2498	199.542	0.2298	173.106
0.2565	201.775	0.2528	200.867	0.2318	174.144
0.2574	202.226	0.2549	202.187	0.2341	175.179
0.2588	202.665	0.2565	203.501	0.237	176.209
0.2605	203.093	0.2582	204.81	0.2398	177.234
0.2619	203.511	0.2602	206.114	0.2423	178.256
0.2635	203.922	0.2618	207.413	0.2444	179.274
0.2652	204.325	0.2644	208.706	0.2467	180.287
0.2677	204.72	0.2678	209.994	0.2485	181.296
0.2708	205.106	0.2698	211.277	0.2505	182.302
0.2733	205.484	0.2702	212.555	0.2522	183.302
0.2757	205.853	0.2701	213.827	0.2544	184.299
0.2778	206.215	0.2701	215.094	0.2575	185.292
0.2799	206.572	0.2716	216.356	0.2603	186.28
0.282	206.923	0.2738	217.613	0.2626	187.264
0.2846	207.27	0.2754	218.864	0.2645	188.244
0.2874	207.613	0.2768	220.11	0.2665	189.22
0.2903	207.953	0.2795	221.351	0.2689	190.192
0.2932	208.292	0.2822	222.586	0.2709	191.16
0.2957	208.632	0.2852	223.816	0.2736	192.123
0.2977	208.973	0.2888	225.041	0.2759	193.082
0.3	209.317	0.2912	226.261	0.2779	194.037
0.3024	209.662	0.2943	227.475	0.2798	194.988
0.3039	210.007	0.2977	228.685	0.2813	195.935
0.3054	210.352	0.3006	229.888	0.2831	196.878
0.307	210.695	0.3031	231.087	0.2848	197.816
0.3091	211.038	0.3048	232.28	0.2866	198.75
0.3111	211.382	0.3059	233.469	0.2885	199.68
0.3131	211.726	0.3078	234.651	0.2902	200.606
0.3147	212.067	0.3103	235.829	0.2924	201.528
0.316	212.405	0.3128	237.001	0.2943	202.445
0.3172	212.739	0.3144	238.168	0.2955	203.359
0.3177	213.067	0.3164	239.33	0.2977	204.268
0.3195	213.39	0.3184	240.487	0.2998	205.173
0.3216	213.708	0.3196	241.638	0.3017	206.074
0.3236	214.018	0.3206	242.784	0.3028	206.971
0.3245	214.321	0.3221	243.924	0.3033	207.863
0.3258	214.614	0.324	245.06	0.3047	208.752
0.3277	214.897	0.3255	246.19	0.3068	209.636
0.3298	215.168	0.3275	247.315	0.3085	210.516
0.3324	215.429	0.3298	248.435	0.3104	211.392
0.3356	215.681	0.3314	249.549	0.3125	212.264
0.3384	215.924	0.3325	250.658	0.3138	213.131
0.3408	216.159	0.3339	251.762	0.3155	213.994
0.3427	216.389	0.3347	252.861	0.3168	214.854
0.3444	216.615	0.336	253.954	0.3191	215.709
0.3461	216.84	0.3382	255.042	0.3213	216.56
0.3478	217.065	0.3412	256.125	0.3236	217.406
0.3495	217.292	0.3431	257.202	0.3261	218.249
0.3513	217.52	0.345	258.274	0.3287	219.087
0.3525	217.749	0.3467	259.341	0.331	219.921
0.3541	217.977	0.3496	260.403	0.3336	220.751
0.3561	218.204	0.3519	261.46	0.337	221.577
0.3583	218.433	0.354	262.511	0.3399	222.399
0.3608	218.662	0.3552	263.557	0.3416	223.217
0.3632	218.894	0.3571	264.597	0.3431	224.03
0.3654	219.128	0.3596	265.633	0.3443	224.839
0.3675	219.365	0.3616	266.663	0.3458	225.644
0.3694	219.606	0.3634	267.688	0.3477	226.445
0.3713	219.852	0.3653	268.707	0.3499	227.242
0.3738	220.101	0.3671	269.722	0.3514	228.034
0.376	220.349	0.3699	270.731	0.3528	228.823
0.3784	220.592	0.3721	271.735	0.3541	229.607
0.3809	220.828	0.3739	272.733	0.3558	230.387
0.3834	221.054	0.3754	273.726	0.3574	231.163
0.3857	221.269	0.3762	274.715	0.3591	231.935
0.3881	221.474	0.3777	275.697	0.3603	232.702
0.3906	221.668	0.38	276.675	0.3624	233.465
0.3924	221.852	0.3817	277.647	0.3649	234.225
0.3942	222.024	0.3834	278.614	0.3678	234.98
0.3959	222.186	0.3861	279.576	0.3711	235.731
0.3976	222.338	0.3898	280.532	0.3746	236.477
0.3991	222.481	0.3937	281.483	0.3775	237.22
0.4007	222.617	0.3961	282.429	0.3803	237.958
0.4024	222.747	0.3982	283.37	0.3827	238.692
0.404	222.872	0.4012	284.305	0.3847	239.422
0.4058	222.994	0.4049	285.235	0.3874	240.148
0.4074	223.116	0.4084	286.16	0.3889	240.87
0.4087	223.238	0.4112	287.08	0.3889	241.587
0.4098	223.363	0.4135	287.994	0.3893	242.301
0.4102	223.49	0.4157	288.903	0.3902	243.01
0.4111	223.621	0.4175	289.807	0.3918	243.715
0.4122	223.757	0.4191	290.705	0.3938	244.416
0.4136	223.898	0.4204	291.598	0.3948	245.111
0.415	224.045	0.422	292.486	0.395	245.8
0.4169	224.197	0.4234	293.369	0.3959	246.482
0.4189	224.354	0.4251	294.246	0.3973	247.159
0.421	224.513	0.4267	295.119	0.3993	247.829
0.4234	224.677	0.4281	295.986	0.4009	248.493
0.4265	224.843	0.4284	296.847	0.4033	249.151
0.4292	225.013	0.4284	297.704	0.406	249.802
0.4322	225.185	0.4286	298.555	0.4083	250.447
0.4352	225.357	0.4301	299.401	0.4105	251.085
0.4379	225.526	0.4312	300.241	0.413	251.716
0.4409	225.693	0.4315	301.076	0.4161	252.341
0.4445	225.856	0.4314	301.906	0.4195	252.959
0.4483	226.015	0.4315	302.731	0.423	253.57
0.4521	226.171	0.4329	303.551	0.4267	254.175
0.4553	226.324	0.434	304.365	0.4297	254.773
0.4584	226.471	0.4357	305.174	0.4324	255.364
0.4615	226.61	0.4375	305.978	0.4359	255.948
0.4638	226.737	0.4399	306.776	0.4395	256.525
0.4656	226.853	0.4422	307.569	0.442	257.095
0.4675	226.959	0.4441	308.357	0.4438	257.658
0.47	227.056	0.4467	309.14	0.4458	258.215
0.4721	227.147	0.4496	309.917	0.448	258.764
0.4735	227.231	0.4529	310.69	0.4499	259.307
0.4747	227.31	0.456	311.456	0.4514	259.843
0.4751	227.389	0.4598	312.218	0.4518	260.371
0.4754	227.47	0.464	312.974	0.4525	260.893
0.4756	227.555	0.4683	313.725	0.4537	261.408
0.4753	227.645	0.4725	314.471	0.4544	261.917
0.4752	227.741	0.4768	315.212	0.4548	262.418
0.4753	227.849	0.4809	315.947	0.4558	262.913
0.4765	227.967	0.4846	316.677	0.4568	263.401
0.4774	228.091	0.4885	317.402	0.4579	263.883
0.4786	228.222	0.4918	318.121	0.4593	264.358
0.4795	228.362	0.4948	318.835	0.4598	264.827
0.4808	228.507	0.4977	319.544	0.4599	265.29
0.4822	228.658	0.4989	320.248	0.4602	265.747
0.4838	228.81	0.4991	320.947	0.4616	266.197
0.4856	228.958	0.5001	321.64	0.4634	266.642
0.4876	229.102	0.5013	322.328	0.4648	267.08
0.4903	229.242	0.5018	323.01	0.4654	267.512
0.4934	229.378	0.5019	323.688	0.4669	267.938
0.4971	229.51	0.503	324.36	0.4694	268.359
0.501	229.638	0.5043	325.026	0.473	268.773
0.5048	229.763	0.5048	325.688	0.477	269.182
0.5086	229.884	0.5048	326.344	0.481	269.584
0.5122	230.001	0.5047	326.995	0.4854	269.981
0.5156	230.115	0.5034	327.641	0.4891	270.372
0.5187	230.227	0.5026	328.282	0.4923	270.757
0.5216	230.341	0.5019	328.917	0.4958	271.137
0.525	230.456	0.5025	329.547	0.499	271.51
0.5282	230.575	0.5044	330.172	0.5015	271.878
0.5312	230.698	0.5067	330.791	0.503	272.239
0.5339	230.824	0.5077	331.405	0.5047	272.595
0.5361	230.952	0.5094	332.014	0.5072	272.945
0.5375	231.083	0.5125	332.618	0.51	273.29
0.5388	231.214	0.5157	333.216	0.5124	273.629
0.5397	231.345	0.5188	333.809	0.5145	273.962
0.5406	231.473	0.5215	334.397	0.5161	274.289
0.5418	231.589	0.5232	334.98	0.5179	274.611
0.5435	231.687	0.5249	335.557	0.5198	274.927
0.5445	231.765	0.5277	335.93	0.5219	275.238
0.5457	231.828	0.5305	336.291	0.5238	275.544
0.5466	231.883	0.5342	336.64	0.5247	275.844
0.547	231.939	0.5389	336.979	0.5248	276.138
0.5469	231.998	0.5443	337.307	0.5252	276.427
0.5466	232.061	0.5491	337.623	0.5266	276.712
0.5465	232.124	0.5538	337.929	0.5274	276.99
0.5467	232.189	0.5578	338.225	0.5275	277.264
0.5478	232.257	0.5611	338.511	0.5284	277.533
0.5489	232.33	0.5641	338.787	0.5299	277.797
0.5493	232.408	0.5671	339.054	0.5308	278.056
0.55	232.491	0.5699	339.312	0.5316	278.309
0.5512	232.576	0.5722	339.563	0.5326	278.559
0.553	232.661	0.5743	339.805	0.5343	278.803
0.5558	232.746	0.5752	340.04	0.5357	279.042
0.5588	232.827	0.5762	340.269	0.5381	279.277
0.5623	232.906	0.5776	340.491	0.5404	279.507
0.5665	232.98	0.5796	340.709	0.5426	279.733
0.5766	233.049	0.5799	340.921	0.5456	279.954
0.5811	233.117	0.5787	341.13	0.5499	280.17
0.5823	233.184	0.5785	341.335	0.5544	280.382
0.5857	233.254	0.58	341.54	0.5586	280.59
0.5939	233.328	0.5811	341.745	0.5624	280.793
0.6008	233.407	0.5827	341.952	0.5662	280.991
0.6091	233.493	0.5839	342.161	0.5699	281.185
0.6131	233.586	0.5856	342.368	0.5733	281.375
0.6096	233.687	0.5853	342.571	0.577	281.561
0.6074	233.797	0.5844	342.767	0.5805	281.742
0.6083	233.913	0.5839	342.953	0.5833	281.919
0.6105	234.036	0.5839	343.131	0.5851	282.092
0.6123	234.164	0.584	343.302	0.5866	282.26
0.6137	234.298	0.584	343.464	0.5884	282.425
0.6149	234.435	0.5839	343.618	0.5896	282.585
0.6162	234.576	0.5846	343.766	0.5913	282.741
0.6179	234.717	0.5861	343.909	0.5926	282.893
0.6195	234.858	0.5875	344.045	0.5942	283.041
0.6207	234.996	0.5895	344.173	0.5958	283.185
0.6213	235.126	0.5918	344.294	0.5982	283.325
0.6226	235.242	0.5944	344.406	0.6	283.462
0.6233	235.336	0.5977	344.511	0.6015	283.594
0.6241	235.401	0.6019	344.607	0.6028	283.723
0.6252	235.437	0.6069	344.696	0.6041	283.848
0.6257	235.454	0.6117	344.778	0.6054	283.969
0.6259	235.461	0.6159	344.853	0.6058	284.087
0.6259	235.465	0.6204	344.922	0.6056	284.201
0.627	235.471	0.6259	344.985	0.6057	284.311
0.6273	235.477	0.6313	345.043	0.6058	284.418
0.6242	235.482	0.6359	345.095	0.6058	284.522
0.6203	235.489	0.6403	345.143	0.6058	284.622
0.617	235.498	0.6448	345.188	0.6058	284.719
0.6156	235.511	0.6494	345.23	0.6039	284.812
0.6169	235.529	0.6523	345.27	0.5999	284.903
0.6253	235.552	0.6548	345.31	0.5981	284.99
0.6338	235.58	0.6569	345.349	0.6012	285.074
0.6433	235.609	0.6589	345.388	0.6077	285.155
0.6456	235.64	0.6612	345.426	0.6126	285.233
0.6478	235.675	0.6638	345.465	0.6167	285.308
0.6515	235.717	0.6666	345.502	0.6212	285.379
0.656	235.769	0.6686	345.539	0.6256	285.448
0.6611	235.833	0.6693	345.577	0.6309	285.514
0.666	235.909	0.6706	345.615	0.6366	285.577
0.6704	235.997	0.6717	345.653	0.642	285.637
0.6741	236.098	0.6721	345.692	0.6469	285.696
0.6779	236.212	0.6729	345.732	0.6518	285.754
0.6813	236.338	0.6742	345.771	0.6571	285.811
0.684	236.475	0.6748	345.809	0.6613	285.868
0.6867	236.62	0.675	345.844	0.6651	285.923
0.6897	236.774	0.6747	345.875	0.6721	285.978
0.6926	236.935	0.6736	345.899	0.6788	286.032
0.6952	237.1	0.6742	345.92	0.6791	286.086
0.6971	237.263	0.6747	345.937	0.6777	286.14
0.6979	237.424	0.6749	345.954	0.6789	286.193
0.6991	237.584	0.6749	345.97	0.6809	286.246
0.6998	237.738	0.6748	345.988	0.6831	286.299
0.6999	237.885	0.6728	346.006	0.6849	286.351
0.7	238.023	0.671	346.027	0.6865	286.404
0.7011	238.149	0.6702	346.049	0.6872	286.457
0.702	238.266	0.6718	346.074	0.6886	286.51
0.7022	238.376	0.6725	346.101	0.6895	286.564
0.7029	238.48	0.6723	346.13	0.6906	286.617
0.704	238.57	0.6744	346.162	0.6919	286.671
0.7045	238.638	0.6773	346.196	0.6924	286.725
0.7055	238.677	0.6799	346.232	0.6925	286.78
0.7065	238.69	0.6815	346.27	0.6924	286.836
0.7068	238.686	0.6836	346.31	0.6924	286.892
0.7073	238.673	0.6863	346.35	0.6928	286.948
0.7075	238.655	0.6904	346.391	0.6939	287.005
0.7071	238.637	0.695	346.434	0.6942	287.063
0.7046	238.619	0.6996	346.477	0.6931	287.122
0.7002	238.599	0.7049	346.521	0.6933	287.181
0.6975	238.578	0.7108	346.567	0.6924	287.241
0.6975	238.559	0.7159	346.615	0.6853	287.301
0.7013	238.543	0.721	346.665	0.6788	287.363
0.7076	238.532	0.7263	346.717	0.6761	287.424
0.7145	238.527	0.7317	346.771	0.6767	287.487
0.7181	238.527	0.7361	346.826	0.6837	287.55
0.7206	238.532	0.7395	346.882	0.6939	287.613
0.7238	238.541	0.7437	346.941	0.7013	287.677
0.728	238.555	0.7466	347.001	0.7043	287.741
0.7322	238.584	0.7481	347.063	0.7068	287.806
0.737	238.637	0.7496	347.127	0.7099	287.871
0.7425	238.718	0.7522	347.193	0.7138	287.936
0.7478	238.826	0.7552	347.259	0.7182	288.001
0.7522	238.953	0.7576	347.327	0.7232	288.067
0.7562	239.091	0.7595	347.396	0.7278	288.133
0.7613	239.233	0.761	347.466	0.7317	288.199
0.7664	239.378	0.7624	347.536	0.7345	288.265
0.7699	239.527	0.763	347.606	0.7363	288.331
0.771	239.68	0.763	347.676	0.7382	288.398
0.7714	239.833	0.7637	347.747	0.7403	288.465
0.7726	239.984	0.765	347.816	0.7427	288.532
0.7747	240.129	0.7657	347.884	0.7438	288.599
0.7769	240.269	0.7659	347.951	0.7449	288.667
0.7789	240.403	0.7659	348.015	0.7463	288.736
0.7806	240.532	0.7659	348.074	0.7481	288.805
0.7821	240.655	0.7659	348.126	0.7491	288.874
0.7839	240.772	0.7673	348.173	0.75	288.944
0.7853	240.884	0.7685	348.216	0.7513	289.014
0.7857	240.99	0.7684	348.257	0.7525	289.085
0.7864	241.089	0.7684	348.298	0.754	289.156
0.7875	241.182	0.7686	348.34	0.7546	289.228
0.7883	241.266	0.7681	348.383	0.7555	289.3
0.7896	241.341	0.7645	348.428	0.7567	289.373
0.7909	241.404	0.7614	348.476	0.7577	289.446
0.7917	241.446	0.7606	348.526	0.7579	289.52
0.7914	241.464	0.7584	348.579	0.7576	289.594
0.7917	241.455	0.757	348.636	0.7573	289.669
0.7923	241.422	0.7604	348.695	0.7573	289.743
0.7917	241.374	0.7673	348.755	0.7574	289.819
0.7893	241.322	0.7713	348.818	0.7579	289.894
0.7861	241.273	0.773	348.881	0.7593	289.97
0.7819	241.225	0.7757	348.945	0.7606	290.046
0.7817	241.183	0.7796	349.009	0.7631	290.123
0.7849	241.159	0.7843	349.073	0.7656	290.2
0.788	241.159	0.7891	349.138	0.7692	290.277
0.7914	241.162	0.7938	349.203	0.7743	290.354
0.7972	241.159	0.7992	349.268	0.7796	290.432
0.8005	241.15	0.8046	349.333	0.7845	290.51
0.8028	241.141	0.8098	349.398	0.7892	290.588
0.8056	241.135	0.8145	349.462	0.7938	290.666
0.8096	241.142	0.8188	349.526	0.798	290.745
0.8145	241.173	0.8228	349.589	0.802	290.824
0.82	241.23	0.8264	349.651	0.8062	290.903
0.8253	241.309	0.8303	349.714	0.8108	290.982
0.8304	241.399	0.8342	349.777	0.8162	291.061
0.8355	241.499	0.8376	349.841	0.821	291.14
0.8397	241.605	0.8399	349.905	0.8237	291.22
0.8431	241.716	0.843	349.969	0.8237	291.299
0.8462	241.833	0.8469	350.033	0.8245	291.379
0.8492	241.955	0.85	350.097	0.8273	291.458
0.8519	242.078	0.8525	350.163	0.8298	291.538
0.8541	242.2	0.8544	350.229	0.8321	291.618
0.8563	242.319	0.8561	350.296	0.8346	291.697
0.8575	242.432	0.8576	350.363	0.8357	291.777
0.8592	242.539	0.8592	350.431	0.8359	291.857
0.8612	242.639	0.8598	350.499	0.837	291.937
0.863	242.733	0.8599	350.564	0.8381	292.016
0.8642	242.822	0.8598	350.627	0.8393	292.096
0.8655	242.903	0.8599	350.689	0.8406	292.176
0.8665	242.976	0.8602	350.748	0.8412	292.256
0.8677	243.041	0.8601	350.805	0.8411	292.336
0.8694	243.095	0.86	350.86	0.8411	292.416
0.8709	243.137	0.8598	350.913	0.8411	292.496
0.8714	243.163	0.8597	350.964	0.8409	292.576
0.8715	243.167	0.8597	351.013	0.8396	292.655
0.8716	243.148	0.861	351.062	0.8392	292.735
0.8719	243.11	0.8623	351.111	0.8396	292.815
0.873	243.065	0.8632	351.161	0.839	292.895
0.8736	243.018	0.8636	351.212	0.8381	292.975
0.8737	242.971	0.8646	351.265	0.8395	293.055
0.8744	242.925	0.8639	351.32	0.8425	293.135
0.8755	242.879	0.8624	351.377	0.8439	293.214
0.8756	242.835	0.8608	351.437	0.8451	293.294
0.8735	242.797	0.8579	351.5	0.8471	293.374
0.8715	242.765	0.8537	351.565	0.8496	293.454
0.8698	242.74	0.8509	351.633	0.8516	293.533
0.8669	242.721	0.8531	351.704	0.8541	293.613
0.8656	242.707	0.8595	351.778	0.8579	293.693
0.8706	242.697	0.8646	351.854	0.8625	293.772
0.8797	242.691	0.8676	351.932	0.8665	293.852
0.8852	242.691	0.871	352.01	0.8703	293.931
0.8894	242.698	0.8755	352.089	0.8743	294.011
0.9093	242.72	0.8801	352.169	0.878	294.09
0.9281	242.765	0.8857	352.249	0.8816	294.169
0.9198	242.835	0.8921	352.329	0.8851	294.248
0.9136	242.923	0.8988	352.408	0.889	294.328
0.9145	243.025	0.9049	352.486	0.893	294.407
0.9186	243.135	0.9105	352.562	0.8967	294.486
0.9234	243.25	0.9172	352.636	0.9003	294.564
0.9275	243.369	0.9289	352.709	0.9029	294.643
0.9308	243.494	0.9397	352.78	0.9049	294.722
0.934	243.623	0.9506	352.85	0.9065	294.8
0.933	243.754	0.9548	352.918	0.9086	294.878
0.9311	243.883	0.9553	352.985	0.9106	294.957
0.9353	244.009	0.9517	353.05	0.9117	295.035
0.9388	244.127	0.9457	353.113	0.913	295.112
0.9414	244.239	0.9441	353.175	0.9139	295.19
0.9431	244.345	0.9458	353.237	0.9142	295.267
0.9446	244.445	0.9474	353.298	0.9155	295.345
0.9454	244.539	0.9479	353.359	0.9173	295.422
0.9456	244.627	0.9479	353.42	0.9189	295.499
0.946	244.708	0.9479	353.482	0.9196	295.576
0.9471	244.781	0.9485	353.545	0.9197	295.653
0.9477	244.845	0.9501	353.608	0.9196	295.73
0.9486	244.888	0.9521	353.674	0.9198	295.807
0.9497	244.902	0.9534	353.742	0.9212	295.884
0.9501	244.889	0.954	353.811	0.9226	295.96
0.9502	244.863	0.9546	353.882	0.9237	296.037
0.9501	244.837	0.9547	353.953	0.9238	296.114
0.951	244.813	0.9557	354.024	0.923	296.19
0.952	244.79	0.9564	354.093	0.9232	296.267
0.9522	244.768	0.9567	354.161	0.9243	296.344
0.9521	244.748	0.9566	354.228	0.925	296.42
0.9491	244.729	0.9566	354.292	0.9263	296.497
0.946	244.711	0.9561	354.354	0.9279	296.573
0.9463	244.696	0.9547	354.414	0.9306	296.65
0.9499	244.683	0.9538	354.474	0.9343	296.726
0.9561	244.676	0.9536	354.533	0.9382	296.802
0.9598	244.674	0.9536	354.593	0.9424	296.878
0.9627	244.677	0.9514	354.651	0.9472	296.953
0.9657	244.682	0.9493	354.709	0.9519	297.029
0.9699	244.688	0.9482	354.766	0.9563	297.104
0.9751	244.695	0.948	354.822	0.9609	297.179
0.9806	244.704	0.9509	354.878	0.9654	297.254
0.9856	244.717	0.9563	354.933	0.9696	297.328
0.9904	244.743	0.9594	354.989	0.9732	297.403
0.9957	244.79	0.9615	355.044	0.9763	297.477
1.0018	244.863	0.9634	355.098	0.9799	297.551
1.0115	244.964	0.9662	355.152	0.9832	297.625
1.0191	245.085	0.9693	355.205	0.9859	297.699
1.0219	245.218	0.973	355.258	0.9878	297.772
1.021	245.358	0.9771	355.309	0.9898	297.846
1.0212	245.503	0.9822	355.36	0.9921	297.919
1.0241	245.649	0.9876	355.41	0.9944	297.992
1.0257	245.779	0.9929	355.458	0.9956	298.065
1.026	245.884	0.9975	355.506	0.9972	298.138
1.0267	245.98	1.0018	355.554	0.9995	298.211
1.0281	246.073	1.0057	355.601	1.0007	298.283
1.0289	246.161	1.0099	355.651	1.0014	298.355
1.0302	246.238	1.0143	355.702	1.0025	298.428
1.0311	246.304	1.0181	355.757	1.0036	298.5
1.0313	246.357	1.0198	355.815	1.0053	298.572
1.0313	246.397	1.0228	355.876	1.0061	298.644
1.0323	246.424	1.0257	355.94	1.0062	298.715
1.0332	246.443	1.0286	356.007	1.0066	298.787
1.034	246.455	1.0325	356.076	1.0071	298.859
1.0352	246.46	1.0366	356.148	1.0066	298.931
1.0358	246.458	1.0396	356.22	1.0066	299.003
1.0357	246.452	1.0413	356.293	1.0079	299.075
1.0354	246.444	1.0422	356.367	1.0087	299.147
1.0356	246.435	1.0437	356.442	1.0089	299.219
1.0365	246.427	1.0447	356.518	1.0083	299.291
1.0364	246.42	1.0461	356.594	1.0044	299.363
1.0322	246.418	1.0471	356.672	1.0016	299.435
1.0256	246.425	1.0485	356.75	1.0024	299.507
1.0232	246.441	1.05	356.826	1.0054	299.579
1.029	246.464	1.0504	356.901	1.011	299.65
1.0384	246.492	1.0505	356.973	1.0153	299.722
1.0436	246.521	1.0505	357.04	1.0186	299.794
1.0455	246.551	1.0505	357.103	1.0218	299.865
1.0474	246.584	1.0505	357.161	1.0253	299.936
1.0502	246.618	1.0505	357.214	1.0293	300.006
1.0537	246.652	1.0505	357.263	1.0338	300.077
1.0566	246.689	1.0506	357.307	1.0392	300.147
1.0597	246.733	1.0513	357.347	1.0439	300.217
1.0634	246.793	1.0519	357.385	1.0486	300.286
1.0676	246.875	1.0519	357.42	1.0536	300.355
1.0718	246.978	1.0511	357.453	1.0586	300.425
1.0755	247.092	1.0516	357.485	1.0648	300.493
1.0788	247.213	1.0528	357.515	1.0729	300.562
1.0821	247.339	1.0534	357.544	1.0773	300.631
1.0851	247.47	1.0543	357.574	1.0806	300.699
1.0881	247.606	1.0565	357.604	1.083	300.767
1.0913	247.744	1.0587	357.636	1.0848	300.836
1.0944	247.88	1.0612	357.668	1.0849	300.904
1.0966	248.013	1.0641	357.702	1.0846	300.972
1.099	248.14	1.0669	357.736	1.086	301.04
1.1007	248.258	1.07	357.772	1.0871	301.108
1.1028	248.367	1.0733	357.808	1.0888	301.176
1.1051	248.463	1.0773	357.846	1.09	301.244
1.107	248.543	1.0816	357.887	1.0918	301.311
1.1078	248.603	1.0866	357.932	1.0941	301.379
1.1078	248.647	1.092	357.983	1.0953	301.447
1.1077	248.678	1.0974	358.039	1.0958	301.514
1.1077	248.696	1.1031	358.1	1.0971	301.582
1.1077	248.698	1.1086	358.166	1.0974	301.65
1.1078	248.681	1.1151	358.234	1.0979	301.717
1.1077	248.65	1.1232	358.306	1.0981	301.785
1.1081	248.613	1.1278	358.379	1.0981	301.853
1.1093	248.573	1.1341	358.455	1.0984	301.921
1.11	248.533	1.139	358.533	1.0987	301.989
1.1104	248.493	1.1378	358.612	1.1	302.057
1.1114	248.455	1.1357	358.693	1.1	302.124
1.1121	248.421	1.1353	358.774	1.0987	302.192
1.1131	248.39	1.1354	358.855	1.0964	302.26
1.1148	248.364	1.1362	358.935	1.092	302.327
1.1164	248.344	1.1388	359.015	1.0878	302.394
1.1178	248.328	1.141	359.094	1.0857	302.461
1.1201	248.315	1.1431	359.171	1.0876	302.528
1.1228	248.302	1.1443	359.246	1.0935	302.594
1.1261	248.29	1.1445	359.319	1.0995	302.66
1.1302	248.277	1.1445	359.39	1.1044	302.726
1.1373	248.265	1.1449	359.46	1.1073	302.791
1.145	248.251	1.1464	359.528	1.1096	302.856
1.156	248.238	1.1485	359.595	1.113	302.921
1.1618	248.236	1.1489	359.66	1.1165	302.985
1.1689	248.261	1.1495	359.723	1.1201	303.049
1.1706	248.312	1.1487	359.785	1.1244	303.113
1.1747	248.38	1.1483	359.845	1.1284	303.177
1.1795	248.454	1.1476	359.902	1.1323	303.24
1.1809	248.53	1.1473	359.954	1.136	303.304
1.1807	248.61	1.1472	359.999	1.1392	303.367
1.1806	248.692	1.1473	360.039	1.1422	303.43
1.1795	248.778	1.1473	360.076	1.1453	303.493
1.1799	248.865	1.1473	360.11	1.1481	303.556
1.1812	248.954	1.1464	360.142	1.1514	303.618
1.1829	249.043	1.1402	360.172	1.1541	303.681
1.1842	249.131	1.1354	360.199	1.1563	303.744
1.1858	249.215	1.1376	360.224	1.1575	303.808
1.1867	249.292	1.1439	360.246	1.1588	303.871
1.188	249.363	1.149	360.266	1.16	303.934
1.1887	249.426	1.1522	360.283	1.1616	303.997
1.1893	249.483	1.1557	360.298	1.1628	304.061
1.1905	249.535	1.1599	360.311	1.1642	304.125
1.1919	249.58	1.1653	360.324	1.1656	304.188
1.1931	249.618	1.171	360.337	1.1671	304.252
1.1934	249.642	1.1763	360.352	1.1673	304.316
1.1922	249.638	1.1814	360.371	1.1663	304.38
1.1914	249.599	1.1866	360.396	1.1667	304.444
1.1911	249.536	1.192	360.425	1.1678	304.508
1.1911	249.459	1.1965	360.46	1.1684	304.572
1.1921	249.383	1.2011	360.499	1.1685	304.636
1.1932	249.314	1.2055	360.542	1.1684	304.7
1.1946	249.255	1.2089	360.589	1.1685	304.764
1.1932	249.222	1.2122	360.639	1.1699	304.827
1.1895	249.208	1.2152	360.691	1.1713	304.891
1.1893	249.196	1.2182	360.746	1.1731	304.954
1.1938	249.177	1.2218	360.803	1.1746	305.018
1.1986	249.155	1.2245	360.862	1.1772	305.081
1.2021	249.135	1.2269	360.921	1.1814	305.145
1.205	249.121	1.2289	360.982	1.1859	305.208
1.2092	249.114	1.2303	361.043	1.1901	305.271
1.2141	249.116	1.2318	361.103	1.1937	305.334
1.219	249.128	1.2327	361.162	1.1975	305.397
1.2238	249.151	1.2343	361.219	1.2011	305.46
1.2286	249.185	1.2361	361.276	1.2052	305.523
1.2334	249.23	1.2384	361.331	1.209	305.586
1.2385	249.286	1.2401	361.385	1.2127	305.648
1.2429	249.352	1.2411	361.438	1.2166	305.711
1.2464	249.426	1.2413	361.491	1.2196	305.773
1.2515	249.508	1.2416	361.542	1.2219	305.835
1.2573	249.597	1.2427	361.592	1.2245	305.897
1.2607	249.69	1.2425	361.642	1.2275	305.959
1.2611	249.787	1.2425	361.691	1.2309	306.021
1.2622	249.883	1.2435	361.739	1.2331	306.083
1.2646	249.973	1.2425	361.786	1.2351	306.144
1.2674	250.053	1.2415	361.832	1.2375	306.206
1.2695	250.122	1.2411	361.875	1.2398	306.267
1.2711	250.178	1.2411	361.914	1.2413	306.329
1.2721	250.219	1.2412	361.95	1.2418	306.39
1.2733	250.242	1.2414	361.981	1.2432	306.451
1.2744	250.244	1.2413	362.009	1.244	306.512
1.2753	250.228	1.2404	362.033	1.2446	306.573
1.2764	250.197	1.2365	362.054	1.2454	306.635
1.2769	250.156	1.2301	362.071	1.2464	306.696
1.2779	250.111	1.2313	362.087	1.2476	306.757
1.2792	250.066	1.2387	362.101	1.2481	306.818
1.2808	250.022	1.246	362.115	1.2488	306.879
1.2815	249.98	1.25	362.128	1.2494	306.939
1.2816	249.942	1.2525	362.141	1.2499	307
1.2815	249.908	1.256	362.154	1.2512	307.061
1.2816	249.878	1.261	362.167	1.2521	307.121
1.2827	249.852	1.2661	362.181	1.2523	307.181
1.2836	249.831	1.2713	362.197	1.2517	307.241
1.2839	249.815	1.2765	362.217	1.2515	307.301
1.2815	249.802	1.2821	362.241	1.2519	307.361
1.2742	249.791	1.2877	362.271	1.2534	307.421
1.2673	249.781	1.2921	362.307	1.2552	307.481
1.2658	249.771	1.2966	362.349	1.2578	307.54
1.2673	249.762	1.3011	362.396	1.2605	307.6
1.2745	249.756	1.3049	362.446	1.2637	307.659
1.2854	249.754	1.3079	362.499	1.267	307.719
1.2934	249.759	1.3109	362.554	1.2704	307.778
1.3179	249.77	1.314	362.611	1.2742	307.837
1.3289	249.789	1.3172	362.67	1.2785	307.896
1.318	249.816	1.3197	362.731	1.2824	307.955
1.312	249.857	1.3212	362.792	1.2864	308.014
1.3133	249.917	1.3228	362.853	1.2905	308.073
1.3172	249.994	1.3234	362.913	1.2949	308.132
1.3205	250.083	1.3235	362.973	1.2982	308.191
1.3234	250.18	1.3236	363.031	1.3009	308.249
1.3265	250.282	1.3251	363.088	1.3035	308.308
1.3291	250.389	1.3261	363.144	1.3059	308.366
1.3309	250.499	1.3264	363.198	1.3084	308.424
1.3322	250.608	1.3264	363.252	1.311	308.482
1.3335	250.712	1.3268	363.305	1.3135	308.54
1.3352	250.808	1.3283	363.358	1.3157	308.598
1.3372	250.888	1.3282	363.409	1.317	308.656
1.3389	250.952	1.3273	363.46	1.3184	308.713
1.34	251	1.3268	363.51	1.3196	308.771
1.3413	251.034	1.3264	363.559	1.321	308.829
1.3418	251.059	1.3263	363.608	1.3223	308.886
1.342	251.078	1.3272	363.655	1.3228	308.944
1.3431	251.092	1.3286	363.702	1.3241	309.002
1.3439	251.106	1.3287	363.748	1.3251	309.059
1.3451	251.123	1.3282	363.793	1.3254	309.117
1.3461	251.145	1.3288	363.838	1.3261	309.175
1.3464	251.173	1.3291	363.882	1.3274	309.233
1.3464	251.207	1.33	363.925	1.328	309.291
1.3464	251.248	1.3315	363.967	1.3286	309.349
1.3464	251.297	1.3322	364.009	1.3299	309.406
1.3466	251.351	1.3313	364.05	1.3306	309.464
1.3478	251.411	1.3301	364.09	1.3308	309.521
1.3495	251.473	1.3312	364.129	1.331	309.579
1.3514	251.538	1.334	364.167	1.3321	309.636
1.3542	251.604	1.3381	364.202	1.3337	309.694
1.3575	251.67	1.3438	364.235	1.3357	309.751
1.3609	251.733	1.3495	364.264	1.3381	309.808
1.365	251.793	1.3563	364.289	1.3409	309.865
1.369	251.849	1.364	364.309	1.3448	309.923
1.3731	251.9	1.371	364.323	1.3487	309.98
1.3772	251.946	1.3775	364.332	1.352	310.037
1.3808	251.988	1.3826	364.34	1.3556	310.095
1.3848	252.024	1.3865	364.347	1.3595	310.152
1.3889	252.053	1.3918	364.356	1.3635	310.21
1.3924	252.076	1.4036	364.368	1.3674	310.268
1.3955	252.094	1.4107	364.386	1.3708	310.325
1.3986	252.113	1.4117	364.41	1.3749	310.383
1.4015	252.151	1.411	364.441	1.3789	310.441
1.4038	252.219	1.4149	364.478	1.3824	310.498
1.406	252.313	1.4198	364.519	1.3845	310.556
1.4085	252.425	1.4221	364.563	1.3858	310.613
1.411	252.542	1.4225	364.611	1.3878	310.67
1.413	252.659	1.4238	364.661	1.3899	310.727
1.4147	252.769	1.4255	364.713	1.3924	310.784
1.4169	252.855	1.4271	364.767	1.395	310.841
1.4181	252.914	1.4286	364.82	1.3974	310.897
1.4192	252.964	1.43	364.874	1.3992	310.954
1.4204	253.007	1.4315	364.928	1.4007	311.01
1.4219	253.035	1.432	364.983	1.4021	311.066
1.4227	253.039	1.4323	365.038	1.4034	311.121
1.4225	253.017	1.4334	365.091	1.4041	311.177
1.4221	252.981	1.4345	365.141	1.4054	311.232
1.4225	252.939	1.4349	365.188	1.4063	311.287
1.4228	252.897	1.4362	365.228	1.4065	311.342
1.4228	252.856	1.4373	365.265	1.4067	311.397
1.4228	252.816	1.4378	365.298	1.4081	311.452
1.4228	252.777	1.4379	365.33	1.409	311.506
1.4228	252.74	1.4378	365.361	1.4092	311.56
1.423	252.707	1.4378	365.391	1.4092	311.615
1.4244	252.678	1.4381	365.421	1.4091	311.669
1.4264	252.654	1.4375	365.45	1.4091	311.723
1.4283	252.633	1.4358	365.479	1.4091	311.777
1.4309	252.616	1.4349	365.507	1.4092	311.83
1.4344	252.6	1.4329	365.533	1.4106	311.884
1.4384	252.583	1.4322	365.559	1.4116	311.938
1.443	252.565	1.4322	365.585	1.4132	311.991
1.4475	252.546	1.4294	365.609	1.4146	312.045
1.4521	252.526	1.4262	365.633	1.4171	312.098
1.4574	252.508	1.4274	365.655	1.4196	312.151
1.4632	252.495	1.4302	365.677	1.4225	312.205
1.4685	252.491	1.4302	365.698	1.4258	312.258
1.4732	252.5	1.4282	365.718	1.4306	312.311
1.4792	252.524	1.4295	365.737	1.4365	312.364
1.4847	252.563	1.432	365.753	1.4422	312.417
1.4898	252.615	1.4384	365.769	1.4475	312.47
1.4906	252.677	1.4435	365.781	1.4525	312.523
1.4896	252.746	1.4471	365.79	1.4572	312.576
1.49	252.819	1.4513	365.795	1.4614	312.629
1.4916	252.894	1.4564	365.798	1.4654	312.682
1.4936	252.97	1.4612	365.799	1.4732	312.735
1.4957	253.046	1.4655	365.802	1.4794	312.788
1.4969	253.119	1.4698	365.807	1.4815	312.842
1.498	253.186	1.4744	365.816	1.4822	312.895
1.4987	253.243	1.4789	365.83	1.483	312.949
1.4997	253.288	1.4828	365.847	1.4842	313.002
1.5011	253.319	1.4866	365.867	1.4856	313.056
1.5017	253.335	1.4906	365.89	1.4871	313.109
1.5018	253.337	1.4933	365.914	1.4887	313.163
1.5025	253.327	1.4956	365.941	1.4908	313.216
1.5035	253.307	1.4987	365.969	1.4929	313.269
1.5045	253.282	1.5024	366	1.4952	313.322
1.5057	253.253	1.505	366.033	1.4974	313.374
1.5063	253.224	1.5072	366.067	1.4986	313.427
1.5063	253.194	1.5097	366.102	1.5002	313.479
1.5063	253.166	1.5119	366.137	1.501	313.531
1.5062	253.14	1.5137	366.172	1.5012	313.582
1.5058	253.116	1.5152	366.206	1.5011	313.634
1.5043	253.096	1.5176	366.24	1.5011	313.685
1.5003	253.081	1.5195	366.274	1.5011	313.736
1.4978	253.07	1.521	366.307	1.5022	313.787
1.5013	253.065	1.5225	366.339	1.5029	313.838
1.5072	253.064	1.5243	366.372	1.5021	313.888
1.5118	253.066	1.5256	366.404	1.5027	313.939
1.5151	253.071	1.526	366.435	1.5027	313.989
1.5179	253.079	1.5261	366.467	1.5012	314.04
1.521	253.089	1.5264	366.498	1.4974	314.09
1.5246	253.106	1.5278	366.528	1.4952	314.14
1.5284	253.131	1.5287	366.558	1.4937	314.19
1.5323	253.17	1.5289	366.588	1.4943	314.24
1.5363	253.223	1.5294	366.617	1.4977	314.289
1.5405	253.292	1.5294	366.646	1.502	314.339
1.5445	253.373	1.529	366.673	1.5053	314.389
1.5485	253.466	1.5298	366.699	1.5095	314.439
1.5518	253.567	1.5305	366.723	1.5126	314.488
1.5549	253.675	1.5307	366.744	1.5148	314.538
1.558	253.787	1.5311	366.763	1.5174	314.588
1.5611	253.901	1.5308	366.779	1.5208	314.637
1.5636	254.014	1.5304	366.793	1.5248	314.687
1.5655	254.126	1.5295	366.806	1.5289	314.737
1.5666	254.233	1.5288	366.818	1.5329	314.787
1.568	254.334	1.5299	366.829	1.5363	314.837
1.57	254.428	1.5319	366.839	1.5389	314.887
1.571	254.515	1.534	366.849	1.5415	314.937
1.5718	254.595	1.5357	366.859	1.5438	314.988
1.5729	254.669	1.5379	366.867	1.5464	315.038
1.574	254.734	1.5403	366.875	1.5495	315.088
1.5752	254.791	1.5437	366.883	1.5521	315.139
1.5758	254.839	1.5486	366.892	1.5543	315.189
1.5758	254.877	1.5539	366.903	1.5552	315.24
1.5767	254.899	1.5591	366.918	1.5553	315.291
1.5777	254.895	1.5657	366.936	1.5552	315.341
1.5781	254.864	1.5719	366.958	1.5557	315.391
1.5786	254.814	1.578	366.983	1.5571	315.442
1.5796	254.758	1.585	367.012	1.5586	315.492
1.5801	254.703	1.5973	367.044	1.5601	315.542
1.5805	254.651	1.6081	367.078	1.5606	315.592
1.5818	254.603	1.6136	367.113	1.5611	315.641
1.5827	254.559	1.6179	367.15	1.5624	315.691
1.5843	254.519	1.6241	367.189	1.564	315.74
1.5868	254.484	1.6293	367.228	1.5662	315.789
1.5892	254.453	1.6312	367.269	1.5684	315.838
1.5912	254.426	1.6313	367.309	1.5705	315.886
1.5938	254.4	1.6314	367.35	1.5717	315.935
1.597	254.376	1.6312	367.389	1.5733	315.983
1.6006	254.352	1.6282	367.428	1.5759	316.032
1.6044	254.327	1.6283	367.465	1.5785	316.08
1.6084	254.301	1.6304	367.502	1.5815	316.127
1.6122	254.276	1.6319	367.537	1.5854	316.175
1.6164	254.253	1.6337	367.571	1.5896	316.223
1.6209	254.241	1.6344	367.603	1.5941	316.27
1.6252	254.251	1.6345	367.634	1.599	316.318
1.6295	254.284	1.6357	367.663	1.6032	316.365
1.6361	254.335	1.6378	367.69	1.6068	316.412
1.6442	254.396	1.6397	367.716	1.6102	316.459
1.6484	254.461	1.6403	367.74	1.6133	316.506
1.6486	254.531	1.639	367.762	1.6157	316.553
1.6479	254.604	1.6377	367.783	1.618	316.6
1.6488	254.679	1.6372	367.803	1.6201	316.646
1.6504	254.755	1.6372	367.82	1.6225	316.693
1.6526	254.83	1.6373	367.836	1.6248	316.74
1.6549	254.901	1.6373	367.851	1.6262	316.786
1.6574	254.968	1.6373	367.865	1.6276	316.833
1.659	255.025	1.6374	367.878	1.6287	316.88
1.6595	255.072	1.6375	367.891	1.6291	316.927
1.6598	255.104	1.6378	367.903	1.6302	316.973
1.6611	255.121	1.6379	367.916	1.6308	317.02
1.6629	255.123	1.6368	367.929	1.631	317.067
1.6638	255.112	1.6318	367.942	1.6309	317.114
1.664	255.089	1.6271	367.955	1.6321	317.161
1.664	255.058	1.6233	367.969	1.6333	317.208
1.6644	255.023	1.6259	367.984	1.6339	317.255
1.6655	254.986	1.632	368	1.6352	317.301
1.6663	254.947	1.638	368.017	1.6361	317.348
1.6676	254.907	1.6406	368.035	1.6364	317.395
1.6684	254.868	1.6424	368.053	1.6366	317.441
1.6686	254.83	1.6432	368.074	1.638	317.488
1.6685	254.795	1.6437	368.096	1.6399	317.534
1.6689	254.762	1.6452	368.124	1.6414	317.581
1.6679	254.732	1.6465	368.159	1.6431	317.627
1.6626	254.706	1.6482	368.2	1.6444	317.673
1.6592	254.684	1.6503	368.244	1.6463	317.719
1.6594	254.665	1.6541	368.292	1.6488	317.764
1.6655	254.65	1.6583	368.341	1.6524	317.81
1.6726	254.639	1.6626	368.392	1.6571	317.855
1.6776	254.635	1.6669	368.444	1.6618	317.901
1.6815	254.639	1.6723	368.497	1.6657	317.946
1.6853	254.653	1.678	368.549	1.6688	317.991
1.6897	254.68	1.6831	368.6	1.6717	318.036
1.6939	254.721	1.6881	368.65	1.675	318.08
1.6976	254.775	1.6928	368.699	1.6792	318.125
1.7011	254.843	1.6969	368.746	1.6838	318.17
1.7043	254.921	1.7011	368.792	1.688	318.214
1.7074	255.007	1.7043	368.835	1.6909	318.258
1.7104	255.1	1.7072	368.876	1.6928	318.303
1.7135	255.198	1.7098	368.914	1.6935	318.347
1.7168	255.301	1.7119	368.949	1.6949	318.391
1.7205	255.407	1.7145	368.98	1.6971	318.435
1.7236	255.514	1.7162	369.009	1.6992	318.479
1.7266	255.621	1.7176	369.034	1.7018	318.523
1.7294	255.726	1.719	369.058	1.7038	318.567
1.7314	255.824	1.7196	369.079	1.7058	318.61
1.7329	255.91	1.7199	369.099	1.7067	318.654
1.7335	255.981	1.7214	369.117	1.7079	318.697
1.7336	256.037	1.7228	369.134	1.709	318.741
1.7347	256.079	1.7242	369.15	1.7094	318.784
1.7357	256.107	1.7252	369.166	1.71	318.827
1.7367	256.123	1.7264	369.182	1.7114	318.871
1.7376	256.131	1.7278	369.198	1.7124	318.914
1.738	256.133	1.7287	369.216	1.714	318.958
1.7381	256.133	1.7302	369.235	1.7145	319.001
1.7392	256.131	1.7311	369.255	1.7141	319.045
1.7401	256.129	1.7316	369.276	1.7134	319.089
1.7404	256.128	1.7328	369.297	1.7132	319.133
1.7404	256.127	1.7326	369.32	1.7135	319.177
1.7405	256.129	1.7317	369.343	1.7142	319.221
1.7417	256.134	1.7312	369.366	1.7147	319.265
1.7425	256.142	1.7299	369.389	1.7159	319.31
1.7433	256.153	1.7291	369.413	1.7184	319.354
1.745	256.168	1.7302	369.437	1.7208	319.399
1.747	256.186	1.7311	369.461	1.7229	319.444
1.749	256.207	1.7313	369.486	1.7256	319.489
1.751	256.228	1.7321	369.511	1.7293	319.533
1.7534	256.25	1.7344	369.537	1.734	319.578
1.7567	256.27	1.7373	369.565	1.7395	319.622
1.7605	256.287	1.741	369.597	1.7448	319.666
1.7637	256.3	1.745	369.636	1.7501	319.711
1.7672	256.31	1.7488	369.681	1.7554	319.755
1.7709	256.315	1.7526	369.73	1.7602	319.798
1.7748	256.319	1.7572	369.78	1.7643	319.842
1.7781	256.324	1.7626	369.832	1.7682	319.886
1.7817	256.334	1.768	369.885	1.7729	319.929
1.7853	256.364	1.7734	369.939	1.7789	319.973
1.7883	256.418	1.7793	369.993	1.783	320.016
1.7908	256.493	1.7848	370.046	1.7842	320.059
1.7931	256.578	1.7898	370.099	1.7849	320.102
1.7956	256.667	1.7959	370.15	1.7861	320.145
1.7983	256.756	1.7966	370.199	1.7881	320.188
1.8011	256.845	1.7988	370.246	1.7908	320.23
1.8027	256.932	1.8019	370.291	1.7929	320.273
1.8038	257.014	1.8052	370.333	1.7948	320.315
1.805	257.089	1.8076	370.372	1.7963	320.358
1.8068	257.156	1.8097	370.408	1.7981	320.4
1.8088	257.213	1.8121	370.442	1.8003	320.442
1.8102	257.255	1.815	370.471	1.8024	320.484
1.8115	257.284	1.8185	370.497	1.8045	320.526
1.8128	257.298	1.8215	370.52	1.8062	320.568
1.8141	257.298	1.824	370.541	1.8064	320.61
1.8158	257.286	1.8252	370.559	1.805	320.652
1.8167	257.264	1.8262	370.575	1.8042	320.693
1.8169	257.235	1.8276	370.589	1.8053	320.735
1.8168	257.202	1.8283	370.602	1.8064	320.777
1.817	257.166	1.83	370.614	1.8074	320.818
1.8183	257.13	1.8318	370.627	1.8082	320.86
1.8202	257.095	1.8344	370.64	1.809	320.901
1.8214	257.062	1.8366	370.655	1.8094	320.943
1.8227	257.031	1.8373	370.671	1.8094	320.984
1.8238	257.002	1.8373	370.688	1.8094	321.026
1.8253	256.977	1.8385	370.707	1.8094	321.068
1.8271	256.955	1.8396	370.728	1.8094	321.109
1.8289	256.937	1.8399	370.749	1.8102	321.151
1.8311	256.919	1.8402	370.773	1.8086	321.193
1.8341	256.902	1.8401	370.798	1.8024	321.234
1.8376	256.884	1.8399	370.824	1.7978	321.276
1.8416	256.867	1.8399	370.851	1.7988	321.317
1.8458	256.853	1.8415	370.878	1.8047	321.359
1.8498	256.845	1.8425	370.907	1.8121	321.4
1.8533	256.847	1.8428	370.938	1.8167	321.441
1.8567	256.861	1.8435	370.971	1.8193	321.482
1.8607	256.887	1.8449	371.007	1.8218	321.523
1.8646	256.925	1.8456	371.046	1.8243	321.564
1.8676	256.971	1.8458	371.088	1.8275	321.605
1.8712	257.025	1.8457	371.133	1.8316	321.646
1.8747	257.083	1.8457	371.182	1.8358	321.687
1.8776	257.147	1.8457	371.234	1.8404	321.727
1.8795	257.214	1.8467	371.289	1.8446	321.768
1.8814	257.284	1.8466	371.346	1.8483	321.808
1.8834	257.353	1.8448	371.404	1.8517	321.849
1.8852	257.418	1.8405	371.464	1.8547	321.889
1.8871	257.473	1.8384	371.523	1.8572	321.93
1.8892	257.515	1.8417	371.582	1.8595	321.97
1.8907	257.541	1.8479	371.64	1.8622	322.01
1.8914	257.553	1.853	371.695	1.8648	322.05
1.8926	257.553	1.8564	371.749	1.867	322.091
1.8941	257.544	1.8597	371.801	1.8697	322.131
1.8953	257.53	1.8638	371.851	1.8724	322.171
1.8957	257.514	1.8695	371.9	1.8748	322.211
1.8967	257.499	1.8763	371.947	1.8766	322.251
1.8975	257.486	1.8832	371.993	1.8782	322.291
1.8978	257.476	1.8896	372.037	1.8794	322.331
1.8979	257.471	1.8948	372.081	1.8801	322.371
1.899	257.471	1.8994	372.123	1.8819	322.411
1.8999	257.477	1.9042	372.163	1.8842	322.451
1.9003	257.489	1.9151	372.199	1.8852	322.491
1.9008	257.505	1.9255	372.231	1.8853	322.531
1.9017	257.524	1.9305	372.258	1.8862	322.571
1.9024	257.543	1.9375	372.28	1.8874	322.611
1.9034	257.562	1.9448	372.297	1.8879	322.652
1.905	257.579	1.9463	372.313	1.8892	322.692
1.9071	257.593	1.9455	372.327	1.8897	322.732
1.9093	257.604	1.9391	372.34	1.8889	322.773
1.9115	257.612	1.9375	372.352	1.8881	322.814
1.914	257.618	1.9401	372.364	1.8883	322.854
1.9172	257.626	1.9421	372.376	1.8897	322.895
1.9205	257.64	1.9435	372.388	1.8905	322.936
1.9238	257.661	1.9445	372.4	1.8906	322.976
1.9276	257.69	1.9453	372.413	1.8913	323.016
1.9315	257.729	1.9461	372.426	1.8946	323.057
1.9352	257.777	1.9476	372.44	1.8985	323.097
1.9391	257.833	1.9483	372.456	1.9023	323.137
1.9428	257.897	1.9485	372.471	1.9058	323.176
1.9467	257.966	1.9497	372.488	1.9092	323.216
1.9497	258.039	1.9509	372.505	1.913	323.255
1.9521	258.114	1.9502	372.522	1.9171	323.295
1.9544	258.192	1.9489	372.539	1.9217	323.334
1.9566	258.27	1.9483	372.557	1.9268	323.373
1.9583	258.349	1.9482	372.576	1.9315	323.412
1.9602	258.425	1.9483	372.595	1.9352	323.451
1.9622	258.497	1.9484	372.614	1.9387	323.49
1.9641	258.565	1.9498	372.636	1.9421	323.528
1.965	258.627	1.9507	372.66	1.9452	323.567
1.9653	258.675	1.9497	372.687	1.9483	323.606
1.9662	258.699	1.9486	372.718	1.9503	323.644
1.9671	258.696	1.9478	372.753	1.9522	323.682
1.9675	258.671	1.9481	372.792	1.9542	323.721
1.9687	258.629	1.9447	372.834	1.9558	323.759
1.9696	258.581	1.9391	372.88	1.9575	323.798
1.9698	258.533	1.9408	372.926	1.9592	323.836
1.9698	258.488	1.9432	372.972	1.9618	323.874
1.9697	258.445	1.9466	373.018	1.9634	323.912
1.9698	258.403	1.9516	373.062	1.9651	323.951
1.9711	258.363	1.9551	373.104	1.9664	323.989
1.9719	258.326	1.9574	373.143	1.9679	324.028
1.973	258.293	1.9594	373.179	1.9685	324.066
1.9746	258.265	1.9614	373.212	1.97	324.105
1.9774	258.245	1.9641	373.241	1.9713	324.143
1.9813	258.228	1.9675	373.268	1.9719	324.182
1.9853	258.216	1.9711	373.292	1.973	324.221
1.9891	258.204	1.9745	373.313	1.9741	324.26
1.9934	258.192	1.978	373.333	1.9756	324.299
1.9977	258.179	1.9819	373.351	1.9759	324.338
2.0021	258.165	1.9862	373.369	1.9766	324.377
2.0067	258.151	1.9892	373.387	1.977	324.416
2.0107	258.137	1.9915	373.404	1.9771	324.456
2.0147	258.125	1.9938	373.422	1.9771	324.495
2.0191	258.117	1.997	373.441	1.9771	324.535
2.0231	258.117	2.0007	373.461	1.9772	324.574
2.0267	258.126	2.005	373.482	1.9782	324.614
2.0295	258.145	2.0087	373.505	1.9792	324.653
2.032	258.175	2.0107	373.531	1.9797	324.693
2.0344	258.215	2.0124	373.558	1.9809	324.732
2.0365	258.262	2.0144	373.585	1.9822	324.771
2.0385	258.316	2.0168	373.613	1.9839	324.81
2.0408	258.375	2.0185	373.641	1.9858	324.849
2.0436	258.437	2.0198	373.669	1.9885	324.888
2.0457	258.5	2.0212	373.697	1.9917	324.926
2.0475	258.563	2.0219	373.726	1.9953	324.965
2.0493	258.624	2.0234	373.755	1.9995	325.003
2.0506	258.682	2.0245	373.784	2.004	325.041
2.0509	258.736	2.0256	373.813	2.0094	325.079
2.0513	258.784	2.0271	373.843	2.015	325.116
2.0525	258.826	2.0276	373.871	2.0198	325.154
2.0531	258.86	2.028	373.9	2.0235	325.192
2.0532	258.886	2.0279	373.929	2.0266	325.229
2.0542	258.902	2.028	373.957	2.0297	325.267
2.0552	258.903	2.0296	373.985	2.0337	325.304
2.0555	258.884	2.0319	374.014	2.0382	325.341
2.0555	258.84	2.0335	374.043	2.0421	325.379
2.0555	258.776	2.0354	374.073	2.0455	325.416
2.0553	258.7	2.038	374.105	2.0494	325.453
2.0532	258.62	2.0409	374.139	2.0534	325.491
2.0487	258.538	2.0436	374.177	2.0548	325.528
2.0463	258.456	2.0455	374.219	2.0563	325.566
2.0469	258.377	2.0474	374.264	2.0578	325.603
2.0479	258.3	2.0486	374.311	2.0596	325.641
2.0509	258.226	2.0502	374.362	2.062	325.679
2.0572	258.157	2.0521	374.414	2.0635	325.717
2.0622	258.094	2.0555	374.467	2.0639	325.755
2.0654	258.041	2.0596	374.522	2.0652	325.793
2.0678	258	2.0634	374.578	2.0675	325.831
2.0708	257.973	2.0661	374.634	2.0688	325.87
2.0744	257.964	2.0689	374.69	2.0701	325.908
2.0785	257.975	2.0715	374.745	2.0714	325.946
2.0829	258.004	2.0739	374.798	2.0718	325.985
2.0876	258.05	2.0762	374.847	2.0718	326.024
2.0923	258.11	2.0778	374.892	2.0718	326.062
2.0966	258.183	2.0797	374.931	2.0717	326.101
2.1007	258.266	2.0821	374.964	2.071	326.139
2.1037	258.355	2.0849	374.993	2.0699	326.178
2.1064	258.449	2.0874	375.019	2.0701	326.217
2.1094	258.546	2.0907	375.042	2.0712	326.256
2.1128	258.644	2.0939	375.061	2.0717	326.294
2.1163	258.74	2.0961	375.076	2.0718	326.333
2.1193	258.834	2.0977	375.086	2.0725	326.371
2.1218	258.921	2.0986	375.092	2.0737	326.409
2.1233	259.004	2.1002	375.095	2.0741	326.447
2.1248	259.08	2.1026	375.097	2.0715	326.485
2.1264	259.152	2.1038	375.098	2.0681	326.522
2.1273	259.219	2.1048	375.099	2.0662	326.56
2.1275	259.28	2.1062	375.101	2.0701	326.597
2.1287	259.337	2.108	375.103	2.0779	326.634
2.1297	259.389	2.1095	375.105	2.0828	326.671
2.1311	259.433	2.111	375.108	2.0866	326.708
2.133	259.469	2.1124	375.113	2.0902	326.744
2.1341	259.491	2.114	375.118	2.0944	326.781
2.1344	259.499	2.1155	375.124	2.0995	326.818
2.135	259.493	2.1174	375.131	2.1045	326.854
2.1361	259.472	2.1184	375.138	2.11	326.891
2.1365	259.439	2.1198	375.146	2.1161	326.928
2.1366	259.395	2.1212	375.154	2.1218	326.964
2.1366	259.342	2.1233	375.162	2.127	327.001
2.1376	259.281	2.1259	375.171	2.1317	327.038
2.1386	259.216	2.1284	375.179	2.1347	327.075
2.1389	259.147	2.131	375.188	2.1376	327.112
2.1388	259.078	2.1344	375.197	2.1403	327.15
2.136	259.01	2.1377	375.206	2.1433	327.187
2.1328	258.945	2.1398	375.215	2.1454	327.225
2.1337	258.884	2.1428	375.224	2.1477	327.262
2.1374	258.834	2.1464	375.233	2.1496	327.3
2.1413	258.797	2.1502	375.242	2.1512	327.338
2.1445	258.764	2.1541	375.253	2.1528	327.376
2.1476	258.731	2.1577	375.268	2.1549	327.414
2.1513	258.704	2.1611	375.287	2.1573	327.452
2.1551	258.699	2.1642	375.311	2.1594	327.491
2.1588	258.722	2.1665	375.338	2.1608	327.529
2.1633	258.772	2.1688	375.366	2.1611	327.567
2.1682	258.844	2.1713	375.395	2.1611	327.605
2.1731	258.929	2.1741	375.425	2.161	327.643
2.1777	259.018	2.1778	375.457	2.161	327.682
2.1821	259.111	2.1802	375.49	2.1622	327.72
2.1857	259.209	2.1823	375.524	2.1632	327.759
2.1892	259.31	2.1836	375.56	2.1636	327.797
2.1923	259.415	2.1852	375.596	2.1637	327.836
2.1953	259.521	2.1868	375.631	2.1648	327.874
2.1985	259.626	2.1884	375.665	2.166	327.913
2.2009	259.728	2.1891	375.696	2.1665	327.952
2.2027	259.823	2.19	375.725	2.1668	327.99
2.2049	259.912	2.1913	375.751	2.1672	328.028
2.2068	259.994	2.1919	375.775	2.1667	328.067
2.2081	260.07	2.1922	375.795	2.1618	328.105
2.2085	260.141	2.1931	375.813	2.1569	328.143
2.2093	260.206	2.1926	375.828	2.1576	328.181
2.2103	260.265	2.192	375.843	2.1577	328.218
2.2116	260.319	2.1919	375.856	2.157	328.256
2.2127	260.366	2.193	375.869	2.1604	328.293
2.2131	260.405	2.1944	375.882	2.1665	328.331
2.2132	260.437	2.1949	375.896	2.1718	328.368
2.214	260.459	2.1961	375.911	2.176	328.405
2.216	260.469	2.1974	375.926	2.1803	328.442
2.2174	260.462	2.1993	375.943	2.1847	328.478
2.2178	260.433	2.2011	375.961	2.1895	328.515
2.2178	260.383	2.203	375.98	2.1939	328.551
2.2179	260.319	2.2049	375.998	2.1976	328.587
2.218	260.247	2.2076	376.018	2.2011	328.624
2.2181	260.172	2.2103	376.037	2.2046	328.66
2.219	260.097	2.2142	376.057	2.2083	328.695
2.2197	260.022	2.2189	376.077	2.2118	328.731
2.2206	259.949	2.2234	376.097	2.2149	328.767
2.2218	259.878	2.2272	376.117	2.2174	328.803
2.2227	259.809	2.2313	376.137	2.2196	328.839
2.224	259.742	2.2356	376.157	2.2213	328.875
2.226	259.678	2.2393	376.177	2.2238	328.91
2.2282	259.615	2.243	376.197	2.2267	328.946
2.2308	259.556	2.2472	376.216	2.2284	328.982
2.2345	259.502	2.2521	376.236	2.229	329.017
2.2386	259.454	2.2561	376.255	2.2305	329.053
2.2436	259.417	2.2588	376.275	2.2325	329.088
2.2586	259.399	2.261	376.295	2.2338	329.124
2.2735	259.406	2.2624	376.316	2.2342	329.159
2.2722	259.437	2.2639	376.34	2.2353	329.195
2.2677	259.485	2.2654	376.367	2.2364	329.23
2.2685	259.546	2.2673	376.397	2.2368	329.266
2.2769	259.616	2.2694	376.431	2.2368	329.302
2.2841	259.693	2.2719	376.468	2.2367	329.338
2.2898	259.775	2.2737	376.508	2.2368	329.373
2.2923	259.861	2.2754	376.55	2.2382	329.409
2.2922	259.95	2.2761	376.595	2.2391	329.445
2.2904	260.041	2.2768	376.639	2.2394	329.481
2.2904	260.128	2.2784	376.683	2.2396	329.517
2.2925	260.21	2.2784	376.726	2.2396	329.553
2.2945	260.286	2.278	376.767	2.2399	329.589
2.297	260.356	2.2788	376.805	2.2414	329.625
2.299	260.421	2.2781	376.84	2.2435	329.661
2.3006	260.481	2.2776	376.872	2.246	329.697
2.3013	260.535	2.2775	376.9	2.2486	329.732
2.3015	260.581	2.2785	376.925	2.251	329.768
2.3019	260.615	2.2796	376.945	2.2542	329.804
2.3029	260.633	2.28	376.963	2.2582	329.839
2.3034	260.633	2.28	376.979	2.2619	329.875
2.3039	260.614	2.2811	376.992	2.2667	329.91
2.3045	260.578	2.2824	377.004	2.2724	329.945
2.3045	260.533	2.2833	377.015	2.2776	329.98
2.3051	260.486	2.2832	377.026	2.2824	330.016
2.3055	260.438	2.2831	377.037	2.2863	330.051
2.3057	260.392	2.2845	377.048	2.2902	330.086
2.3057	260.347	2.2859	377.061	2.2947	330.121
2.3057	260.305	2.2878	377.074	2.3007	330.156
2.3051	260.276	2.2889	377.089	2.3065	330.19
2.3035	260.256	2.2901	377.104	2.3114	330.225
2.3012	260.238	2.2919	377.121	2.3133	330.26
2.2997	260.221	2.295	377.138	2.3133	330.295
2.3016	260.206	2.2995	377.155	2.3133	330.33
2.3056	260.194	2.305	377.173	2.3145	330.365
2.3087	260.183	2.3102	377.191	2.3165	330.4
2.3128	260.176	2.3151	377.21	2.3178	330.434
2.3165	260.177	2.3204	377.228	2.3194	330.469
2.3196	260.187	2.3262	377.247	2.3206	330.504
2.3228	260.208	2.3318	377.266	2.3223	330.539
2.326	260.242	2.3379	377.284	2.3232	330.574
2.3289	260.288	2.3467	377.303	2.3234	330.609
2.3321	260.346	2.3591	377.322	2.3236	330.645
2.3353	260.416	2.3683	377.34	2.3249	330.68
2.3391	260.497	2.3711	377.359	2.3258	330.715
2.3433	260.588	2.3709	377.377	2.3261	330.75
2.3475	260.688	2.3716	377.395	2.326	330.786
2.3515	260.794	2.3713	377.413	2.3269	330.821
2.3551	260.904	2.3714	377.431	2.3282	330.857
2.3579	261.017	2.3731	377.448	2.3287	330.893
2.3605	261.129	2.3738	377.465	2.3292	330.929
2.3627	261.23	2.375	377.482	2.3294	330.966
2.3646	261.316	2.3765	377.498	2.3299	331.002
2.367	261.393	2.3786	377.514	2.3303	331.038
2.3695	261.463	2.3799	377.53	2.331	331.075
2.3718	261.526	2.3817	377.546	2.3314	331.111
2.3737	261.577	2.3826	377.561	2.3304	331.147
2.3752	261.615	2.3836	377.576	2.3276	331.184
2.3768	261.636	2.3848	377.592	2.3282	331.22
2.3776	261.642	2.3855	377.609	2.3329	331.256
2.3781	261.635	2.3857	377.626	2.3362	331.292
2.3792	261.619	2.3856	377.644	2.3381	331.328
2.3798	261.596	2.3856	377.663	2.3401	331.363
2.3799	261.567	2.387	377.685	2.3433	331.399
2.3809	261.536	2.3882	377.708	2.3478	331.434
2.3819	261.504	2.3882	377.731	2.3526	331.469
2.3822	261.473	2.3882	377.755	2.3568	331.504
2.3822	261.447	2.3884	377.778	2.3609	331.538
2.3817	261.429	2.3885	377.802	2.3652	331.573
2.3812	261.416	2.3885	377.826	2.3698	331.607
2.3809	261.406	2.3886	377.851	2.3747	331.641
2.3796	261.4	2.3893	377.874	2.3794	331.675
2.3816	261.399	2.389	377.897	2.3837	331.709
2.3855	261.398	2.3841	377.917	2.3869	331.743
2.3892	261.396	2.3769	377.937	2.3896	331.777
2.3919	261.394	2.3747	377.955	2.3919	331.81
2.3947	261.389	2.3746	377.974	2.3946	331.844
2.3989	261.381	2.3736	377.991	2.3965	331.878
2.4148	261.37	2.3778	378.007	2.3983	331.912
2.4221	261.358	2.3851	378.024	2.4004	331.946
2.4195	261.344	2.3901	378.04	2.402	331.98
2.4192	261.334	2.3934	378.054	2.4037	332.014
2.422	261.332	2.3961	378.067	2.4044	332.048
2.4259	261.346	2.3999	378.079	2.405	332.083
2.4296	261.378	2.4036	378.091	2.4064	332.117
2.433	261.426	2.4075	378.103	2.4071	332.152
2.4351	261.483	2.4116	378.115	2.4072	332.186
2.4357	261.546	2.4153	378.127	2.4074	332.221
2.4364	261.612	2.4197	378.139	2.4085	332.256
2.4381	261.681	2.423	378.151	2.4093	332.291
2.441	261.751	2.4256	378.163	2.4098	332.326
2.4437	261.822	2.4279	378.174	2.4112	332.361
2.4456	261.892	2.4306	378.186	2.4123	332.396
2.4469	261.96	2.4334	378.197	2.4126	332.432
2.4472	262.026	2.4367	378.208	2.4129	332.468
2.4472	262.089	2.4396	378.219	2.414	332.504
2.4476	262.147	2.4427	378.229	2.4139	332.54
2.4488	262.196	2.4457	378.239	2.414	332.576
2.4503	262.233	2.4472	378.249	2.4148	332.613
2.4521	262.249	2.4482	378.258	2.4162	332.649
2.4536	262.237	2.4496	378.266	2.4176	332.685
2.4543	262.199	2.4514	378.271	2.418	332.722
2.4556	262.146	2.4528	378.274	2.419	332.758
2.4569	262.084	2.4532	378.273	2.4213	332.795
2.4589	262.025	2.4533	378.269	2.4241	332.831
2.4605	261.971	2.4547	378.261	2.4272	332.868
2.4611	261.924	2.4558	378.251	2.4315	332.904
2.4611	261.88	2.4571	378.24	2.4366	332.94
2.4613	261.842	2.4585	378.227	2.4418	332.976
2.4625	261.809	2.459	378.217	2.4465	333.012
2.4642	261.782	2.4593	378.21	2.4512	333.048
2.4655	261.76	2.4592	378.207	2.4564	333.084
2.4671	261.741	2.459	378.208	2.4613	333.119
2.4689	261.723	2.4598	378.213	2.4653	333.154
2.4706	261.706	2.461	378.221	2.4694	333.189
2.4735	261.688	2.4617	378.231	2.4753	333.224
2.4787	261.668	2.4622	378.243	2.4784	333.258
2.4902	261.647	2.4638	378.259	2.4801	333.293
2.4934	261.626	2.4659	378.277	2.4823	333.327
2.4941	261.609	2.4674	378.298	2.4847	333.362
2.5044	261.602	2.4694	378.32	2.487	333.396
2.5125	261.61	2.4723	378.344	2.4891	333.43
2.5111	261.635	2.476	378.368	2.4918	333.464
2.5103	261.679	2.4807	378.394	2.4939	333.498
2.5165	261.736	2.4854	378.42	2.4964	333.532
2.5171	261.801	2.4898	378.445	2.4985	333.567
2.518	261.871	2.4951	378.471	2.4994	333.601
2.5199	261.945	2.5012	378.496	2.4999	333.636
2.5229	262.023	2.5066	378.521	2.501	333.67
2.5254	262.101	2.5172	378.546	2.5016	333.705
2.5273	262.17	2.5335	378.571	2.5028	333.74
2.5293	262.231	2.5414	378.594	2.5041	333.776
2.5317	262.288	2.5432	378.618	2.5046	333.811
2.5341	262.341	2.5444	378.641	2.5046	333.847
2.5352	262.387	2.5464	378.663	2.5045	333.882
2.5363	262.426	2.5491	378.685	2.5045	333.918
2.5373	262.457	2.5516	378.707	2.5045	333.955
2.5386	262.479	2.5501	378.728	2.5045	333.991
2.54	262.49	2.5526	378.749	2.5054	334.027
2.5417	262.482	2.5532	378.77	2.5067	334.064
2.5435	262.449	2.553	378.789	2.5072	334.1
2.5444	262.392	2.5546	378.809	2.5073	334.137
2.5455	262.321	2.5567	378.828	2.5072	334.174
2.5465	262.242	2.559	378.847	2.5072	334.21
2.5468	262.163	2.561	378.865	2.5063	334.247
2.5467	262.087	2.5617	378.884	2.5008	334.283
2.5455	262.019	2.5609	378.902	2.4957	334.32
2.5441	261.966	2.5593	378.921	2.4945	334.356
2.5404	261.939	2.5574	378.94	2.503	334.392
2.5355	261.926	2.5577	378.958	2.5129	334.428
2.5334	261.91	2.5584	378.974	2.5179	334.464
2.5362	261.886	2.5587	378.988	2.5216	334.499
2.5391	261.861	2.5588	378.999	2.5262	334.535
2.5443	261.838	2.559	379.009	2.5312	334.57
2.5524	261.818	2.5588	379.017	2.5369	334.605
2.5565	261.802	2.5587	379.024	2.5431	334.639
2.5593	261.787	2.5587	379.031	2.5491	334.674
2.5629	261.776	2.5598	379.038	2.554	334.708
2.567	261.771	2.5611	379.045	2.5583	334.742
2.5717	261.776	2.5617	379.054	2.5624	334.776
2.5772	261.792	2.5627	379.065	2.5663	334.809
2.5819	261.822	2.5641	379.078	2.5697	334.842
2.5846	261.863	2.5647	379.092	2.5731	334.876
2.5872	261.915	2.565	379.107	2.5764	334.909
2.5904	261.976	2.5648	379.125	2.5792	334.942
2.594	262.045	2.5641	379.143	2.5808	334.975
2.5975	262.119	2.5619	379.163	2.5823	335.008
2.6008	262.197	2.5596	379.184	2.5833	335.041
2.6043	262.275	2.56	379.206	2.5848	335.074
2.6074	262.346	2.5647	379.228	2.587	335.107
2.6093	262.415	2.5689	379.252	2.5883	335.14
2.6109	262.48	2.5706	379.275	2.59	335.173
2.6128	262.538	2.5717	379.3	2.5909	335.206
2.6138	262.585	2.5729	379.325	2.5913	335.24
2.6144	262.627	2.5741	379.349	2.5919	335.273
2.6155	262.661	2.5759	379.374	2.5931	335.307
2.6162	262.684	2.5792	379.398	2.5937	335.341
2.617	262.694	2.5834	379.422	2.5938	335.375
2.6181	262.69	2.5885	379.446	2.5938	335.409
2.6188	262.672	2.593	379.47	2.5937	335.443
2.6199	262.641	2.5971	379.494	2.5947	335.478
2.6207	262.598	2.6013	379.518	2.5959	335.513
2.6202	262.547	2.606	379.543	2.5965	335.548
2.619	262.488	2.6103	379.568	2.5977	335.584
2.6187	262.427	2.6141	379.594	2.5988	335.619
2.6196	262.363	2.6175	379.62	2.5978	335.655
2.6206	262.301	2.6211	379.647	2.5967	335.69
2.6207	262.241	2.6247	379.676	2.5957	335.726
2.6188	262.184	2.6279	379.705	2.5927	335.762
2.615	262.132	2.6311	379.736	2.5884	335.798
2.6141	262.086	2.635	379.768	2.586	335.833
2.6158	262.047	2.6385	379.801	2.5859	335.869
2.6175	262.014	2.6416	379.835	2.5873	335.904
2.6217	261.987	2.6442	379.871	2.5937	335.94
2.6284	261.965	2.6467	379.906	2.6012	335.975
2.6332	261.946	2.6494	379.942	2.6055	336.009
2.6479	261.929	2.6518	379.976	2.609	336.044
2.6728	261.913	2.6531	380.008	2.6134	336.078
2.6738	261.897	2.6547	380.038	2.6185	336.112
2.6616	261.886	2.6554	380.064	2.6241	336.146
2.6576	261.888	2.6547	380.088	2.6293	336.18
2.66	261.916	2.6535	380.108	2.6337	336.213
2.6644	261.97	2.6542	380.126	2.6375	336.247
2.6687	262.045	2.6553	380.14	2.6416	336.28
2.6728	262.135	2.6569	380.153	2.646	336.313
2.6741	262.231	2.6582	380.163	2.6506	336.346
2.676	262.328	2.6592	380.171	2.654	336.379
2.6791	262.426	2.6609	380.18	2.6564	336.412
2.6819	262.524	2.6617	380.189	2.6588	336.445
2.6847	262.621	2.6617	380.199	2.6609	336.478
2.6865	262.715	2.6622	380.209	2.6631	336.511
2.6879	262.804	2.6636	380.222	2.6653	336.544
2.6893	262.887	2.6643	380.235	2.6668	336.577
2.6903	262.964	2.6644	380.249	2.6686	336.61
2.6909	263.037	2.6644	380.264	2.6698	336.643
2.6922	263.104	2.6643	380.28	2.6714	336.676
2.694	263.166	2.6643	380.296	2.6727	336.709
2.6949	263.223	2.6643	380.313	2.6742	336.742
2.6955	263.273	2.6644	380.329	2.6756	336.776
2.6962	263.315	2.6661	380.346	2.6771	336.809
2.6965	263.344	2.6683	380.363	2.6776	336.842
2.6958	263.362	2.6708	380.381	2.6785	336.876
2.6957	263.372	2.6738	380.398	2.6798	336.909
2.6967	263.367	2.6779	380.415	2.6803	336.943
2.6978	263.342	2.6824	380.432	2.6804	336.977
2.6981	263.292	2.6865	380.45	2.6803	337.011
2.6983	263.223	2.6912	380.468	2.6803	337.046
2.6985	263.147	2.6968	380.489	2.6803	337.08
2.6992	263.076	2.7022	380.511	2.6796	337.115
2.6998	263.013	2.7072	380.536	2.6798	337.15
2.7017	262.956	2.7124	380.564	2.6793	337.185
2.7024	262.911	2.7167	380.594	2.6769	337.22
2.7045	262.887	2.7199	380.627	2.6735	337.256
2.7062	262.876	2.7229	380.662	2.6728	337.291
2.7078	262.865	2.7254	380.698	2.6756	337.327
2.71	262.851	2.728	380.736	2.6814	337.362
2.7138	262.838	2.7307	380.776	2.6861	337.398
2.7182	262.824	2.7332	380.816	2.6901	337.433
2.7229	262.812	2.7356	380.858	2.6942	337.468
2.7275	262.806	2.7384	380.899	2.6979	337.504
2.7319	262.814	2.7403	380.94	2.7014	337.539
2.7362	262.845	2.7411	380.98	2.7054	337.574
2.7405	262.901	2.7428	381.017	2.7096	337.608
2.7451	262.978	2.7453	381.05	2.7144	337.643
2.7497	263.071	2.7475	381.076	2.7192	337.677
2.7569	263.172	2.7489	381.095	2.7239	337.711
2.7637	263.278	2.7495	381.11	2.7281	337.745
2.7671	263.385	2.7496	381.121	2.7322	337.779
2.7682	263.483	2.7506	381.13	2.7361	337.812
2.7708	263.554	2.7519	381.137	2.7395	337.845
2.773	263.609	2.7524	381.144	2.7423	337.878
2.7727	263.662	2.7532	381.15	2.7451	337.911
2.7731	263.717	2.7546	381.157	2.7473	337.944
2.7744	263.769	2.7553	381.164	2.749	337.977
2.7759	263.817	2.7562	381.173	2.7509	338.01
2.7778	263.858	2.7576	381.183	2.7527	338.043
2.7799	263.894	2.7582	381.194	2.7547	338.076
2.7808	263.923	2.7583	381.206	2.7559	338.109
2.7813	263.947	2.7583	381.218	2.7574	338.142
2.7826	263.961	2.7582	381.232	2.7588	338.175
2.7844	263.966	2.7583	381.245	2.7606	338.208
2.7853	263.961	2.7593	381.26	2.7614	338.241
2.7858	263.944	2.7606	381.274	2.7615	338.274
2.787	263.913	2.762	381.289	2.7615	338.308
2.7876	263.869	2.7626	381.304	2.762	338.341
2.7878	263.811	2.7629	381.319	2.7627	338.375
2.7877	263.74	2.7637	381.335	2.7637	338.409
2.7872	263.658	2.7648	381.35	2.7641	338.443
2.7859	263.565	2.7664	381.366	2.7642	338.477
2.7842	263.464	2.7671	381.381	2.7652	338.511
2.7867	263.358	2.769	381.397	2.7664	338.545
2.7892	263.248	2.7728	381.414	2.7677	338.58
2.788	263.138	2.7781	381.432	2.7691	338.615
2.7841	263.029	2.784	381.451	2.7696	338.65
2.7797	262.926	2.7883	381.472	2.7696	338.685
2.7757	262.828	2.7921	381.494	2.7694	338.719
2.7781	262.74	2.7967	381.52	2.7694	338.754
2.79	262.668	2.8014	381.548	2.7695	338.789
2.7983	262.617	2.8056	381.579	2.7706	338.824
2.8042	262.584	2.8104	381.613	2.7718	338.858
2.8143	262.567	2.8148	381.649	2.7732	338.893
2.837	262.566	2.8193	381.687	2.7754	338.927
2.8401	262.584	2.8231	381.727	2.7784	338.962
2.8315	262.623	2.8257	381.768	2.782	338.996
2.8291	262.68	2.8286	381.808	2.7871	339.03
2.8309	262.749	2.8324	381.847	2.7971	339.064
2.8341	262.827	2.8348	381.883	2.8068	339.098
2.8379	262.913	2.837	381.916	2.8182	339.132
2.8414	263.005	2.8396	381.945	2.8253	339.166
2.8444	263.102	2.8424	381.969	2.8203	339.199
2.847	263.2	2.8452	381.989	2.8162	339.233
2.8493	263.299	2.8475	382.005	2.8169	339.266
2.8517	263.396	2.8492	382.019	2.8199	339.3
2.8541	263.489	2.8512	382.031	2.8232	339.333
2.856	263.577	2.8524	382.041	2.8259	339.366
2.8581	263.659	2.8541	382.049	2.8283	339.399
2.8597	263.735	2.8551	382.056	2.8306	339.432
2.8613	263.806	2.8552	382.064	2.8325	339.465
2.8619	263.871	2.8551	382.072	2.835	339.499
2.8621	263.931	2.8553	382.082	2.8368	339.532
2.8632	263.986	2.8568	382.093	2.8379	339.565
2.8641	264.036	2.8579	382.105	2.8393	339.598
2.8655	264.081	2.8584	382.117	2.84	339.631
2.8664	264.119	2.8594	382.131	2.8414	339.665
2.8666	264.147	2.8593	382.144	2.843	339.698
2.8666	264.164	2.8584	382.158	2.8436	339.731
2.8665	264.169	2.8571	382.172	2.8444	339.765
2.8665	264.162	2.8556	382.187	2.8451	339.798
2.8666	264.143	2.855	382.201	2.8453	339.831
2.8676	264.111	2.8546	382.216	2.8457	339.865
2.8686	264.067	2.8551	382.231	2.847	339.899
2.8689	264.014	2.8541	382.245	2.8478	339.932
2.8694	263.953	2.8556	382.26	2.848	339.966
2.8706	263.887	2.8574	382.275	2.8477	340.001
2.8711	263.818	2.8591	382.289	2.8478	340.035
2.8714	263.748	2.8615	382.303	2.8479	340.069
2.8724	263.677	2.8644	382.317	2.848	340.104
2.873	263.607	2.8675	382.331	2.8494	340.139
2.8737	263.538	2.8708	382.345	2.8514	340.174
2.8761	263.472	2.8739	382.359	2.8537	340.209
2.8789	263.413	2.8768	382.372	2.8563	340.244
2.8822	263.367	2.8797	382.385	2.8588	340.279
2.8855	263.333	2.8836	382.397	2.8615	340.315
2.8896	263.312	2.8876	382.409	2.8649	340.349
2.8939	263.309	2.8905	382.421	2.8688	340.384
2.8985	263.332	2.8929	382.434	2.8731	340.419
2.9114	263.387	2.8962	382.448	2.8779	340.453
2.922	263.473	2.8995	382.465	2.8834	340.488
2.9269	263.579	2.9036	382.484	2.8893	340.522
2.9247	263.695	2.908	382.507	2.8953	340.555
2.9226	263.815	2.9119	382.531	2.9004	340.589
2.9227	263.937	2.9158	382.555	2.9064	340.622
2.9319	264.055	2.9189	382.579	2.9132	340.655
2.9371	264.156	2.9215	382.602	2.9189	340.688
2.9352	264.243	2.924	382.622	2.9241	340.72
2.9352	264.329	2.9267	382.641	2.9236	340.753
2.9375	264.414	2.9293	382.657	2.9219	340.785
2.9406	264.497	2.9309	382.672	2.9226	340.817
2.9429	264.577	2.9322	382.685	2.9247	340.848
2.9446	264.652	2.9337	382.696	2.9271	340.88
2.9459	264.722	2.9343	382.705	2.9294	340.912
2.9472	264.788	2.9344	382.714	2.9313	340.944
2.9488	264.849	2.9346	382.721	2.9331	340.976
2.9501	264.905	2.9361	382.728	2.9353	341.008
2.9516	264.955	2.9371	382.735	2.9367	341.04
2.9523	264.996	2.9387	382.743	2.9373	341.072
2.9525	265.026	2.9397	382.75	2.9373	341.104
2.9533	265.041	2.94	382.76	2.9372	341.136
2.9544	265.038	2.94	382.77	2.9372	341.168
2.9559	265.019	2.9395	382.782	2.9375	341.2
2.9568	264.985	2.9387	382.795	2.9377	341.232
2.957	264.939	2.9388	382.81	2.9389	341.264
2.9567	264.885	2.9379	382.825	2.9398	341.296
2.9555	264.827	2.9373	382.841	2.9407	341.328
2.9554	264.766	2.9378	382.857	2.9407	341.36
2.9563	264.704	2.9396	382.874	2.9417	341.393
2.9575	264.643	2.9419	382.893	2.9424	341.425
2.9587	264.582	2.9444	382.912	2.9427	341.457
2.9592	264.522	2.9482	382.931	2.9427	341.489
2.9598	264.466	2.9523	382.951	2.9426	341.522
2.961	264.416	2.955	382.971	2.9425	341.554
2.9624	264.373	2.9578	382.992	2.9369	341.587
2.9636	264.341	2.9622	383.014	2.9282	341.62
2.9653	264.32	2.9673	383.038	2.9272	341.652
2.9683	264.313	2.9714	383.065	2.932	341.685
2.9708	264.319	2.9753	383.094	2.9418	341.718
2.974	264.339	2.9797	383.125	2.9479	341.75
2.9776	264.374	2.9846	383.158	2.9511	341.783
2.9809	264.422	2.9887	383.194	2.9543	341.816
2.9846	264.485	2.9923	383.232	2.9582	341.848
2.9887	264.561	2.9963	383.271	2.9628	341.881
2.993	264.648	3.0007	383.313	2.9675	341.913
2.9969	264.745	3.0044	383.355	2.9723	341.945
3.0001	264.849	3.0071	383.399	2.9771	341.977
3.0035	264.958	3.0094	383.444	2.9824	342.009
3.0071	265.071	3.0116	383.488	2.987	342.04
3.0109	265.184	3.014	383.532	2.9913	342.072
3.0147	265.297	3.0171	383.576	2.9961	342.103
3.0209	265.401	3.0197	383.618	2.9993	342.133
3.026	265.495	3.0215	383.658	3.0022	342.164
3.0262	265.582	3.0224	383.697	3.0055	342.195
3.0262	265.666	3.0235	383.732	3.0089	342.225
3.0274	265.746	3.0248	383.765	3.0122	342.255
3.0292	265.821	3.0258	383.795	3.0154	342.286
3.0312	265.885	3.0274	383.823	3.0178	342.316
3.0329	265.94	3.0289	383.849	3.0195	342.346
3.0335	265.987	3.0305	383.871	3.0214	342.377
3.0341	266.026	3.0312	383.888	3.0232	342.407
3.0352	266.055	3.0313	383.899	3.0242	342.438
3.0357	266.069	3.0318	383.905	3.0257	342.468
3.0366	266.07	3.0331	383.906	3.0271	342.499
3.0376	266.055	3.0338	383.905	3.0286	342.53
3.038	266.026	3.0325	383.901	3.0295	342.56
3.038	265.983	3.0315	383.896	3.0303	342.591
3.038	265.922	3.0313	383.89	3.03	342.622
3.038	265.847	3.0313	383.885	3.0295	342.653
3.038	265.765	3.0312	383.879	3.0306	342.684
3.038	265.681	3.0311	383.873	3.0316	342.715
3.0388	265.598	3.0309	383.868	3.0319	342.746
3.04	265.521	3.0289	383.865	3.0319	342.778
3.0416	265.453	3.0271	383.865	3.0322	342.809
3.0437	265.389	3.0291	383.866	3.0336	342.841
3.0458	265.325	3.0326	383.868	3.0345	342.873
3.048	265.265	3.0354	383.871	3.0347	342.905
3.0501	265.209	3.0385	383.875	3.0339	342.938
3.0531	265.163	3.0415	383.879	3.0321	342.97
3.0566	265.127	3.0446	383.883	3.0286	343.003
3.0604	265.1	3.0476	383.889	3.0261	343.036
3.0646	265.084	3.0512	383.894	3.0251	343.068
3.0689	265.078	3.0559	383.9	3.0263	343.101
3.0732	265.085	3.0607	383.906	3.0306	343.134
3.0772	265.106	3.0658	383.912	3.0367	343.166
3.0807	265.138	3.07	383.919	3.041	343.199
3.0848	265.181	3.0743	383.925	3.0434	343.231
3.0888	265.233	3.0789	383.932	3.0452	343.263
3.0921	265.293	3.0828	383.939	3.0474	343.295
3.0949	265.358	3.0866	383.947	3.051	343.327
3.0973	265.429	3.0908	383.956	3.0552	343.358
3.0991	265.504	3.0948	383.967	3.0592	343.389
3.1007	265.582	3.0979	383.983	3.0637	343.42
3.103	265.662	3.1003	384.002	3.0682	343.45
3.1052	265.741	3.1027	384.024	3.0728	343.48
3.1079	265.819	3.1053	384.048	3.0763	343.51
3.1105	265.893	3.1084	384.074	3.0792	343.54
3.1127	265.961	3.1102	384.102	3.0829	343.57
3.1142	266.022	3.1118	384.132	3.0867	343.6
3.1157	266.077	3.1139	384.164	3.0904	343.629
3.1177	266.125	3.1157	384.198	3.0939	343.659
3.1189	266.167	3.1166	384.234	3.0966	343.688
3.1192	266.202	3.1181	384.27	3.0988	343.718
3.1196	266.23	3.119	384.306	3.1002	343.748
3.1208	266.251	3.1198	384.341	3.1017	343.777
3.1222	266.266	3.1213	384.376	3.1035	343.807
3.124	266.274	3.1221	384.411	3.1047	343.836
3.1252	266.275	3.1234	384.445	3.1051	343.866
3.1245	266.265	3.1245	384.477	3.1063	343.896
3.124	266.232	3.125	384.508	3.1074	343.925
3.1238	266.17	3.1251	384.537	3.108	343.955
3.1241	266.079	3.1252	384.564	3.1093	343.985
3.1253	265.97	3.1257	384.589	3.1102	344.014
3.1261	265.854	3.1254	384.611	3.1104	344.044
3.1275	265.74	3.126	384.628	3.1108	344.073
3.1281	265.63	3.1273	384.639	3.1122	344.103
3.1256	265.526	3.128	384.644	3.1129	344.132
3.1247	265.426	3.128	384.644	3.1136	344.162
3.1262	265.331	3.1282	384.643	3.1138	344.191
3.13	265.245	3.1286	384.639	3.115	344.221
3.134	265.173	3.1286	384.633	3.1156	344.25
3.1392	265.117	3.1293	384.626	3.1158	344.28
3.1513	265.081	3.13	384.619	3.1158	344.309
3.1533	265.065	3.1305	384.612	3.116	344.339
3.1543	265.067	3.1314	384.605	3.1174	344.368
3.157	265.087	3.133	384.599	3.1188	344.397
3.1612	265.121	3.1348	384.594	3.1205	344.427
3.1661	265.167	3.1374	384.592	3.1219	344.457
3.1709	265.221	3.1412	384.591	3.1244	344.486
3.175	265.283	3.1457	384.591	3.1275	344.516
3.1774	265.351	3.1508	384.593	3.1315	344.545
3.1798	265.424	3.1562	384.595	3.1387	344.575
3.1833	265.5	3.1618	384.6	3.1434	344.604
3.187	265.578	3.1674	384.607	3.1476	344.633
3.1897	265.655	3.1728	384.616	3.1516	344.663
3.1915	265.73	3.1789	384.626	3.1559	344.691
3.194	265.8	3.1839	384.637	3.1603	344.72
3.197	265.866	3.187	384.648	3.164	344.749
3.1995	265.926	3.19	384.661	3.1679	344.777
3.2016	265.981	3.1932	384.676	3.1722	344.806
3.203	266.032	3.1967	384.694	3.1779	344.834
3.2043	266.078	3.2	384.715	3.1847	344.862
3.2059	266.119	3.2015	384.739	3.189	344.89
3.2075	266.155	3.2032	384.766	3.1893	344.918
3.2091	266.186	3.2056	384.795	3.1884	344.946
3.2109	266.21	3.207	384.827	3.1894	344.974
3.2123	266.226	3.2076	384.86	3.1917	345.002
3.2137	266.23	3.2091	384.894	3.1937	345.03
3.2142	266.216	3.2109	384.93	3.1949	345.058
3.2142	266.179	3.213	384.965	3.1963	345.086
3.2141	266.12	3.2152	385.001	3.1977	345.115
3.2146	266.041	3.216	385.036	3.199	345.143
3.2158	265.951	3.2161	385.07	3.1996	345.171
3.2164	265.859	3.2168	385.102	3.2009	345.2
3.2165	265.772	3.2183	385.133	3.2022	345.228
3.2164	265.691	3.2189	385.162	3.204	345.257
3.2169	265.621	3.219	385.19	3.2057	345.286
3.2168	265.575	3.219	385.216	3.2073	345.314
3.2129	265.542	3.2189	385.241	3.2078	345.343
3.209	265.508	3.2189	385.265	3.2078	345.372
3.2057	265.47	3.2189	385.286	3.2077	345.401
3.2088	265.432	3.2189	385.306	3.2087	345.43
3.213	265.398	3.2189	385.323	3.2093	345.459
3.2191	265.372	3.2189	385.338	3.2086	345.488
3.225	265.355	3.2189	385.351	3.2092	345.517
3.2293	265.349	3.2163	385.361	3.21	345.546
3.2329	265.355	3.2093	385.367	3.2104	345.575
3.237	265.375	3.2082	385.369	3.2104	345.604
3.2415	265.413	3.2139	385.367	3.2104	345.633
3.2465	265.469	3.2195	385.361	3.21	345.663
3.2514	265.539	3.223	385.353	3.2076	345.692
3.2564	265.618	3.2261	385.344	3.2023	345.721
3.2609	265.702	3.2299	385.334	3.2016	345.75
3.2645	265.786	3.2346	385.323	3.2086	345.779
3.2674	265.865	3.2398	385.313	3.2156	345.808
3.2704	265.943	3.2452	385.302	3.2195	345.837
3.2733	266.021	3.2499	385.292	3.2225	345.866
3.2759	266.097	3.2535	385.281	3.2267	345.895
3.2781	266.17	3.2571	385.272	3.234	345.924
3.2801	266.236	3.2613	385.263	3.2417	345.952
3.2824	266.296	3.2656	385.256	3.2445	345.981
3.2845	266.351	3.2698	385.251	3.2479	346.009
3.2858	266.399	3.2737	385.246	3.2523	346.038
3.2871	266.44	3.2772	385.243	3.257	346.066
3.2888	266.47	3.2805	385.242	3.2619	346.094
3.2902	266.486	3.2829	385.243	3.2657	346.123
3.2918	266.482	3.284	385.247	3.2689	346.151
3.2936	266.454	3.2856	385.254	3.2722	346.179
3.2953	266.405	3.2885	385.263	3.2752	346.208
3.2971	266.344	3.2913	385.276	3.2783	346.236
3.299	266.28	3.293	385.292	3.2819	346.264
3.2998	266.22	3.2949	385.31	3.2858	346.293
3.3	266.166	3.2971	385.332	3.2884	346.321
3.2994	266.118	3.2972	385.355	3.2905	346.35
3.2973	266.076	3.2974	385.381	3.2917	346.378
3.2956	266.039	3.2979	385.409	3.2933	346.407
3.2941	266.01	3.2981	385.439	3.2947	346.435
3.2912	265.988	3.2982	385.469	3.2965	346.464
3.29	265.973	3.2997	385.499	3.2985	346.492
3.2889	265.96	3.3008	385.53	3.2996	346.521
3.2873	265.95	3.3013	385.559	3.301	346.549
3.2873	265.941	3.302	385.589	3.3021	346.578
3.2935	265.932	3.3024	385.617	3.3025	346.606
3.3017	265.922	3.3035	385.643	3.3038	346.634
3.3063	265.91	3.304	385.669	3.3048	346.662
3.3149	265.896	3.3041	385.693	3.3051	346.691
3.3392	265.878	3.304	385.716	3.3052	346.719
3.3448	265.858	3.304	385.738	3.3055	346.747
3.3347	265.834	3.3041	385.759	3.3058	346.775
3.3305	265.811	3.3051	385.778	3.3066	346.803
3.3322	265.801	3.3064	385.795	3.3066	346.831
3.3359	265.816	3.3076	385.809	3.3067	346.859
3.3396	265.858	3.3097	385.82	3.3061	346.888
3.3431	265.922	3.3121	385.827	3.306	346.916
3.3462	265.999	3.3148	385.831	3.306	346.944
3.3489	266.081	3.3178	385.831	3.3024	346.972
3.3513	266.164	3.3212	385.828	3.2968	347
3.3531	266.248	3.3257	385.823	3.2967	347.028
3.355	266.33	3.3308	385.816	3.301	347.056
3.3571	266.411	3.3359	385.807	3.3065	347.083
3.3595	266.488	3.3406	385.798	3.311	347.111
3.3617	266.56	3.3448	385.787	3.3134	347.139
3.3628	266.624	3.3492	385.776	3.3153	347.166
3.3639	266.683	3.3535	385.764	3.3174	347.193
3.3646	266.733	3.3569	385.753	3.319	347.22
3.3649	266.771	3.3594	385.742	3.3218	347.247
3.3662	266.79	3.3623	385.733	3.3257	347.274
3.3669	266.786	3.3656	385.725	3.33	347.301
3.3671	266.764	3.368	385.72	3.3341	347.327
3.3671	266.729	3.3698	385.715	3.3383	347.354
3.367	266.687	3.3714	385.712	3.3425	347.381
3.367	266.64	3.374	385.71	3.3465	347.408
3.367	266.593	3.3775	385.709	3.3502	347.435
3.367	266.548	3.3814	385.71	3.3544	347.462
3.3663	266.508	3.3846	385.713	3.3585	347.489
3.3641	266.473	3.3863	385.72	3.362	347.516
3.3607	266.443	3.3878	385.73	3.365	347.543
3.3596	266.42	3.3889	385.745	3.3671	347.57
3.3612	266.401	3.3895	385.762	3.369	347.598
3.3675	266.389	3.3905	385.783	3.37	347.626
3.3732	266.381	3.3915	385.805	3.3701	347.653
3.3773	266.377	3.3909	385.83	3.3715	347.681
3.3839	266.375	3.3896	385.855	3.3739	347.71
3.3877	266.374	3.3891	385.882	3.3753	347.738
3.3912	266.373	3.3892	385.909	3.377	347.767
3.396	266.371	3.3902	385.937	3.3791	347.795
3.4045	266.369	3.3912	385.965	3.3808	347.824
3.4078	266.367	3.3919	385.994	3.3827	347.853
3.4105	266.37	3.3921	386.022	3.3835	347.883
3.4132	266.385	3.3921	386.05	3.3839	347.912
3.4162	266.418	3.3929	386.078	3.3852	347.941
3.4194	266.474	3.3943	386.106	3.386	347.97
3.423	266.553	3.3954	386.132	3.3861	348
3.4262	266.651	3.3971	386.158	3.3862	348.029
3.4291	266.758	3.3979	386.183	3.386	348.058
3.4317	266.867	3.398	386.207	3.3855	348.087
3.4337	266.978	3.398	386.23	3.3842	348.116
3.4358	267.083	3.3988	386.253	3.3835	348.145
3.4384	267.164	3.4003	386.274	3.3845	348.173
3.4413	267.229	3.4022	386.295	3.3858	348.202
3.4438	267.289	3.4042	386.315	3.3877	348.23
3.4455	267.345	3.4069	386.334	3.3908	348.259
3.446	267.389	3.4099	386.353	3.3937	348.287
3.4465	267.416	3.4128	386.371	3.3965	348.315
3.4474	267.422	3.4169	386.387	3.3995	348.342
3.448	267.408	3.4218	386.401	3.4035	348.37
3.4482	267.378	3.4256	386.412	3.408	348.397
3.4482	267.343	3.4298	386.42	3.4126	348.424
3.4481	267.307	3.4344	386.424	3.4171	348.451
3.4481	267.274	3.4399	386.422	3.4217	348.477
3.4482	267.242	3.4462	386.415	3.4265	348.504
3.4494	267.214	3.454	386.405	3.431	348.53
3.4503	267.192	3.4646	386.393	3.4355	348.556
3.4494	267.178	3.4751	386.381	3.4396	348.581
3.4491	267.17	3.481	386.368	3.4429	348.607
3.446	267.168	3.4842	386.357	3.4458	348.633
3.4435	267.171	3.4881	386.348	3.4486	348.658
3.4447	267.176	3.4913	386.343	3.4518	348.684
3.447	267.181	3.495	386.341	3.4549	348.709
3.4491	267.185	3.4963	386.344	3.4582	348.735
3.451	267.188	3.492	386.353	3.461	348.761
3.4541	267.188	3.4883	386.365	3.4621	348.786
3.4583	267.184	3.4906	386.382	3.4635	348.812
3.4623	267.177	3.4939	386.401	3.4652	348.838
3.4663	267.168	3.4962	386.422	3.4677	348.864
3.4706	267.161	3.4975	386.444	3.4696	348.89
3.4747	267.161	3.4978	386.468	3.4707	348.917
3.4787	267.175	3.4978	386.492	3.4721	348.943
3.4827	267.211	3.4977	386.516	3.473	348.97
3.4864	267.27	3.4981	386.541	3.4746	348.996
3.49	267.346	3.4996	386.565	3.4761	349.023
3.4938	267.432	3.5008	386.589	3.4776	349.05
3.4979	267.521	3.5017	386.613	3.4782	349.077
3.5017	267.611	3.5018	386.635	3.4775	349.104
3.505	267.7	3.5028	386.657	3.4761	349.13
3.5083	267.788	3.5034	386.679	3.4754	349.157
3.5114	267.873	3.5036	386.701	3.4753	349.184
3.5138	267.954	3.5036	386.722	3.4754	349.211
3.5152	268.024	3.5035	386.743	3.4754	349.237
3.5167	268.083	3.5035	386.763	3.4765	349.264
3.5176	268.128	3.5023	386.783	3.477	349.29
3.5178	268.158	3.5003	386.802	3.4754	349.317
3.5189	268.173	3.4996	386.821	3.4724	349.343
3.5198	268.172	3.5007	386.839	3.4702	349.369
3.5213	268.153	3.5	386.857	3.472	349.395
3.5222	268.123	3.5014	386.875	3.4777	349.421
3.5224	268.086	3.502	386.892	3.4832	349.447
3.5227	268.047	3.4996	386.909	3.4873	349.472
3.5239	268.007	3.4979	386.925	3.4905	349.498
3.5246	267.969	3.4963	386.941	3.4923	349.523
3.5247	267.932	3.4925	386.957	3.4955	349.548
3.5237	267.899	3.4927	386.972	3.4994	349.572
3.5226	267.869	3.499	386.986	3.5032	349.597
3.5213	267.843	3.5012	387	3.5072	349.621
3.5194	267.822	3.5043	387.013	3.5109	349.646
3.5193	267.807	3.5098	387.026	3.5137	349.67
3.5229	267.796	3.5143	387.038	3.5167	349.694
3.5275	267.789	3.5186	387.05	3.5202	349.719
3.5311	267.783	3.5223	387.062	3.5235	349.743
3.5347	267.778	3.5263	387.073	3.5265	349.767
3.5386	267.772	3.5316	387.084	3.5296	349.792
3.5436	267.763	3.5388	387.096	3.533	349.816
3.5498	267.751	3.5562	387.11	3.5366	349.841
3.5544	267.735	3.562	387.125	3.5395	349.866
3.5588	267.715	3.5623	387.143	3.542	349.89
3.563	267.693	3.5639	387.161	3.5439	349.915
3.5668	267.673	3.5667	387.177	3.5458	349.94
3.5702	267.665	3.5698	387.189	3.5477	349.965
3.5736	267.675	3.5732	387.199	3.5491	349.99
3.5772	267.703	3.5766	387.208	3.5509	350.016
3.5798	267.744	3.5801	387.217	3.5525	350.041
3.5818	267.797	3.5833	387.226	3.5537	350.066
3.5839	267.86	3.5864	387.235	3.5554	350.092
3.5858	267.928	3.5893	387.245	3.5564	350.117
3.5872	267.999	3.5915	387.255	3.5567	350.143
3.5889	268.072	3.5933	387.265	3.5566	350.168
3.5907	268.144	3.5944	387.276	3.5566	350.194
3.5925	268.214	3.5948	387.287	3.5566	350.219
3.5948	268.28	3.5957	387.299	3.5579	350.245
3.5962	268.342	3.5969	387.311	3.559	350.271
3.5967	268.396	3.5984	387.323	3.5594	350.296
3.5967	268.441	3.6002	387.336	3.5605	350.322
3.5968	268.474	3.6015	387.349	3.5621	350.348
3.598	268.497	3.6029	387.362	3.564	350.373
3.5987	268.508	3.6034	387.375	3.5647	350.399
3.5988	268.506	3.6034	387.388	3.5648	350.425
3.5988	268.489	3.6041	387.401	3.5651	350.45
3.5988	268.454	3.6046	387.414	3.5665	350.476
3.5989	268.399	3.6048	387.426	3.5679	350.502
3.5994	268.327	3.6057	387.439	3.5695	350.527
3.6004	268.247	3.6062	387.452	3.5707	350.553
3.601	268.171	3.6051	387.465	3.5725	350.578
3.6011	268.099	3.6043	387.477	3.5759	350.603
3.6002	268.032	3.6045	387.489	3.5807	350.628
3.6018	267.97	3.6054	387.502	3.5851	350.653
3.6044	267.923	3.6061	387.513	3.5901	350.677
3.6063	267.893	3.6061	387.525	3.5957	350.701
3.6085	267.868	3.6062	387.537	3.6014	350.726
3.6114	267.841	3.6065	387.548	3.6063	350.749
3.6152	267.816	3.6076	387.559	3.6112	350.773
3.6194	267.795	3.6088	387.569	3.6175	350.797
3.6238	267.78	3.6092	387.58	3.6277	350.821
3.6281	267.769	3.6079	387.59	3.635	350.844
3.6324	267.763	3.6024	387.599	3.6351	350.868
3.6369	267.767	3.5976	387.609	3.6339	350.892
3.6412	267.788	3.6009	387.618	3.6341	350.915
3.6449	267.829	3.6065	387.628	3.636	350.939
3.6492	267.889	3.6097	387.637	3.6384	350.963
3.6533	267.958	3.6122	387.647	3.6409	350.987
3.6574	268.034	3.6152	387.657	3.6433	351.011
3.6602	268.114	3.6179	387.669	3.6453	351.036
3.6622	268.196	3.6213	387.683	3.6473	351.06
3.664	268.28	3.626	387.699	3.6488	351.084
3.6656	268.361	3.6313	387.717	3.6505	351.109
3.6673	268.437	3.6378	387.738	3.6513	351.134
3.6694	268.506	3.6439	387.76	3.6529	351.159
3.6718	268.568	3.6494	387.783	3.6554	351.184
3.674	268.622	3.6542	387.806	3.6568	351.209
3.6752	268.669	3.6594	387.828	3.6583	351.234
3.6759	268.708	3.6668	387.849	3.6577	351.259
3.677	268.741	3.6774	387.867	3.657	351.284
3.6777	268.768	3.6901	387.883	3.6579	351.309
3.679	268.787	3.6998	387.896	3.659	351.334
3.6798	268.798	3.7009	387.906	3.6594	351.359
3.6803	268.8	3.6959	387.912	3.6594	351.384
3.6804	268.791	3.6919	387.915	3.6594	351.409
3.6814	268.767	3.6915	387.916	3.6593	351.434
3.6821	268.731	3.6931	387.915	3.6591	351.46
3.6835	268.684	3.695	387.913	3.6556	351.485
3.6843	268.628	3.6967	387.911	3.6513	351.511
3.6846	268.558	3.6984	387.909	3.6503	351.537
3.6858	268.465	3.7	387.908	3.6475	351.562
3.688	268.354	3.702	387.908	3.6459	351.588
3.6891	268.235	3.7029	387.911	3.6512	351.614
3.6893	268.116	3.7026	387.916	3.6577	351.64
3.6892	268.002	3.7028	387.925	3.6632	351.666
3.6885	267.894	3.703	387.938	3.6667	351.691
3.6858	267.791	3.7043	387.952	3.6694	351.717
3.6824	267.694	3.7056	387.968	3.6718	351.743
3.6822	267.603	3.7061	387.986	3.6739	351.768
3.69	267.521	3.7061	388.007	3.6769	351.793
3.697	267.451	3.706	388.032	3.6807	351.818
3.7015	267.394	3.7055	388.06	3.685	351.843
3.7058	267.354	3.7056	388.088	3.6896	351.868
3.7207	267.333	3.7059	388.117	3.6932	351.893
3.7384	267.333	3.7071	388.144	3.6956	351.917
3.7335	267.352	3.7084	388.172	3.6975	351.942
3.7301	267.384	3.7074	388.198	3.6994	351.966
3.7327	267.428	3.7063	388.225	3.7018	351.99
3.7431	267.481	3.7059	388.25	3.7048	352.015
3.7539	267.541	3.7059	388.275	3.7073	352.039
3.7569	267.607	3.7074	388.3	3.7095	352.063
3.7541	267.676	3.7097	388.323	3.7107	352.088
3.7516	267.747	3.711	388.346	3.7109	352.113
3.7522	267.815	3.7099	388.368	3.7119	352.138
3.7537	267.877	3.7091	388.39	3.7134	352.163
3.756	267.928	3.7089	388.412	3.7153	352.189
3.7584	267.97	3.7105	388.437	3.7161	352.214
3.7609	268.002	3.7132	388.466	3.7168	352.24
3.7628	268.024	3.7163	388.501	3.7182	352.266
3.7634	268.036	3.7203	388.539	3.7188	352.292
3.7643	268.039	3.7244	388.58	3.719	352.318
3.7667	268.035	3.7287	388.621	3.7203	352.345
3.7691	268.028	3.7323	388.663	3.7199	352.371
3.7707	268.018	3.736	388.705	3.7204	352.397
3.772	268.009	3.7394	388.744	3.7217	352.423
3.7731	268.001	3.7431	388.781	3.7235	352.45
3.7741	267.997	3.7474	388.817	3.7255	352.476
3.7731	267.996	3.7526	388.851	3.7273	352.502
3.7721	268.003	3.7574	388.883	3.7298	352.528
3.7722	268.018	3.7619	388.913	3.7323	352.554
3.7724	268.041	3.7657	388.941	3.7355	352.58
3.7721	268.071	3.7694	388.966	3.7389	352.606
3.7709	268.105	3.7737	388.987	3.7427	352.632
3.7706	268.14	3.7762	389.002	3.7477	352.658
3.7702	268.177	3.778	389.012	3.7525	352.683
3.7706	268.214	3.7806	389.015	3.757	352.709
3.7736	268.251	3.7824	389.011	3.7617	352.734
3.7763	268.287	3.7841	389.002	3.7663	352.759
3.7746	268.32	3.7861	388.988	3.7711	352.783
3.7691	268.349	3.7885	388.972	3.7744	352.808
3.7678	268.375	3.7905	388.954	3.7764	352.832
3.7728	268.402	3.792	388.936	3.7782	352.856
3.7801	268.429	3.7937	388.917	3.7802	352.879
3.7858	268.457	3.7958	388.897	3.7823	352.902
3.7904	268.487	3.7976	388.878	3.7849	352.925
3.7938	268.523	3.7993	388.86	3.7881	352.948
3.797	268.57	3.8006	388.843	3.7911	352.971
3.8002	268.63	3.8022	388.828	3.7942	352.993
3.8029	268.711	3.8043	388.814	3.797	353.016
3.8054	268.813	3.8055	388.801	3.7993	353.038
3.8086	268.928	3.8057	388.788	3.8007	353.06
3.8119	269.048	3.8058	388.777	3.802	353.083
3.8145	269.17	3.8058	388.767	3.8031	353.105
3.817	269.292	3.8058	388.757	3.8044	353.128
3.8188	269.415	3.8063	388.748	3.8053	353.151
3.8208	269.525	3.8078	388.74	3.8064	353.174
3.8231	269.617	3.8086	388.733	3.8077	353.197
3.8252	269.698	3.8088	388.727	3.8082	353.22
3.8268	269.764	3.8088	388.725	3.8086	353.244
3.8284	269.804	3.8087	388.726	3.8087	353.268
3.8299	269.812	3.8088	388.73	3.8094	353.291
3.8305	269.794	3.8091	388.737	3.8104	353.315
3.8306	269.763	3.8105	388.748	3.8108	353.339
3.8309	269.732	3.8115	388.762	3.8116	353.363
3.832	269.705	3.8123	388.779	3.8121	353.387
3.8337	269.682	3.8145	388.798	3.8124	353.411
3.836	269.662	3.8171	388.818	3.8116	353.434
3.8373	269.646	3.8197	388.839	3.8095	353.458
3.8376	269.636	3.8228	388.861	3.8083	353.482
3.8377	269.633	3.8255	388.882	3.8076	353.505
3.839	269.637	3.8275	388.903	3.805	353.529
3.8409	269.646	3.8311	388.923	3.8078	353.553
3.8425	269.658	3.8362	388.942	3.8149	353.576
3.8448	269.67	3.8421	388.96	3.8201	353.599
3.8481	269.682	3.8482	388.976	3.8238	353.623
3.8519	269.693	3.8542	388.99	3.8275	353.646
3.8559	269.701	3.8602	389.003	3.8311	353.669
3.8606	269.705	3.8669	389.013	3.8348	353.692
3.868	269.706	3.8731	389.02	3.8388	353.715
3.8726	269.702	3.8769	389.023	3.8434	353.738
3.8753	269.693	3.8803	389.023	3.8488	353.762
3.8819	269.679	3.8822	389.02	3.8536	353.784
3.8835	269.659	3.8852	389.014	3.8577	353.807
3.8856	269.634	3.8909	389.005	3.8613	353.83
3.8903	269.606	3.8923	388.993	3.8651	353.852
3.8976	269.577	3.8926	388.98	3.8693	353.875
3.9018	269.551	3.8938	388.966	3.8733	353.897
3.9012	269.528	3.8958	388.951	3.8763	353.919
3.9007	269.506	3.8981	388.935	3.8783	353.94
3.902	269.485	3.8995	388.918	3.8802	353.962
3.9043	269.472	3.9012	388.901	3.8823	353.983
3.9063	269.478	3.9034	388.885	3.8839	354.004
3.908	269.501	3.9051	388.869	3.8856	354.025
3.9101	269.535	3.9066	388.856	3.8865	354.046
3.9124	269.572	3.9086	388.844	3.8875	354.067
3.9136	269.607	3.9107	388.834	3.8887	354.087
3.914	269.638	3.912	388.825	3.8893	354.108
3.914	269.664	3.9136	388.819	3.8893	354.129
3.9142	269.683	3.9144	388.814	3.8893	354.15
3.9154	269.687	3.9145	388.811	3.8898	354.172
3.9161	269.663	3.9151	388.81	3.891	354.193
3.9163	269.612	3.916	388.811	3.8923	354.215
3.9165	269.543	3.9152	388.814	3.894	354.237
3.9175	269.467	3.9145	388.82	3.8947	354.259
3.9183	269.389	3.9147	388.827	3.8948	354.281
3.9186	269.314	3.9163	388.837	3.8945	354.303
3.9186	269.242	3.9172	388.849	3.8931	354.326
3.9157	269.173	3.917	388.865	3.8923	354.348
3.9104	269.107	3.9156	388.883	3.8935	354.37
3.9079	269.044	3.916	388.904	3.8944	354.393
3.9098	268.983	3.9169	388.928	3.8947	354.415
3.9136	268.925	3.9185	388.954	3.8955	354.437
3.9195	268.871	3.918	388.982	3.8965	354.459
3.9247	268.82	3.9141	389.011	3.8972	354.481
3.9285	268.775	3.914	389.041	3.8983	354.503
3.9321	268.739	3.9162	389.071	3.9	354.524
3.9359	268.712	3.9134	389.102	3.902	354.546
3.9404	268.695	3.9106	389.133	3.9044	354.568
3.9467	268.687	3.9079	389.164	3.9079	354.59
3.9515	268.69	3.9149	389.193	3.9115	354.611
3.9551	268.706	3.9219	389.222	3.9158	354.633
3.9587	268.735	3.9254	389.249	3.9208	354.654
3.9629	268.777	3.9279	389.274	3.9262	354.676
3.9671	268.829	3.9301	389.297	3.932	354.698
3.9707	268.89	3.934	389.319	3.9374	354.719
3.9743	268.958	3.939	389.34	3.9424	354.741
3.9776	269.029	3.9437	389.359	3.9466	354.762
3.9803	269.1	3.9488	389.378	3.9502	354.784
3.9827	269.168	3.9543	389.395	3.9537	354.805
3.985	269.227	3.9599	389.408	3.9602	354.827
3.9873	269.273	3.9653	389.418	3.9674	354.848
3.9895	269.306	3.9696	389.423	3.9737	354.87
3.9912	269.329	3.9735	389.424	3.9784	354.891
3.9925	269.343	3.9786	389.421	3.9803	354.912
3.9931	269.353	3.9826	389.418	3.9794	354.933
3.9943	269.36	3.9865	389.414	3.9787	354.954
3.996	269.366	3.9902	389.41	3.9785	354.975
3.9972	269.372	3.9929	389.406	3.9798	354.996
3.9975	269.381	3.9945	389.401	3.9814	355.017
3.9987	269.394	3.9974	389.396	3.9839	355.038
3.9995	269.41	4.0019	389.39	3.9864	355.059
3.9997	269.429	4.0066	389.384	3.9885	355.08
3.9997	269.451	4.0105	389.376	3.9894	355.101
3.9996	269.476	4.0144	389.367	3.9895	355.123
3.9996	269.503	4.0167	389.357	3.9894	355.144
3.9999	269.534	4.0183	389.344	3.9896	355.166
4.0005	269.566	4.0199	389.329	3.9905	355.188
4.0014	269.599	4.0215	389.313	3.9913	355.21
3.998	269.631	4.0227	389.295	3.9909	355.232
3.9919	269.662	4.023	389.276	3.9911	355.254
3.989	269.691	4.0233	389.258	3.9917	355.276
3.9921	269.716	4.0248	389.24	3.992	355.299
3.9974	269.738	4.026	389.222	3.992	355.321
4.0038	269.756	4.0278	389.206	3.992	355.344
4.0078	269.769	4.0287	389.191	3.992	355.366
4.0114	269.777	4.0303	389.178	3.9918	355.388
4.0146	269.78	4.0315	389.166	3.9878	355.411
4.0173	269.778	4.0318	389.156	3.9841	355.433
4.0201	269.773	4.0321	389.149	3.9833	355.456
4.023	269.776	4.0325	389.145	3.9852	355.478
[truncated: 9,469 more rows]
