# Supplementary material for: Manufacturing of high strength and high conductivity copper with laser powder bed fusion
Source: Nat Commun. 2024 Feb 12;15:1283. doi: 10.1038/s41467-024-45732-y (PMC10861549; doi:10.1038/s41467-024-45732-y)
Supplement: Supplementary file 3 — Source data [file 41467_2024_45732_MOESM3_ESM.zip › 429629_2_data_set_8610696_s82fdf/Source Data/Supporting_data_for_Supplementary_Fig._9a.xlsx]

## Sheet: Sheet1
Hardness of 1.0LaB6-Cu at elevated temperatures
Temperature [℃]	Hardness [HV]
25	146.3
550	141.9
600	137.2
700	132.3
800	126.5
900	125.4
1000	121.9
1050	119.4
