# Supplementary material for: Manufacturing of high strength and high conductivity copper with laser powder bed fusion
Source: Nat Commun. 2024 Feb 12;15:1283. doi: 10.1038/s41467-024-45732-y (PMC10861549; doi:10.1038/s41467-024-45732-y)
Supplement: Supplementary file 3 — Source data [file 41467_2024_45732_MOESM3_ESM.zip › 429629_2_data_set_8610696_s82fdf/Source Data/Supporting_data_for_Supplementary_Fig._9b.xlsx]

## Sheet: Sheet1
Tensile stress-strain data of 1.0LaB6-Cu and 1.0LaB6-Cu subjected to thermal exposure at 550℃ and 1,050℃
1.0LaB6-Cu		1.0LaB6-Cu 550℃		1.0LaB6-Cu 1050℃
Engineering strain [%]	Engineering stress [MPa]	Engineering strain [%]	Engineering stress [MPa]	Engineering strain [%]	Engineering stress [MPa]
0.001	27.3446	0.0014	2.90337	0	8.4231
0.0015	29.233	0.0021	8.60919	0.001	12.0973
0.0019	31.1161	0.0028	14.2641	0.0022	15.7392
0.003	32.994	0.0043	19.8681	0.0028	19.3489
0.0039	34.8665	0.0054	25.4212	0.0042	22.9263
0.0053	36.7339	0.0068	30.9234	0.0056	26.4715
0.0059	38.5959	0.008	36.3747	0.0079	29.9844
0.006	40.4527	0.0084	41.7751	0.0106	33.465
0.0059	42.3042	0.0084	47.1247	0.0169	36.9134
0.0059	44.1505	0.0082	52.4233	0.0267	40.3295
0.0072	45.9915	0.0082	57.6709	0.0375	43.7133
0.0085	47.8272	0.0072	62.8678	0.041	47.065
0.0089	49.6577	0.0059	68.0136	0.0428	50.3843
0.0093	51.4829	0.0063	73.1086	0.0455	53.6714
0.0108	53.3028	0.0068	78.1527	0.0489	56.9262
0.0127	55.1175	0.0068	83.1459	0.0522	60.1487
0.0148	56.9269	0.0077	88.0882	0.0555	63.339
0.0169	58.731	0.0084	92.9796	0.0579	66.4971
0.018	60.5299	0.0099	97.8201	0.0601	69.6229
0.0197	62.3235	0.0109	102.61	0.0612	72.7164
0.0221	64.1119	0.0114	107.348	0.0628	75.7776
0.0255	65.8949	0.0132	112.036	0.0647	78.8066
0.032	67.6727	0.0157	116.673	0.067	81.8034
0.0424	69.4453	0.0185	121.259	0.07	84.7679
0.055	71.2126	0.0228	125.794	0.0738	87.7001
0.0753	72.9746	0.0313	130.278	0.0755	90.6
0.0911	74.7313	0.0465	134.712	0.0751	93.4677
0.0934	76.4828	0.0552	139.094	0.0761	96.3032
0.0927	78.229	0.0614	143.425	0.0782	99.1064
0.0948	79.97	0.0697	147.706	0.0803	101.877
0.0981	81.7057	0.083	151.936	0.0818	104.616
0.1001	83.4361	0.0896	156.114	0.0828	107.322
0.0992	85.1612	0.0898	160.242	0.0844	109.996
0.0979	86.8811	0.0899	164.319	0.0865	112.638
0.1033	88.5958	0.0913	168.345	0.0882	115.248
0.1079	90.3051	0.0984	172.32	0.0898	117.825
0.1111	92.0092	0.1039	176.245	0.0916	120.371
0.1123	93.7081	0.1071	180.118	0.0939	122.883
0.1134	95.4016	0.1093	183.941	0.0966	125.364
0.1143	97.0899	0.1107	187.712	0.0993	127.812
0.1145	98.773	0.1114	191.433	0.1015	130.228
0.1145	100.451	0.1122	196.27	0.104	132.612
0.1145	102.123	0.1115	201.029	0.1068	134.964
0.115	103.79	0.111	205.7	0.1095	137.283
0.1162	105.452	0.1108	210.277	0.1121	139.57
0.1171	107.109	0.1108	214.751	0.1151	141.825
0.1173	108.761	0.1108	219.114	0.1178	144.047
0.1174	110.407	0.1116	223.356	0.1205	146.238
0.1169	112.048	0.113	227.47	0.1229	148.395
0.1157	113.683	0.1137	231.447	0.1251	150.521
0.1163	115.314	0.1147	235.283	0.1278	152.615
0.1172	116.939	0.1148	238.971	0.1307	154.543
0.1191	118.559	0.114	242.509	0.1332	156.426
0.1214	120.173	0.1129	245.897	0.1356	158.274
0.1238	121.783	0.1138	249.135	0.1376	160.095
0.1266	123.387	0.1128	252.225	0.1394	161.899
0.1289	124.985	0.1126	255.165	0.1415	163.691
0.131	126.579	0.1149	257.957	0.1432	165.483
0.1321	128.167	0.1208	260.604	0.1454	167.278
0.1337	129.75	0.1277	263.112	0.148	169.082
0.136	131.328	0.1319	265.497	0.1507	170.894
0.1382	132.9	0.1339	267.779	0.1533	172.704
0.1402	134.468	0.1361	269.957	0.1556	174.498
0.1427	136.03	0.1394	272.035	0.1568	176.271
0.1461	137.586	0.1428	274.015	0.1584	178.019
0.15	139.138	0.1454	275.895	0.1607	179.74
0.1534	140.684	0.1481	277.683	0.1626	181.431
0.1555	142.225	0.1505	279.374	0.165	183.088
0.1574	143.76	0.1536	280.974	0.167	184.706
0.1596	145.291	0.1571	282.488	0.1689	186.281
0.1612	146.816	0.1604	283.919	0.1701	187.81
0.1631	148.335	0.1628	285.271	0.1717	189.294
0.1656	149.85	0.1648	286.545	0.1738	190.733
0.1686	151.359	0.1675	287.735	0.1762	192.126
0.1716	152.863	0.1698	288.841	0.1791	193.472
0.1738	154.362	0.1724	289.867	0.182	194.768
0.1767	155.856	0.1749	290.811	0.1848	196.012
0.18	157.344	0.1769	291.679	0.1872	197.204
0.183	158.827	0.179	292.466	0.1892	198.35
0.1855	160.304	0.182	293.176	0.1917	199.454
0.1874	161.777	0.185	293.821	0.1945	200.516
0.1892	163.244	0.1876	294.413	0.1962	201.539
0.1917	164.706	0.1901	294.967	0.1979	202.524
0.195	166.162	0.1917	295.481	0.1996	203.476
0.1981	167.614	0.1934	295.962	0.2013	204.398
0.1999	169.06	0.1952	296.418	0.2034	205.292
0.2018	170.501	0.1975	296.856	0.2059	206.162
0.2041	171.936	0.1992	297.28	0.2084	207.009
0.2057	173.367	0.2008	297.694	0.2098	207.836
0.2075	174.792	0.2026	298.103	0.2114	208.644
0.2088	176.211	0.2045	298.519	0.2135	209.435
0.2105	177.626	0.2052	298.947	0.2154	210.211
0.2123	179.035	0.2053	299.39	0.2177	210.973
0.2149	180.439	0.2066	299.851	0.2198	211.721
0.2171	181.838	0.2084	300.32	0.222	212.451
0.2192	183.231	0.2103	300.782	0.2236	213.162
0.2205	184.619	0.2124	301.234	0.2256	213.851
0.2223	186.002	0.2142	301.671	0.228	214.52
0.2248	187.38	0.2162	302.089	0.2306	215.167
0.2271	188.752	0.2184	302.487	0.2332	215.793
0.2298	190.119	0.2207	302.866	0.2355	216.399
0.2323	191.481	0.2231	303.226	0.2364	216.984
0.235	192.838	0.2244	303.568	0.2379	217.549
0.238	194.189	0.2261	303.894	0.2399	218.092
0.2417	195.535	0.2284	304.206	0.2415	218.613
0.2443	196.876	0.2307	304.508	0.2438	219.111
0.2469	198.212	0.2331	304.806	0.247	219.589
0.2498	199.542	0.2358	305.103	0.2497	220.048
0.2528	200.867	0.2379	305.404	0.2524	220.491
0.2549	202.187	0.2399	305.71	0.255	220.92
0.2565	203.501	0.241	306.021	0.2576	221.336
0.2582	204.81	0.2426	306.334	0.2602	221.741
0.2602	206.114	0.2456	306.647	0.263	222.135
0.2618	207.413	0.2487	306.964	0.2651	222.518
0.2644	208.706	0.2519	307.287	0.267	222.888
0.2678	209.994	0.2553	307.619	0.2691	223.248
0.2698	211.277	0.2586	307.963	0.2705	223.596
0.2702	212.555	0.2616	308.318	0.2719	223.931
0.2701	213.827	0.2632	308.686	0.2731	224.254
0.2701	215.094	0.2654	309.065	0.274	224.563
0.2716	216.356	0.2681	309.451	0.2754	224.861
0.2738	217.613	0.2706	309.839	0.2761	225.148
0.2754	218.864	0.2731	310.227	0.2775	225.427
0.2768	220.11	0.2744	310.613	0.2789	225.7
0.2795	221.351	0.276	310.997	0.2809	225.967
0.2822	222.586	0.277	311.376	0.2831	226.232
0.2852	223.816	0.2783	311.748	0.2854	226.493
0.2888	225.041	0.2802	312.114	0.2878	226.749
0.2912	226.261	0.2821	312.474	0.29	226.997
0.2943	227.475	0.284	312.827	0.2922	227.236
0.2977	228.685	0.2862	313.171	0.2945	227.465
0.3006	229.888	0.2879	313.506	0.297	227.685
0.3031	231.087	0.2884	313.829	0.2993	227.896
0.3048	232.28	0.289	314.143	0.3017	228.099
0.3059	233.469	0.2904	314.446	0.3043	228.294
0.3078	234.651	0.2918	314.736	0.3073	228.484
0.3103	235.829	0.2937	315.008	0.31	228.67
0.3128	237.001	0.2957	315.259	0.3122	228.85
0.3144	238.168	0.2966	315.484	0.3141	229.025
0.3164	239.33	0.2967	315.681	0.3167	229.197
0.3184	240.487	0.2966	315.855	0.3189	229.366
0.3196	241.638	0.2977	316.014	0.3209	229.535
0.3206	242.784	0.2992	316.168	0.3229	229.702
0.3221	243.924	0.3011	316.322	0.3245	229.867
0.324	245.06	0.3031	316.478	0.326	230.031
0.3255	246.19	0.306	316.641	0.3268	230.191
0.3275	247.315	0.3093	316.814	0.3282	230.35
0.3298	248.435	0.3121	316.999	0.3292	230.507
0.3314	249.549	0.3148	317.19	0.3307	230.666
0.3325	250.658	0.3177	317.387	0.3316	230.825
0.3339	251.762	0.3203	317.594	0.332	230.987
0.3347	252.861	0.3231	317.813	0.3334	231.148
0.336	253.954	0.3259	318.045	0.335	231.31
0.3382	255.042	0.3286	318.287	0.3372	231.473
0.3412	256.125	0.3309	318.535	0.3391	231.637
0.3431	257.202	0.3337	318.789	0.3404	231.8
0.345	258.274	0.3367	319.043	0.342	231.965
0.3467	259.341	0.3393	319.298	0.3443	232.131
0.3496	260.403	0.3419	319.551	0.3471	232.297
0.3519	261.46	0.3446	319.801	0.3503	232.464
0.354	262.511	0.3475	320.048	0.3538	232.631
0.3552	263.557	0.35	320.29	0.3569	232.795
0.3571	264.597	0.3518	320.527	0.3594	232.956
0.3596	265.633	0.3536	320.757	0.3619	233.111
0.3616	266.663	0.3559	320.979	0.3647	233.259
0.3634	267.688	0.3573	321.191	0.3673	233.401
0.3653	268.707	0.3577	321.388	0.3688	233.535
0.3671	269.722	0.359	321.567	0.37	233.661
0.3699	270.731	0.3603	321.726	0.3713	233.78
0.3721	271.735	0.3621	321.863	0.3732	233.893
0.3739	272.733	0.364	321.979	0.3756	234.001
0.3754	273.726	0.3655	322.075	0.3775	234.107
0.3762	274.715	0.3673	322.154	0.3791	234.21
0.3777	275.697	0.3688	322.218	0.3805	234.312
0.38	276.675	0.3705	322.273	0.3824	234.414
0.3817	277.647	0.3721	322.323	0.3844	234.516
0.3834	278.614	0.3737	322.372	0.3865	234.618
0.3861	279.576	0.3758	322.424	0.3877	234.72
0.3898	280.532	0.3782	322.488	0.3893	234.821
0.3937	281.483	0.3795	322.57	0.391	234.92
0.3961	282.429	0.381	322.672	0.3928	235.018
0.3982	283.37	0.3829	322.792	0.3947	235.115
0.4012	284.305	0.3856	322.926	0.3966	235.212
0.4049	285.235	0.3883	323.071	0.3987	235.309
0.4084	286.16	0.3904	323.227	0.4004	235.408
0.4112	287.08	0.3924	323.394	0.4024	235.51
0.4135	287.994	0.3938	323.571	0.4039	235.614
0.4157	288.903	0.3957	323.756	0.4057	235.719
0.4175	289.807	0.398	323.948	0.4078	235.824
0.4191	290.705	0.4003	324.146	0.4101	235.93
0.4204	291.598	0.4031	324.348	0.4117	236.037
0.422	292.486	0.4057	324.551	0.4135	236.144
0.4234	293.369	0.408	324.75	0.4155	236.25
0.4251	294.246	0.4102	324.943	0.4172	236.353
0.4267	295.119	0.4123	325.127	0.4196	236.452
0.4281	295.986	0.4145	325.302	0.4222	236.547
0.4284	296.847	0.4171	325.466	0.4254	236.638
0.4284	297.704	0.419	325.614	0.4281	236.726
0.4286	298.555	0.4213	325.753	0.4311	236.811
0.4301	299.401	0.4244	325.884	0.4341	236.893
0.4312	300.241	0.4265	326.004	0.4368	236.973
0.4315	301.076	0.4283	326.115	0.4388	237.05
0.4314	301.906	0.43	326.216	0.4409	237.124
0.4315	302.731	0.4317	326.31	0.4427	237.194
0.4329	303.551	0.4327	326.405	0.4443	237.258
0.434	304.365	0.4343	326.506	0.4458	237.315
0.4357	305.174	0.4366	326.618	0.4477	237.367
0.4375	305.978	0.4387	326.74	0.4497	237.413
0.4399	306.776	0.4405	326.87	0.4519	237.455
0.4422	307.569	0.4424	327.008	0.4536	237.495
0.4441	308.357	0.4442	327.153	0.4555	237.533
0.4467	309.14	0.4463	327.304	0.4569	237.571
0.4496	309.917	0.4483	327.46	0.4585	237.608
0.4529	310.69	0.4499	327.62	0.4598	237.644
0.456	311.456	0.4514	327.782	0.462	237.681
0.4598	312.218	0.4518	327.943	0.464	237.717
0.464	312.974	0.452	328.103	0.4653	237.754
0.4683	313.725	0.4533	328.262	0.4672	237.79
0.4725	314.471	0.4543	328.422	0.4692	237.829
0.4768	315.212	0.455	328.583	0.4712	237.873
0.4809	315.947	0.4565	328.741	0.4731	237.923
0.4846	316.677	0.458	328.895	0.4747	237.979
0.4885	317.402	0.4599	329.041	0.4756	238.042
0.4918	318.121	0.462	329.179	0.4771	238.108
0.4948	318.835	0.4644	329.308	0.4791	238.178
0.4977	319.544	0.467	329.427	0.4804	238.251
0.4989	320.248	0.4697	329.538	0.482	238.325
0.4991	320.947	0.4728	329.64	0.483	238.4
0.5001	321.64	0.4763	329.733	0.4846	238.474
0.5013	322.328	0.4793	329.816	0.4863	238.549
0.5018	323.01	0.4823	329.891	0.4883	238.624
0.5019	323.688	0.4853	329.959	0.4909	238.699
0.503	324.36	0.4879	330.019	0.4934	238.773
0.5043	325.026	0.4904	330.074	0.4964	238.846
0.5048	325.688	0.4932	330.125	0.4998	238.917
0.5048	326.344	0.4963	330.173	0.5026	238.987
0.5047	326.995	0.4995	330.221	0.5049	239.055
0.5034	327.641	0.5026	330.273	0.5077	239.122
0.5026	328.282	0.5049	330.336	0.5105	239.187
0.5019	328.917	0.5069	330.418	0.5138	239.251
0.5025	329.547	0.5089	330.522	0.5169	239.313
0.5044	330.172	0.5109	330.648	0.5196	239.37
0.5067	330.791	0.5124	330.791	0.5221	239.421
0.5077	331.405	0.5141	330.943	0.5245	239.465
0.5094	332.014	0.5156	331.1	0.526	239.5
0.5125	332.618	0.5174	331.257	0.5282	239.525
0.5157	333.216	0.5182	331.415	0.5302	239.541
0.5188	333.809	0.5189	331.568	0.5315	239.551
0.5215	334.397	0.5202	331.716	0.5329	239.557
0.5232	334.98	0.5211	331.864	0.5335	239.563
0.5249	335.557	0.5217	332.014	0.5345	239.569
0.5277	335.93	0.5216	332.162	0.5357	239.576
0.5305	336.291	0.5226	332.305	0.5362	239.585
0.5342	336.64	0.5235	332.441	0.5367	239.596
0.5389	336.979	0.5239	332.57	0.5374	239.611
0.5443	337.307	0.5249	332.69	0.5384	239.631
0.5491	337.623	0.5261	332.801	0.5388	239.657
0.5538	337.929	0.5271	332.903	0.5388	239.691
0.5578	338.225	0.5287	332.994	0.5392	239.731
0.5611	338.511	0.5305	333.074	0.5406	239.777
0.5641	338.787	0.532	333.143	0.5423	239.828
0.5671	339.054	0.534	333.2	0.5446	239.886
0.5699	339.312	0.5368	333.247	0.5478	239.948
0.5722	339.563	0.5404	333.283	0.551	240.012
0.5743	339.805	0.5447	333.31	0.5543	240.076
0.5752	340.04	0.5492	333.328	0.5579	240.139
0.5762	340.269	0.5535	333.343	0.5615	240.202
0.5776	340.491	0.5584	333.36	0.5653	240.263
0.5796	340.709	0.5626	333.384	0.5691	240.325
0.5799	340.921	0.5664	333.42	0.5729	240.385
0.5787	341.13	0.5699	333.472	0.5768	240.442
0.5785	341.335	0.5729	333.541	0.5803	240.498
0.58	341.54	0.5753	333.628	0.5834	240.551
0.5811	341.745	0.5778	333.733	0.5866	240.603
0.5827	341.952	0.5793	333.854	0.5897	240.653
0.5839	342.161	0.5812	333.986	0.5926	240.701
0.5856	342.368	0.5836	334.127	0.5943	240.746
0.5853	342.571	0.5847	334.275	0.5959	240.788
0.5844	342.767	0.5861	334.428	0.5971	240.824
0.5839	342.953	0.5873	334.585	0.5987	240.848
0.5839	343.131	0.589	334.746	0.6009	240.855
0.584	343.302	0.5908	334.911	0.6029	240.851
0.584	343.464	0.5929	335.079	0.6046	240.844
0.5839	343.618	0.595	335.247	0.6052	240.839
0.5846	343.766	0.5966	335.415	0.6064	240.841
0.5861	343.909	0.5972	335.58	0.6075	240.848
0.5875	344.045	0.5981	335.741	0.6079	240.858
0.5895	344.173	0.5986	335.895	0.6089	240.873
0.5918	344.294	0.5988	336.042	0.6101	240.894
0.5944	344.406	0.5988	336.178	0.6105	240.921
0.5977	344.511	0.5986	336.302	0.6115	240.956
0.6019	344.607	0.5986	336.409	0.6124	240.999
0.6069	344.696	0.5993	336.5	0.6127	241.045
0.6117	344.778	0.6012	336.572	0.6126	241.091
0.6159	344.853	0.6034	336.625	0.6117	241.138
0.6204	344.922	0.6042	336.656	0.611	241.185
0.6259	344.985	0.6043	336.662	0.6112	241.231
0.6313	345.043	0.6055	336.647	0.6136	241.274
0.6359	345.095	0.6067	336.621	0.6175	241.316
0.6403	345.143	0.6084	336.59	0.6209	241.354
0.6448	345.188	0.6104	336.559	0.624	241.39
0.6494	345.23	0.6125	336.535	0.6273	241.422
0.6523	345.27	0.6152	336.52	0.6311	241.452
0.6548	345.31	0.6191	336.516	0.6351	241.481
0.6569	345.349	0.6233	336.526	0.6392	241.511
0.6589	345.388	0.6281	336.545	0.6435	241.544
0.6612	345.426	0.633	336.569	0.6485	241.581
0.6638	345.465	0.6372	336.597	0.653	241.625
0.6666	345.502	0.641	336.629	0.6572	241.675
0.6686	345.539	0.6448	336.665	0.6637	241.732
0.6693	345.577	0.6485	336.705	0.6729	241.797
0.6706	345.615	0.652	336.747	0.6802	241.866
0.6717	345.653	0.6551	336.792	0.6817	241.939
0.6721	345.692	0.6577	336.839	0.6777	242.013
0.6729	345.732	0.6611	336.888	0.6758	242.087
0.6742	345.771	0.6651	336.941	0.6761	242.159
0.6748	345.809	0.6679	336.997	0.6766	242.222
0.675	345.844	0.6707	337.055	0.6777	242.272
0.6747	345.875	0.6729	337.115	0.6781	242.309
0.6736	345.899	0.6737	337.173	0.6785	242.337
0.6742	345.92	0.675	337.23	0.6792	242.359
0.6747	345.937	0.676	337.284	0.6799	242.381
0.6749	345.954	0.6765	337.336	0.6814	242.403
0.6749	345.97	0.6774	337.387	0.6821	242.425
0.6748	345.988	0.6781	337.437	0.6822	242.447
0.6728	346.006	0.6779	337.488	0.6821	242.47
0.671	346.027	0.6769	337.537	0.6821	242.495
0.6702	346.049	0.6775	337.582	0.6808	242.523
0.6718	346.074	0.6781	337.619	0.6788	242.555
0.6725	346.101	0.6787	337.645	0.6741	242.593
0.6723	346.13	0.679	337.654	0.6725	242.635
0.6744	346.162	0.679	337.646	0.6743	242.68
0.6773	346.196	0.679	337.622	0.6785	242.728
0.6799	346.232	0.6789	337.591	0.6858	242.776
0.6815	346.27	0.6774	337.561	0.6897	242.825
0.6836	346.31	0.6749	337.537	0.6925	242.871
0.6863	346.35	0.6742	337.518	0.6954	242.917
0.6904	346.391	0.6776	337.508	0.6994	242.959
0.695	346.434	0.6823	337.505	0.7038	242.999
0.6996	346.477	0.6857	337.51	0.7103	243.035
0.7049	346.521	0.6894	337.527	0.7224	243.069
0.7108	346.567	0.6933	337.553	0.7233	243.1
0.7159	346.615	0.6974	337.589	0.7242	243.13
0.721	346.665	0.7018	337.637	0.7271	243.162
0.7263	346.717	0.7056	337.691	0.7307	243.199
0.7317	346.771	0.7104	337.751	0.7336	243.243
0.7361	346.826	0.716	337.815	0.7361	243.298
0.7395	346.882	0.7206	337.884	0.7386	243.364
0.7437	346.941	0.7253	337.955	0.7404	243.441
0.7466	347.001	0.7297	338.027	0.7423	243.524
0.7481	347.063	0.7331	338.099	0.7437	243.613
0.7496	347.127	0.7362	338.171	0.7452	243.703
0.7522	347.193	0.7398	338.242	0.7468	243.793
0.7552	347.259	0.7428	338.313	0.7481	243.878
0.7576	347.327	0.745	338.383	0.7485	243.958
0.7595	347.396	0.7471	338.453	0.7486	244.03
0.761	347.466	0.7488	338.523	0.7498	244.092
0.7624	347.536	0.7506	338.594	0.7508	244.14
0.763	347.606	0.7527	338.666	0.7512	244.175
0.763	347.676	0.7538	338.74	0.7525	244.2
0.7637	347.747	0.7545	338.817	0.7535	244.219
0.765	347.816	0.7558	338.898	0.7538	244.235
0.7657	347.884	0.7568	338.983	0.7538	244.246
0.7659	347.951	0.7585	339.07	0.7538	244.253
0.7659	348.015	0.7593	339.16	0.7537	244.261
0.7659	348.074	0.7597	339.246	0.7526	244.273
0.7659	348.126	0.7607	339.315	0.7499	244.295
0.7673	348.173	0.7613	339.362	0.7479	244.326
0.7685	348.216	0.7619	339.391	0.7474	244.358
0.7684	348.257	0.7621	339.408	0.7495	244.389
0.7684	348.298	0.7621	339.421	0.7545	244.421
0.7686	348.34	0.7621	339.436	0.7609	244.454
0.7681	348.383	0.7624	339.454	0.7649	244.485
0.7645	348.428	0.7639	339.482	0.768	244.513
0.7614	348.476	0.7648	339.522	0.7716	244.538
0.7606	348.526	0.765	339.574	0.7758	244.56
0.7584	348.579	0.7642	339.63	0.7805	244.58
0.757	348.636	0.7612	339.685	0.7849	244.597
0.7604	348.695	0.7586	339.738	0.7891	244.613
0.7673	348.755	0.7585	339.792	0.7931	244.632
0.7713	348.818	0.7624	339.848	0.7975	244.663
0.773	348.881	0.7695	339.905	0.8016	244.713
0.7757	348.945	0.7733	339.961	0.8047	244.781
0.7796	349.009	0.7749	340.016	0.8074	244.862
0.7843	349.073	0.7764	340.067	0.8099	244.948
0.7891	349.138	0.7792	340.115	0.8123	245.039
0.7938	349.203	0.7834	340.159	0.8144	245.132
0.7992	349.268	0.7885	340.197	0.8166	245.229
0.8046	349.333	0.793	340.23	0.8191	245.328
0.8098	349.398	0.7978	340.257	0.8212	245.425
0.8145	349.462	0.8023	340.278	0.8229	245.52
0.8188	349.526	0.8062	340.293	0.8246	245.604
0.8228	349.589	0.8104	340.303	0.8254	245.674
0.8264	349.651	0.8138	340.31	0.826	245.729
0.8303	349.714	0.8164	340.318	0.8274	245.77
0.8342	349.777	0.819	340.33	0.8282	245.797
0.8376	349.841	0.8214	340.35	0.8298	245.813
0.8399	349.905	0.8238	340.384	0.8306	245.824
0.843	349.969	0.8266	340.431	0.8308	245.833
0.8469	350.033	0.8288	340.484	0.8308	245.839
0.85	350.097	0.8313	340.526	0.8307	245.845
0.8525	350.163	0.8335	340.547	0.8307	245.85
0.8544	350.229	0.8357	340.55	0.8308	245.853
0.8561	350.296	0.8372	340.546	0.8321	245.855
0.8576	350.363	0.8389	340.545	0.8332	245.858
0.8592	350.431	0.8399	340.552	0.8327	245.863
0.8598	350.499	0.8414	340.572	0.8304	245.87
0.8599	350.564	0.8423	340.61	0.8291	245.882
0.8598	350.627	0.8426	340.66	0.8285	245.898
0.8599	350.689	0.843	340.709	0.831	245.915
0.8602	350.748	0.8444	340.758	0.8366	245.933
0.8601	350.805	0.8452	340.808	0.8411	245.95
0.86	350.86	0.8453	340.862	0.8448	245.965
0.8598	350.913	0.8453	340.921	0.8498	245.979
0.8597	350.964	0.8451	340.985	0.8547	245.99
0.8597	351.013	0.845	341.052	0.8686	246.001
0.861	351.062	0.8451	341.12	0.8784	246.013
0.8623	351.111	0.8453	341.188	0.8823	246.034
0.8632	351.161	0.8466	341.255	0.8772	246.069
0.8636	351.212	0.8477	341.321	0.8817	246.121
0.8646	351.265	0.8481	341.384	0.8876	246.188
0.8639	351.32	0.8492	341.443	0.8889	246.266
0.8624	351.377	0.8508	341.499	0.8868	246.349
0.8608	351.437	0.8529	341.549	0.8872	246.437
0.8579	351.5	0.8556	341.594	0.8893	246.526
0.8537	351.565	0.8587	341.634	0.8915	246.616
0.8509	351.633	0.8618	341.667	0.8936	246.707
0.8531	351.704	0.8652	341.694	0.8949	246.794
0.8595	351.778	0.869	341.719	0.8965	246.874
0.8646	351.854	0.8728	341.743	0.8985	246.944
0.8676	351.932	0.8768	341.774	0.8996	247
0.871	352.01	0.881	341.819	0.9	247.045
0.8755	352.089	0.886	341.881	0.9013	247.082
0.8801	352.169	0.8914	341.96	0.9025	247.111
0.8857	352.249	0.8965	342.049	0.9042	247.137
0.8921	352.329	0.9013	342.14	0.905	247.159
0.8988	352.408	0.9076	342.228	0.9052	247.179
0.9049	352.486	0.9126	342.313	0.9051	247.199
0.9105	352.562	0.9157	342.393	0.9059	247.222
0.9172	352.636	0.9168	342.469	0.9072	247.249
0.9289	352.709	0.9173	342.536	0.9077	247.287
0.9397	352.78	0.9174	342.591	0.9078	247.333
0.9506	352.85	0.918	342.635	0.9077	247.376
0.9548	352.918	0.9194	342.67	0.9077	247.418
0.9553	352.985	0.9212	342.698	0.9071	247.459
0.9517	353.05	0.9227	342.723	0.9081	247.501
0.9457	353.113	0.9246	342.751	0.9101	247.542
0.9441	353.175	0.9269	342.78	0.9137	247.584
0.9458	353.237	0.9287	342.817	0.9159	247.623
0.9474	353.298	0.9304	342.861	0.9179	247.66
0.9479	353.359	0.9314	342.915	0.9201	247.693
0.9479	353.42	0.9331	342.977	0.9226	247.723
0.9479	353.482	0.9339	343.043	0.9257	247.75
0.9485	353.545	0.934	343.112	0.9297	247.776
0.9501	353.608	0.934	343.182	0.9341	247.804
0.9521	353.674	0.9345	343.251	0.9388	247.836
0.9534	353.742	0.936	343.318	0.9434	247.872
0.954	353.811	0.9367	343.382	0.9475	247.916
0.9546	353.882	0.9368	343.441	0.9512	247.972
0.9547	353.953	0.9367	343.496	0.9543	248.039
0.9557	354.024	0.9367	343.547	0.9574	248.116
0.9564	354.093	0.9359	343.591	0.96	248.197
0.9567	354.161	0.9312	343.629	0.9623	248.279
0.9566	354.228	0.9262	343.661	0.9647	248.359
0.9566	354.292	0.9228	343.685	0.9668	248.435
0.9561	354.354	0.9258	343.703	0.9684	248.504
0.9547	354.414	0.9325	343.721	0.9699	248.564
0.9538	354.474	0.94	343.753	0.9719	248.611
0.9536	354.533	0.9438	343.808	0.9737	248.646
0.9536	354.593	0.9467	343.886	0.9757	248.677
0.9514	354.651	0.9511	343.982	0.9767	248.707
0.9493	354.709	0.9608	344.089	0.9782	248.736
0.9482	354.766	0.963	344.2	0.9791	248.761
0.948	354.822	0.9649	344.31	0.9781	248.786
0.9509	354.878	0.9686	344.409	0.9782	248.813
0.9563	354.933	0.973	344.484	0.9789	248.842
0.9594	354.989	0.977	344.53	0.9793	248.875
0.9615	355.044	0.9807	344.553	0.9794	248.911
0.9634	355.098	0.9836	344.566	0.9794	248.951
0.9662	355.152	0.9863	344.577	0.9793	248.997
0.9693	355.205	0.9905	344.587	0.9797	249.046
0.973	355.258	0.994	344.597	0.9811	249.096
0.9771	355.309	0.9972	344.605	0.9827	249.147
0.9822	355.36	0.9999	344.614	0.9845	249.197
0.9876	355.41	1.0019	344.625	0.9865	249.245
0.9929	355.458	1.0031	344.637	0.9887	249.29
0.9975	355.506	1.0044	344.651	0.9917	249.333
1.0018	355.554	1.0061	344.666	0.996	249.372
1.0057	355.601	1.008	344.682	1.0022	249.406
1.0099	355.651	1.0088	344.701	1.0166	249.436
1.0143	355.702	1.0098	344.723	1.0284	249.463
1.0181	355.757	1.0108	344.748	1.0223	249.486
1.0198	355.815	1.0112	344.776	1.0186	249.509
1.0228	355.876	1.0102	344.806	1.0202	249.533
1.0257	355.94	1.01	344.837	1.0237	249.564
1.0286	356.007	1.011	344.867	1.0272	249.604
1.0325	356.076	1.0119	344.893	1.0301	249.654
1.0366	356.148	1.0126	344.916	1.0327	249.713
1.0396	356.22	1.012	344.937	1.035	249.777
1.0413	356.293	1.0114	344.958	1.0371	249.844
1.0422	356.367	1.0114	344.983	1.0387	249.912
1.0437	356.442	1.0105	345.025	1.0408	249.979
1.0447	356.518	1.0082	345.093	1.0426	250.044
1.0461	356.594	1.0082	345.186	1.0432	250.102
1.0471	356.672	1.0094	345.297	1.0443	250.148
1.0485	356.75	1.0132	345.42	1.0458	250.18
1.05	356.826	1.0176	345.548	1.0476	250.203
1.0504	356.901	1.0221	345.675	1.0484	250.221
1.0505	356.973	1.0269	345.792	1.0485	250.237
1.0505	357.04	1.0322	345.903	1.0484	250.252
1.0505	357.103	1.037	346.017	1.0483	250.267
1.0505	357.161	1.0414	346.132	1.0494	250.281
1.0505	357.214	1.0454	346.246	1.0506	250.296
1.0505	357.263	1.0492	346.352	1.0511	250.314
1.0506	357.307	1.0526	346.439	1.0511	250.333
1.0513	357.347	1.0554	346.496	1.0514	250.356
1.0519	357.385	1.0582	346.524	1.0528	250.382
1.0519	357.42	1.0607	346.53	1.0539	250.411
1.0511	357.453	1.0631	346.522	1.0557	250.443
1.0516	357.485	1.0656	346.508	1.0579	250.475
1.0528	357.515	1.0676	346.495	1.0603	250.507
1.0534	357.544	1.0692	346.483	1.063	250.538
1.0543	357.574	1.0699	346.472	1.0658	250.567
1.0565	357.604	1.0712	346.462	1.0694	250.593
1.0587	357.636	1.0731	346.453	1.0749	250.616
1.0612	357.668	1.0748	346.446	1.0786	250.637
1.0641	357.702	1.0756	346.442	1.0826	250.656
1.0669	357.736	1.0771	346.44	1.087	250.674
1.07	357.772	1.0793	346.442	1.0916	250.693
1.0733	357.808	1.0806	346.448	1.0958	250.716
1.0773	357.846	1.0819	346.458	1.0996	250.747
1.0816	357.887	1.0832	346.47	1.1046	250.787
1.0866	357.932	1.0833	346.483	1.1093	250.835
1.092	357.983	1.0843	346.497	1.1117	250.891
1.0974	358.039	1.0846	346.515	1.1125	250.951
1.1031	358.1	1.0841	346.536	1.1153	251.013
1.1086	358.166	1.0848	346.563	1.1192	251.074
1.1151	358.234	1.0853	346.597	1.1192	251.131
1.1232	358.306	1.0854	346.637	1.12	251.182
1.1278	358.379	1.0858	346.685	1.1217	251.228
1.1341	358.455	1.0863	346.741	1.1227	251.266
1.139	358.533	1.0877	346.807	1.1241	251.294
1.1378	358.612	1.0901	346.887	1.1251	251.313
1.1357	358.693	1.0924	346.98	1.1254	251.333
1.1353	358.774	1.0949	347.083	1.1256	251.357
1.1354	358.855	1.0985	347.194	1.1268	251.382
1.1362	358.935	1.1026	347.31	1.1278	251.407
1.1388	359.015	1.1074	347.431	1.128	251.431
1.141	359.094	1.1124	347.553	1.128	251.456
1.1431	359.171	1.1176	347.669	1.128	251.482
1.1443	359.246	1.1231	347.775	1.1279	251.509
1.1445	359.319	1.1281	347.863	1.1279	251.537
1.1445	359.39	1.1325	347.931	1.1282	251.567
1.1449	359.46	1.1364	347.977	1.1253	251.601
1.1464	359.528	1.1404	348.001	1.1217	251.636
1.1485	359.595	1.1433	348.007	1.1224	251.673
1.1489	359.66	1.1446	348.001	1.1266	251.709
1.1495	359.723	1.1462	347.989	1.1322	251.745
1.1487	359.785	1.1476	347.976	1.1371	251.779
1.1483	359.845	1.1501	347.962	1.1396	251.81
1.1476	359.902	1.1529	347.947	1.1423	251.839
1.1473	359.954	1.1552	347.932	1.146	251.866
1.1472	359.999	1.1572	347.923	1.1497	251.892
1.1473	360.039	1.1583	347.926	1.1536	251.919
1.1473	360.076	1.1596	347.94	1.1578	251.95
1.1473	360.11	1.1602	347.954	1.1619	251.986
1.1464	360.142	1.161	347.965	1.1658	252.03
1.1402	360.172	1.1623	347.974	1.1693	252.083
1.1354	360.199	1.1635	347.985	1.1727	252.143
1.1376	360.224	1.164	347.997	1.1754	252.209
1.1439	360.246	1.1644	348.01	1.1779	252.279
1.149	360.266	1.1658	348.022	1.1804	252.349
1.1522	360.283	1.1669	348.034	1.1827	252.417
1.1557	360.298	1.1671	348.045	1.1847	252.484
1.1599	360.311	1.167	348.057	1.1863	252.548
1.1653	360.324	1.1669	348.073	1.1882	252.61
1.171	360.337	1.1667	348.099	1.1903	252.667
1.1763	360.352	1.1667	348.144	1.1916	252.721
1.1814	360.371	1.1637	348.21	1.1932	252.769
1.1866	360.396	1.1592	348.293	1.1942	252.811
1.192	360.425	1.158	348.386	1.1952	252.85
1.1965	360.46	1.1614	348.484	1.1965	252.886
1.2011	360.499	1.1677	348.586	1.197	252.921
1.2055	360.542	1.1716	348.693	1.1971	252.957
1.2089	360.589	1.1741	348.803	1.197	252.996
1.2122	360.639	1.1775	348.913	1.197	253.038
1.2152	360.691	1.1817	349.023	1.1969	253.084
1.2182	360.746	1.1864	349.132	1.197	253.134
1.2218	360.803	1.1911	349.24	1.1979	253.186
1.2245	360.862	1.1956	349.342	1.1992	253.241
1.2269	360.921	1.2003	349.434	1.2	253.296
1.2289	360.982	1.205	349.508	1.2019	253.351
1.2303	361.043	1.2097	349.557	1.2043	253.405
1.2318	361.103	1.2142	349.578	1.2069	253.456
1.2327	361.162	1.2183	349.578	1.2102	253.505
1.2343	361.219	1.2223	349.565	1.2132	253.551
1.2361	361.276	1.2256	349.548	1.2165	253.593
1.2384	361.331	1.2286	349.532	1.2201	253.63
1.2401	361.385	1.2307	349.519	1.2237	253.663
1.2411	361.438	1.2325	349.507	1.227	253.691
1.2413	361.491	1.2345	349.501	1.23	253.713
1.2416	361.542	1.2363	349.508	1.2336	253.731
1.2427	361.592	1.2388	349.522	1.2375	253.745
1.2425	361.642	1.2409	349.534	1.2409	253.759
1.2425	361.691	1.2428	349.542	1.2443	253.776
1.2435	361.739	1.2441	349.55	1.2475	253.802
1.2425	361.786	1.2444	349.559	1.2502	253.838
1.2415	361.832	1.2448	349.57	1.2523	253.882
1.2411	361.875	1.2462	349.582	1.2544	253.925
1.2411	361.914	1.247	349.594	1.2567	253.963
1.2412	361.95	1.2472	349.603	1.2587	253.994
1.2414	361.981	1.2476	349.608	1.2603	254.022
1.2413	362.009	1.2489	349.61	1.2612	254.047
1.2404	362.033	1.2497	349.607	1.2626	254.071
1.2365	362.054	1.25	349.602	1.264	254.096
1.2301	362.071	1.2514	349.605	1.2654	254.123
1.2313	362.087	1.2524	349.628	1.2662	254.149
1.2387	362.101	1.2527	349.676	1.2662	254.174
1.246	362.115	1.2532	349.745	1.2673	254.2
1.25	362.128	1.2546	349.83	1.2684	254.227
1.2525	362.141	1.2553	349.925	1.2687	254.257
1.256	362.154	1.2555	350.024	1.2699	254.291
1.261	362.167	1.2554	350.126	1.271	254.33
1.2661	362.181	1.2546	350.229	1.2714	254.373
1.2713	362.197	1.2534	350.333	1.2728	254.419
1.2765	362.217	1.2538	350.434	1.2738	254.468
1.2821	362.241	1.2589	350.528	1.274	254.518
1.2877	362.271	1.2623	350.613	1.2747	254.568
1.2921	362.307	1.2643	350.685	1.2766	254.616
1.2966	362.349	1.2667	350.741	1.2789	254.661
1.3011	362.396	1.27	350.776	1.2818	254.704
1.3049	362.446	1.2729	350.792	1.2846	254.743
1.3079	362.499	1.2754	350.793	1.2885	254.777
1.3109	362.554	1.278	350.787	1.2929	254.808
1.314	362.611	1.2808	350.78	1.2975	254.834
1.3172	362.67	1.2841	350.777	1.3017	254.858
1.3197	362.731	1.287	350.786	1.3053	254.88
1.3212	362.792	1.2913	350.807	1.3089	254.905
1.3228	362.853	1.2961	350.828	1.3126	254.936
1.3234	362.913	1.2999	350.844	1.3162	254.975
1.3235	362.973	1.3029	350.856	1.3194	255.022
1.3236	363.031	1.3058	350.867	1.3222	255.075
1.3251	363.088	1.3084	350.878	1.3245	255.134
1.3261	363.144	1.3115	350.891	1.3265	255.196
1.3264	363.198	1.3149	350.907	1.3284	255.261
1.3264	363.252	1.3169	350.924	1.3296	255.328
1.3268	363.305	1.3185	350.943	1.3309	255.394
1.3283	363.358	1.3204	350.961	1.3321	255.462
1.3282	363.409	1.323	350.978	1.3337	255.528
1.3273	363.46	1.3255	350.992	1.335	255.585
1.3268	363.51	1.3278	351.004	1.3366	255.623
1.3264	363.559	1.3297	351.016	1.3376	255.639
1.3263	363.608	1.3312	351.035	1.3378	255.64
1.3272	363.655	1.3326	351.064	1.3377	255.633
1.3286	363.702	1.3333	351.108	1.3376	255.626
1.3287	363.748	1.3348	351.171	1.3386	255.621
1.3282	363.793	1.3357	351.251	1.3398	255.618
1.3288	363.838	1.3363	351.344	1.3403	255.615
1.3291	363.882	1.3365	351.444	1.3404	255.614
1.33	363.925	1.336	351.549	1.3403	255.614
1.3315	363.967	1.3358	351.654	1.3416	255.618
1.3322	364.009	1.3357	351.758	1.3422	255.625
1.3313	364.05	1.3357	351.853	1.3427	255.636
1.3301	364.09	1.3363	351.921	1.3455	255.652
1.3312	364.129	1.3377	351.956	1.3479	255.67
1.334	364.167	1.3385	351.975	1.3505	255.69
1.3381	364.202	1.3388	352.002	1.3538	255.709
1.3438	364.235	1.3408	352.054	1.3575	255.728
1.3495	364.264	1.3442	352.129	1.3618	255.745
1.3563	364.289	1.3476	352.214	1.3662	255.76
1.364	364.309	1.3503	352.296	1.3705	255.775
1.371	364.323	1.3536	352.376	1.3748	255.789
1.3775	364.332	1.3576	352.457	1.3797	255.804
1.3826	364.34	1.3617	352.542	1.3847	255.824
1.3865	364.347	1.3652	352.628	1.3901	255.849
1.3918	364.356	1.369	352.716	1.3968	255.88
1.4036	364.368	1.3732	352.803	1.4016	255.917
1.4107	364.386	1.3774	352.888	1.4041	255.961
1.4117	364.41	1.3813	352.969	1.406	256.013
1.411	364.441	1.3852	353.046	1.4085	256.072
1.4149	364.478	1.3887	353.117	1.4096	256.137
1.4198	364.519	1.3918	353.183	1.4097	256.205
1.4221	364.563	1.3948	353.242	1.4109	256.276
1.4225	364.611	1.3971	353.294	1.413	256.346
1.4238	364.661	1.3993	353.338	1.4146	256.413
1.4255	364.713	1.4013	353.374	1.4163	256.473
1.4271	364.767	1.403	353.401	1.4172	256.524
1.4286	364.82	1.4046	353.413	1.4174	256.565
1.43	364.874	1.4051	353.414	1.4179	256.59
1.4315	364.928	1.4061	353.408	1.4192	256.602
1.432	364.983	1.4077	353.398	1.4199	256.605
1.4323	365.038	1.4097	353.388	1.42	256.606
1.4334	365.091	1.411	353.386	1.4207	256.605
1.4345	365.141	1.4127	353.399	1.422	256.602
1.4349	365.188	1.4134	353.434	1.4226	256.598
1.4362	365.228	1.4135	353.488	1.4226	256.593
1.4373	365.265	1.4147	353.556	1.4226	256.589
1.4378	365.298	1.4159	353.629	1.4224	256.586
1.4379	365.33	1.4177	353.705	1.4196	256.585
1.4378	365.361	1.4188	353.782	1.4142	256.587
1.4378	365.391	1.419	353.853	1.4095	256.591
1.4381	365.421	1.4188	353.9	1.4086	256.598
1.4375	365.45	1.4173	353.912	1.4127	256.606
1.4358	365.479	1.4166	353.897	1.4209	256.617
1.4349	365.507	1.4178	353.871	1.429	256.629
1.4329	365.533	1.4187	353.842	1.4327	256.643
1.4322	365.559	1.4196	353.815	1.4355	256.659
1.4322	365.585	1.4214	353.795	1.4388	256.68
1.4294	365.609	1.4237	353.785	1.4426	256.705
1.4262	365.633	1.4261	353.784	1.4469	256.738
1.4274	365.655	1.4284	353.784	1.4516	256.782
1.4302	365.677	1.4316	353.785	1.4562	256.837
1.4302	365.698	1.4353	353.788	1.4606	256.902
1.4282	365.718	1.4394	353.793	1.4644	256.978
1.4295	365.737	1.444	353.798	1.4678	257.062
1.432	365.753	1.4491	353.804	1.4706	257.152
1.4384	365.769	1.4534	353.808	1.4729	257.248
1.4435	365.781	1.4577	353.809	1.4751	257.349
1.4471	365.79	1.4622	353.808	1.4774	257.454
1.4513	365.795	1.466	353.803	1.4798	257.562
1.4564	365.798	1.4686	353.793	1.4821	257.671
1.4612	365.799	1.4713	353.779	1.4835	257.778
1.4655	365.802	1.4751	353.759	1.4847	257.879
1.4698	365.807	1.479	353.734	1.4861	257.972
1.4744	365.816	1.482	353.702	1.4878	258.053
1.4789	365.83	1.4847	353.666	1.4888	258.12
1.4828	365.847	1.4874	353.626	1.4896	258.174
1.4866	365.867	1.4909	353.584	1.4908	258.215
1.4906	365.89	1.4933	353.542	1.4915	258.246
1.4933	365.914	1.494	353.501	1.4916	258.271
1.4956	365.941	1.4944	353.468	1.4916	258.291
1.4987	365.969	1.4956	353.447	1.4924	258.308
1.5024	366	1.4972	353.439	1.4937	258.323
1.505	366.033	1.4987	353.443	1.4942	258.337
1.5072	366.067	1.4993	353.454	1.4948	258.349
1.5097	366.102	1.4994	353.466	1.4961	258.36
1.5119	366.137	1.4992	353.473	1.4962	258.371
1.5137	366.172	1.4989	353.469	1.4938	258.383
1.5152	366.206	1.499	353.453	1.4917	258.396
1.5176	366.24	1.4994	353.434	1.4934	258.413
1.5195	366.274	1.5009	353.422	1.4986	258.432
1.521	366.307	1.5019	353.418	1.5022	258.454
1.5225	366.339	1.5021	353.421	1.5044	258.478
1.5243	366.372	1.5021	353.429	1.5065	258.503
1.5256	366.404	1.502	353.439	1.5096	258.527
1.526	366.435	1.5021	353.451	1.5131	258.549
1.5261	366.467	1.5033	353.465	1.5167	258.568
1.5264	366.498	1.5056	353.479	1.5206	258.584
1.5278	366.528	1.5072	353.497	1.5246	258.597
1.5287	366.558	1.5077	353.521	1.5281	258.607
1.5289	366.588	1.508	353.556	1.5313	258.621
1.5294	366.617	1.5084	353.602	1.5344	258.652
1.5294	366.646	1.5089	353.657	1.538	258.706
1.529	366.673	1.5093	353.713	1.5414	258.779
1.5298	366.699	1.5098	353.769	1.5448	258.862
1.5305	366.723	1.501	353.824	1.5481	258.949
1.5307	366.744	1.5012	353.876	1.5514	259.035
1.5311	366.763	1.5121	353.927	1.5542	259.12
1.5308	366.779	1.5167	353.976	1.5566	259.202
1.5304	366.793	1.515	354.024	1.5588	259.282
1.5295	366.806	1.5148	354.071	1.5614	259.356
1.5288	366.818	1.5167	354.121	1.563	259.424
1.5299	366.829	1.5196	354.177	1.5647	259.484
1.5319	366.839	1.5223	354.248	1.5657	259.534
1.534	366.849	1.5247	354.349	1.5665	259.574
1.5357	366.859	1.527	354.483	1.5679	259.606
1.5379	366.867	1.5291	354.637	1.5685	259.632
1.5403	366.875	1.5308	354.795	1.5698	259.654
1.5437	366.883	1.5329	354.942	1.5709	259.671
1.5486	366.892	1.5356	355.072	1.5713	259.688
1.5539	366.903	1.5383	355.194	1.5713	259.704
1.5591	366.918	1.54	355.316	1.5713	259.72
1.5657	366.936	1.5417	355.438	1.5723	259.736
1.5719	366.958	1.5433	355.554	1.5733	259.754
1.578	366.983	1.5447	355.661	1.5737	259.773
1.585	367.012	1.5452	355.753	1.5738	259.793
1.5973	367.044	1.5452	355.82	1.5742	259.817
1.6081	367.078	1.546	355.86	1.5756	259.843
1.6136	367.113	1.5474	355.877	1.5769	259.87
1.6179	367.15	1.5492	355.881	1.5782	259.897
1.6241	367.189	1.5505	355.878	1.5801	259.924
1.6293	367.228	1.552	355.875	1.5826	259.948
1.6312	367.269	1.553	355.872	1.5848	259.971
1.6313	367.309	1.5544	355.869	1.5871	259.993
1.6314	367.35	1.5555	355.864	1.5902	260.014
1.6312	367.389	1.557	355.858	1.594	260.036
1.6282	367.428	1.5584	355.851	1.5982	260.061
1.6283	367.465	1.5601	355.845	1.6023	260.091
1.6304	367.502	1.5622	355.846	1.6066	260.127
1.6319	367.537	1.565	355.853	1.6104	260.175
1.6337	367.571	1.5679	355.862	1.6144	260.233
1.6344	367.603	1.5702	355.873	1.6183	260.298
1.6345	367.634	1.5723	355.885	1.6216	260.362
1.6357	367.663	1.5748	355.896	1.624	260.426
1.6378	367.69	1.5779	355.905	1.626	260.489
1.6397	367.716	1.5811	355.911	1.6279	260.55
1.6403	367.74	1.5843	355.911	1.6304	260.607
1.639	367.762	1.5876	355.904	1.6329	260.661
1.6377	367.783	1.592	355.891	1.6348	260.711
1.6372	367.803	1.6013	355.873	1.6366	260.759
1.6372	367.82	1.6155	355.849	1.6375	260.805
1.6373	367.836	1.6238	355.828	1.6384	260.849
1.6373	367.851	1.625	355.825	1.6397	260.892
1.6373	367.865	1.6242	355.847	1.6402	260.934
1.6374	367.878	1.6256	355.892	1.6403	260.974
1.6375	367.891	1.6275	355.956	1.6413	261.013
1.6378	367.903	1.6287	356.031	1.6424	261.053
1.6379	367.916	1.6277	356.109	1.6432	261.094
1.6368	367.929	1.6255	356.176	1.6447	261.137
1.6318	367.942	1.6238	356.226	1.6454	261.184
1.6271	367.955	1.6257	356.26	1.6463	261.233
1.6233	367.969	1.6289	356.281	1.6476	261.284
1.6259	367.984	1.6315	356.295	1.6482	261.337
1.632	368	1.6334	356.301	1.6491	261.39
1.638	368.017	1.635	356.304	1.6504	261.442
1.6406	368.035	1.6366	356.308	1.6523	261.492
1.6424	368.053	1.6377	356.321	1.6538	261.54
1.6432	368.074	1.6392	356.343	1.6557	261.584
1.6437	368.096	1.6402	356.365	1.6582	261.625
1.6452	368.124	1.6405	356.389	1.6613	261.661
1.6465	368.159	1.6405	356.417	1.6643	261.692
1.6482	368.2	1.6404	356.446	1.6677	261.719
1.6503	368.244	1.6404	356.473	1.6714	261.741
1.6541	368.292	1.6402	356.499	1.6751	261.761
1.6583	368.341	1.6372	356.524	1.6794	261.78
1.6626	368.392	1.6328	356.549	1.6838	261.8
1.6669	368.444	1.6302	356.571	1.6874	261.824
1.6723	368.497	1.6313	356.592	1.6906	261.852
1.678	368.549	1.6359	356.613	1.6938	261.883
1.6831	368.6	1.6408	356.634	1.6966	261.915
1.6881	368.65	1.6461	356.655	1.6993	261.944
1.6928	368.699	1.6502	356.678	1.7014	261.969
1.6969	368.746	1.6523	356.704	1.7032	261.99
1.7011	368.792	1.6542	356.732	1.7047	262.007
1.7043	368.835	1.6566	356.764	1.7061	262.025
1.7072	368.876	1.6591	356.801	1.7075	262.045
1.7098	368.914	1.6622	356.844	1.7088	262.069
1.7119	368.949	1.6653	356.894	1.7105	262.096
1.7145	368.98	1.6683	356.949	1.7117	262.127
1.7162	369.009	1.6715	357.006	1.712	262.161
1.7176	369.034	1.6747	357.063	1.7119	262.196
1.719	369.058	1.6777	357.116	1.7128	262.232
1.7196	369.079	1.6799	357.164	1.7145	262.269
1.7199	369.099	1.6816	357.209	1.7161	262.305
1.7214	369.117	1.6828	357.252	1.7165	262.344
1.7228	369.134	1.6833	357.295	1.717	262.387
1.7242	369.15	1.6848	357.341	1.7172	262.434
1.7252	369.166	1.6876	357.39	1.7183	262.484
1.7264	369.182	1.6905	357.443	1.7196	262.536
1.7278	369.198	1.693	357.5	1.7214	262.59
1.7287	369.216	1.6955	357.558	1.7237	262.642
1.7302	369.235	1.698	357.614	1.7255	262.693
1.7311	369.255	1.7	357.668	1.7276	262.74
1.7316	369.276	1.7014	357.72	1.7306	262.785
1.7328	369.297	1.7027	357.776	1.7342	262.825
1.7326	369.32	1.7032	357.837	1.7376	262.862
1.7317	369.343	1.7032	357.904	1.7409	262.896
1.7312	369.366	1.7033	357.975	1.7444	262.926
1.7299	369.389	1.7037	358.049	1.7479	262.954
1.7291	369.413	1.7049	358.126	1.7515	262.981
1.7302	369.437	1.7056	358.204	1.7548	263.009
1.7311	369.461	1.7066	358.282	1.7582	263.038
1.7313	369.486	1.7084	358.358	1.7615	263.071
1.7321	369.511	1.7109	358.43	1.7642	263.108
1.7344	369.537	1.7157	358.499	1.7665	263.15
1.7373	369.565	1.7275	358.563	1.769	263.196
1.741	369.597	1.7362	358.622	1.7707	263.248
1.745	369.636	1.7328	358.675	1.7724	263.303
1.7488	369.681	1.7351	358.722	1.7743	263.362
1.7526	369.73	1.7432	358.762	1.7754	263.42
1.7572	369.78	1.7452	358.794	1.7761	263.468
1.7626	369.832	1.7426	358.818	1.7775	263.501
1.768	369.885	1.7429	358.833	1.7783	263.519
1.7734	369.939	1.7459	358.833	1.7792	263.53
1.7793	369.993	1.7494	358.81	1.7804	263.536
1.7848	370.046	1.751	358.771	1.7812	263.542
1.7898	370.099	1.7554	358.734	1.7826	263.549
1.7959	370.15	1.7589	358.711	1.7834	263.557
1.7966	370.199	1.7598	358.71	1.7836	263.564
1.7988	370.246	1.7605	358.73	1.7836	263.571
1.8019	370.291	1.7613	358.764	1.7835	263.579
1.8052	370.333	1.7626	358.806	1.7834	263.588
1.8076	370.372	1.7643	358.85	1.7835	263.601
1.8097	370.408	1.7655	358.895	1.7861	263.617
1.8121	370.442	1.7659	358.94	1.7884	263.637
1.815	370.471	1.7665	358.982	1.7906	263.659
1.8185	370.497	1.7677	359.018	1.7928	263.683
1.8215	370.52	1.7683	359.04	1.7952	263.706
1.824	370.541	1.7684	359.045	1.7982	263.729
1.8252	370.559	1.7684	359.038	1.8016	263.75
1.8262	370.575	1.7695	359.024	1.8058	263.769
1.8276	370.589	1.7705	359.005	1.8098	263.786
1.8283	370.602	1.7717	358.982	1.8134	263.802
1.83	370.614	1.7732	358.955	1.8175	263.82
1.8318	370.627	1.7752	358.927	1.822	263.839
1.8344	370.64	1.7774	358.898	1.8264	263.86
1.8366	370.655	1.7798	358.872	1.8303	263.885
1.8373	370.671	1.7823	358.85	1.8348	263.916
1.8373	370.688	1.7849	358.834	1.8414	263.954
1.8385	370.707	1.7875	358.825	1.8464	263.997
1.8396	370.728	1.7901	358.823	1.8488	264.043
1.8399	370.749	1.793	358.825	1.8503	264.09
1.8402	370.773	1.7965	358.832	1.8502	264.135
1.8401	370.798	1.8003	358.84	1.8513	264.177
1.8399	370.824	1.8038	358.849	1.8533	264.216
1.8399	370.851	1.8072	358.858	1.8554	264.252
1.8415	370.878	1.8106	358.866	1.8573	264.284
1.8425	370.907	1.8142	358.876	1.8586	264.315
1.8428	370.938	1.8186	358.89	1.86	264.344
1.8435	370.971	1.8233	358.912	1.8607	264.372
1.8449	371.007	1.8264	358.944	1.8622	264.398
1.8456	371.046	1.8284	358.99	1.8635	264.423
1.8458	371.088	1.8289	359.049	1.8649	264.445
1.8457	371.133	1.8298	359.121	1.8657	264.466
1.8457	371.182	1.8316	359.204	1.8659	264.484
1.8457	371.234	1.8332	359.296	1.8658	264.501
1.8467	371.289	1.8351	359.39	1.8658	264.516
1.8466	371.346	1.8381	359.478	1.8658	264.531
1.8448	371.404	1.8417	359.557	1.8648	264.545
1.8405	371.464	1.8447	359.633	1.8616	264.559
1.8384	371.523	1.8472	359.705	1.858	264.574
1.8417	371.582	1.8485	359.765	1.8572	264.589
1.8479	371.64	1.8455	359.814	1.8591	264.606
1.853	371.695	1.8351	359.85	1.8615	264.624
1.8564	371.749	1.8395	359.872	1.8642	264.643
1.8597	371.801	1.8463	359.879	1.8707	264.663
1.8638	371.851	1.8504	359.872	1.8749	264.683
1.8695	371.9	1.8534	359.855	1.8779	264.703
1.8763	371.947	1.856	359.827	1.8807	264.723
1.8832	371.993	1.858	359.791	1.8838	264.744
1.8896	372.037	1.8588	359.75	1.8877	264.77
1.8948	372.081	1.8598	359.707	1.8922	264.803
1.8994	372.123	1.8608	359.663	1.8966	264.845
1.9042	372.163	1.8612	359.618	1.9003	264.897
1.9151	372.199	1.8612	359.573	1.9035	264.957
1.9255	372.231	1.861	359.53	1.9062	265.021
1.9305	372.258	1.8587	359.489	1.9087	265.087
1.9375	372.28	1.857	359.452	1.9114	265.153
1.9448	372.297	1.8605	359.42	1.9138	265.218
1.9463	372.313	1.8648	359.394	1.916	265.283
1.9455	372.327	1.8677	359.377	1.9181	265.346
1.9391	372.34	1.87	359.371	1.92	265.407
1.9375	372.352	1.8721	359.379	1.9219	265.467
1.9401	372.364	1.8749	359.401	1.9236	265.526
1.9421	372.376	1.8783	359.438	1.9251	265.585
1.9435	372.388	1.8815	359.488	1.9264	265.645
1.9445	372.4	1.8845	359.551	1.9275	265.704
1.9453	372.413	1.8878	359.624	1.9289	265.761
1.9461	372.426	1.8917	359.706	1.9295	265.817
1.9476	372.44	1.8954	359.797	1.9296	265.874
1.9483	372.456	1.8991	359.895	1.93	265.932
1.9485	372.471	1.9025	359.999	1.9314	265.993
1.9497	372.488	1.9054	360.107	1.9321	266.055
1.9509	372.505	1.9079	360.218	1.9326	266.121
1.9502	372.522	1.9101	360.328	1.934	266.191
1.9489	372.539	1.9124	360.437	1.9349	266.263
1.9483	372.557	1.9146	360.541	1.9364	266.335
1.9482	372.576	1.917	360.639	1.9374	266.407
1.9483	372.595	1.9187	360.727	1.939	266.477
1.9484	372.614	1.9204	360.806	1.9412	266.544
1.9498	372.636	1.9222	360.874	1.9434	266.609
1.9507	372.66	1.9242	360.928	1.9458	266.671
1.9497	372.687	1.926	360.97	1.9479	266.728
1.9486	372.718	1.9279	360.999	1.9502	266.78
1.9478	372.753	1.9288	361.012	1.9526	266.826
1.9481	372.792	1.929	361.008	1.9553	266.867
1.9447	372.834	1.9299	360.991	1.9586	266.902
1.9391	372.88	1.9309	360.961	1.9616	266.93
1.9408	372.926	1.9321	360.924	1.9645	266.952
1.9432	372.972	1.9334	360.883	1.9675	266.967
1.9466	373.018	1.9339	360.841	1.9705	266.978
1.9516	373.062	1.9339	360.797	1.9741	266.995
1.9551	373.104	1.934	360.753	1.9771	267.024
1.9574	373.143	1.9345	360.71	1.9801	267.065
1.9594	373.179	1.9363	360.676	1.9833	267.111
1.9614	373.212	1.9382	360.662	1.9863	267.157
1.9641	373.241	1.9399	360.664	1.9881	267.198
1.9675	373.268	1.9419	360.674	1.9897	267.231
1.9711	373.292	1.9443	360.686	1.9915	267.255
1.9745	373.313	1.9471	360.697	1.9932	267.272
1.978	373.333	1.9501	360.706	1.995	267.286
1.9819	373.351	1.9529	360.714	1.9961	267.3
1.9862	373.369	1.9558	360.723	1.9976	267.316
1.9892	373.387	1.959	360.729	1.9984	267.333
1.9915	373.404	1.9628	360.734	1.9986	267.357
1.9938	373.422	1.9675	360.737	1.9993	267.387
1.997	373.441	1.9715	360.742	2.0006	267.424
2.0007	373.461	1.9751	360.752	2.0014	267.466
2.005	373.482	1.9779	360.775	2.0028	267.508
2.0087	373.505	1.9802	360.816	2.0037	267.546
2.0107	373.531	1.9831	360.872	2.0039	267.581
2.0124	373.558	1.9859	360.938	2.0046	267.617
2.0144	373.585	1.9886	361.012	2.0061	267.652
2.0168	373.613	1.9909	361.093	2.0081	267.686
2.0185	373.641	1.9926	361.179	2.0102	267.717
2.0198	373.669	1.9941	361.271	2.0127	267.746
2.0212	373.697	1.996	361.365	2.0152	267.772
2.0219	373.726	1.9981	361.46	2.0181	267.793
2.0234	373.755	2	361.553	2.0225	267.81
2.0245	373.784	2.0013	361.641	2.0272	267.822
2.0256	373.813	2.0021	361.719	2.031	267.829
2.0271	373.843	2.0038	361.783	2.0345	267.835
2.0276	373.871	2.0061	361.831	2.0386	267.839
2.028	373.9	2.0083	361.861	2.0427	267.844
2.0279	373.929	2.0093	361.871	2.0463	267.852
2.028	373.957	2.0104	361.86	2.0505	267.865
2.0296	373.985	2.0113	361.835	2.0531	267.882
2.0319	374.014	2.0117	361.807	2.0552	267.903
2.0335	374.043	2.0127	361.78	2.0574	267.926
2.0354	374.073	2.0138	361.754	2.06	267.948
2.038	374.105	2.0146	361.731	2.0622	267.967
2.0409	374.139	2.016	361.713	2.0642	267.98
2.0436	374.177	2.0164	361.699	2.0653	267.986
2.0455	374.219	2.0157	361.69	2.0667	267.981
2.0474	374.264	2.0152	361.684	2.0678	267.969
2.0486	374.311	2.0158	361.682	2.0693	267.951
2.0502	374.362	2.0167	361.683	2.0701	267.933
2.0521	374.414	2.0197	361.687	2.0707	267.918
2.0555	374.467	2.0239	361.69	2.0719	267.91
2.0596	374.522	2.0274	361.694	2.0731	267.908
2.0634	374.578	2.0303	361.697	2.0744	267.912
2.0661	374.634	2.033	361.7	2.0753	267.922
2.0689	374.69	2.0363	361.704	2.0755	267.936
2.0715	374.745	2.04	361.713	2.0755	267.955
2.0739	374.798	2.0436	361.73	2.0754	267.977
2.0762	374.847	2.0472	361.758	2.0756	268.003
2.0778	374.892	2.0504	361.796	2.0763	268.032
2.0797	374.931	2.052	361.844	2.0752	268.063
2.0821	374.964	2.0535	361.902	2.0739	268.094
2.0849	374.993	2.0557	361.971	2.0737	268.125
2.0874	375.019	2.0593	362.047	2.0767	268.156
2.0907	375.042	2.0638	362.131	2.0821	268.184
2.0939	375.061	2.0673	362.219	2.0862	268.211
2.0961	375.076	2.0701	362.31	2.0951	268.235
2.0977	375.086	2.0727	362.404	2.1066	268.257
2.0986	375.092	2.0749	362.498	2.1117	268.276
2.1002	375.095	2.0768	362.592	2.1214	268.295
2.1026	375.097	2.0786	362.682	2.1207	268.316
2.1038	375.098	2.0796	362.767	2.1154	268.34
2.1048	375.099	2.0811	362.845	2.1162	268.368
2.1062	375.101	2.0828	362.912	2.1222	268.4
2.108	375.103	2.0844	362.961	2.1238	268.437
2.1095	375.105	2.0861	362.986	2.1252	268.481
2.111	375.108	2.088	362.983	2.1272	268.532
2.1124	375.113	2.0892	362.954	2.1296	268.588
2.114	375.118	2.0895	362.907	2.1322	268.647
2.1155	375.124	2.0894	362.851	2.1341	268.705
2.1174	375.131	2.0895	362.795	2.1359	268.759
2.1184	375.138	2.0906	362.744	2.1378	268.809
2.1198	375.146	2.0916	362.702	2.1392	268.853
2.1212	375.154	2.0919	362.671	2.1409	268.887
2.1233	375.162	2.0921	362.647	2.1422	268.907
2.1259	375.171	2.0933	362.622	2.1435	268.92
2.1284	375.179	2.0914	362.593	2.1444	268.931
2.131	375.188	2.0883	362.563	2.1445	268.943
2.1344	375.197	2.0898	362.534	2.1445	268.955
2.1377	375.206	2.0965	362.507	2.1444	268.967
2.1398	375.215	2.1015	362.481	2.1444	268.98
2.1428	375.224	2.1052	362.455	2.1444	268.996
2.1464	375.233	2.1086	362.432	2.1448	269.014
2.1502	375.242	2.1139	362.411	2.1461	269.038
2.1541	375.253	2.1187	362.393	2.1457	269.065
2.1577	375.268	2.1215	362.38	2.1444	269.098
2.1611	375.287	2.1246	362.373	2.143	269.134
2.1642	375.311	2.1283	362.374	2.1435	269.172
2.1665	375.338	2.1317	362.386	2.146	269.211
2.1688	375.366	2.1346	362.412	2.1508	269.249
2.1713	375.395	2.1376	362.452	2.1551	269.286
2.1741	375.425	2.141	362.506	2.1589	269.321
2.1778	375.457	2.1441	362.569	2.1628	269.354
2.1802	375.49	2.1466	362.639	2.167	269.384
2.1823	375.524	2.1493	362.713	2.1709	269.409
2.1836	375.56	2.1528	362.791	2.1748	269.432
2.1852	375.596	2.1575	362.871	2.1789	269.451
2.1868	375.631	2.1611	362.95	2.1833	269.467
2.1884	375.665	2.1625	363.024	2.187	269.485
2.1891	375.696	2.1636	363.091	2.1905	269.507
2.19	375.725	2.1644	363.145	2.1935	269.538
2.1913	375.751	2.1658	363.179	2.1962	269.578
2.1919	375.775	2.167	363.193	2.1987	269.63
2.1922	375.795	2.1686	363.192	2.2011	269.693
2.1931	375.813	2.1695	363.182	2.2034	269.767
2.1926	375.828	2.1699	363.166	2.2058	269.849
2.192	375.843	2.1711	363.146	2.2077	269.934
2.1919	375.856	2.172	363.123	2.2097	270.022
2.193	375.869	2.1722	363.098	2.2113	270.105
2.1944	375.882	2.1722	363.074	2.2129	270.179
2.1949	375.896	2.1721	363.053	2.2147	270.238
2.1961	375.911	2.1721	363.035	2.2159	270.273
2.1974	375.926	2.1713	363.021	2.2172	270.286
2.1993	375.943	2.1689	363.013	2.2184	270.288
2.2011	375.961	2.1664	363.011	2.2188	270.282
2.203	375.98	2.1643	363.014	2.2188	270.274
2.2049	375.998	2.1634	363.022	2.2188	270.267
2.2076	376.018	2.1664	363.032	2.2187	270.26
2.2103	376.037	2.1702	363.045	2.2187	270.253
2.2142	376.057	2.1767	363.056	2.2193	270.247
2.2189	376.077	2.1838	363.067	2.2207	270.243
2.2234	376.097	2.1898	363.076	2.2212	270.24
2.2272	376.117	2.2041	363.084	2.2182	270.24
2.2313	376.137	2.2088	363.094	2.2139	270.242
2.2356	376.157	2.2028	363.106	2.2136	270.247
2.2393	376.177	2.1995	363.125	2.2188	270.253
2.243	376.197	2.2003	363.154	2.2249	270.26
2.2472	376.216	2.2033	363.194	2.2291	270.267
2.2521	376.236	2.2068	363.252	2.2327	270.274
2.2561	376.255	2.2104	363.331	2.2361	270.279
2.2588	376.275	2.2139	363.427	2.2398	270.282
2.261	376.295	2.2172	363.532	2.2439	270.282
2.2624	376.316	2.22	363.642	2.2484	270.281
2.2639	376.34	2.2225	363.755	2.2527	270.281
2.2654	376.367	2.2247	363.87	2.2567	270.284
2.2673	376.397	2.2268	363.984	2.2605	270.291
2.2694	376.431	2.2288	364.092	2.2642	270.306
2.2719	376.468	2.2308	364.192	2.2677	270.332
2.2737	376.508	2.2321	364.28	2.2707	270.369
2.2754	376.55	2.2328	364.353	2.2738	270.415
2.2761	376.595	2.2341	364.405	2.2771	270.466
2.2768	376.639	2.2351	364.435	2.2799	270.518
2.2784	376.683	2.2366	364.449	2.2823	270.568
2.2784	376.726	2.2374	364.448	2.2848	270.615
2.278	376.767	2.2388	364.44	2.287	270.662
2.2788	376.805	2.2397	364.43	2.2883	270.706
2.2781	376.84	2.2404	364.419	2.2898	270.749
2.2776	376.872	2.2417	364.408	2.2909	270.79
2.2775	376.9	2.2423	364.396	2.2923	270.827
2.2785	376.925	2.2424	364.385	2.293	270.861
2.2796	376.945	2.2403	364.383	2.2942	270.892
2.28	376.963	2.239	364.393	2.2955	270.922
2.28	376.979	2.242	364.41	2.2972	270.954
2.2811	376.992	2.2455	364.427	2.2983	270.989
2.2824	377.004	2.2478	364.445	2.2985	271.027
2.2833	377.015	2.2497	364.467	2.2985	271.07
2.2832	377.026	2.2519	364.492	2.2984	271.116
2.2831	377.037	2.2549	364.518	2.2984	271.166
2.2845	377.048	2.2583	364.541	2.2985	271.217
2.2859	377.061	2.2613	364.562	2.2979	271.269
2.2878	377.074	2.2646	364.579	2.2951	271.32
2.2889	377.089	2.2686	364.591	2.2917	271.371
2.2901	377.104	2.2722	364.598	2.2923	271.418
2.2919	377.121	2.2761	364.599	2.2964	271.463
2.295	377.138	2.2803	364.598	2.3021	271.505
2.2995	377.155	2.2845	364.603	2.3059	271.542
2.305	377.173	2.2889	364.622	2.3088	271.576
2.3102	377.191	2.2941	364.663	2.3114	271.604
2.3151	377.21	2.2991	364.729	2.3143	271.629
2.3204	377.228	2.3012	364.814	2.3175	271.65
2.3262	377.247	2.3012	364.912	2.3212	271.672
2.3318	377.266	2.3019	365.016	2.3248	271.696
2.3379	377.284	2.3036	365.119	2.3286	271.723
2.3467	377.303	2.3054	365.217	2.332	271.755
2.3591	377.322	2.3071	365.304	2.3348	271.793
2.3683	377.34	2.3089	365.383	2.3374	271.84
2.3711	377.359	2.3103	365.461	2.3403	271.892
2.3709	377.377	2.3119	365.539	2.3432	271.944
2.3716	377.395	2.3126	365.615	2.3456	271.992
2.3713	377.413	2.3138	365.684	2.3478	272.036
2.3714	377.431	2.3148	365.738	2.3492	272.078
2.3731	377.448	2.3152	365.764	2.3507	272.119
2.3738	377.465	2.3158	365.76	2.352	272.162
2.375	377.482	2.317	365.729	2.3535	272.206
2.3765	377.498	2.3176	365.675	2.3552	272.251
2.3786	377.514	2.3177	365.607	2.3565	272.296
2.3799	377.53	2.3176	365.536	2.3575	272.34
2.3817	377.546	2.3183	365.47	2.3588	272.385
2.3826	377.561	2.3184	365.421	2.3598	272.432
2.3836	377.576	2.317	365.385	2.3613	272.481
2.3848	377.592	2.3162	365.353	2.362	272.534
2.3855	377.609	2.3182	365.318	2.3624	272.591
2.3857	377.626	2.3199	365.285	2.3637	272.652
2.3856	377.644	2.3225	365.257	2.365	272.716
2.3856	377.663	2.3275	365.232	2.3666	272.782
2.387	377.685	2.3309	365.21	2.3674	272.848
2.3882	377.708	2.3335	365.189	2.3677	272.914
2.3882	377.731	2.3361	365.169	2.3691	272.98
2.3882	377.755	2.3391	365.148	2.3714	273.043
2.3884	377.778	2.3482	365.126	2.3743	273.102
2.3885	377.802	2.3609	365.105	2.3779	273.156
2.3885	377.826	2.3631	365.092	2.3819	273.205
2.3886	377.851	2.3599	365.094	2.3857	273.25
2.3893	377.874	2.361	365.115	2.3895	273.289
2.389	377.897	2.369	365.153	2.3934	273.323
2.3841	377.917	2.3771	365.204	2.3972	273.349
2.3769	377.937	2.3831	365.266	2.4002	273.37
2.3747	377.955	2.3858	365.336	2.4028	273.384
2.3746	377.974	2.3859	365.415	2.4055	273.39
2.3736	377.991	2.3848	365.495	2.408	273.389
2.3778	378.007	2.3839	365.576	2.41	273.382
2.3851	378.024	2.3836	365.653	2.4118	273.376
2.3901	378.04	2.3846	365.722	2.414	273.379
2.3934	378.054	2.387	365.786	2.4165	273.397
2.3961	378.067	2.3894	365.847	2.4184	273.426
2.3999	378.079	2.3914	365.904	2.4202	273.454
2.4036	378.091	2.3928	365.953	2.4223	273.473
2.4075	378.103	2.3945	365.991	2.4247	273.478
2.4116	378.115	2.3953	366.018	2.4262	273.476
2.4153	378.127	2.3962	366.04	2.4278	273.47
2.4197	378.139	2.3974	366.058	2.4284	273.461
2.423	378.151	2.398	366.072	2.4285	273.454
2.4256	378.163	2.3993	366.083	2.4285	273.451
2.4279	378.174	2.4004	366.088	2.4284	273.451
2.4306	378.186	2.402	366.088	2.4292	273.454
2.4334	378.197	2.4028	366.083	2.4305	273.46
2.4367	378.208	2.4038	366.072	2.4311	273.469
2.4396	378.219	2.405	366.058	2.4312	273.481
2.4427	378.229	2.4053	366.041	2.4311	273.496
2.4457	378.239	2.4022	366.023	2.4322	273.514
2.4472	378.249	2.3958	366.004	2.4342	273.534
2.4482	378.258	2.3936	365.986	2.4369	273.555
2.4496	378.266	2.3936	365.968	2.4395	273.575
2.4514	378.271	2.3931	365.949	2.442	273.594
2.4528	378.274	2.3945	365.93	2.445	273.612
2.4532	378.273	2.4003	365.909	2.4484	273.629
2.4533	378.269	2.4101	365.886	2.4526	273.643
2.4547	378.261	2.4268	365.865	2.4569	273.655
2.4558	378.251	2.4419	365.847	2.4612	273.665
2.4571	378.24	2.4352	365.836	2.4655	273.674
2.4585	378.227	2.431	365.836	2.4698	273.683
2.459	378.217	2.4329	365.853	2.4741	273.693
2.4593	378.21	2.4375	365.891	2.4798	273.706
2.4592	378.207	2.4422	365.948	2.4853	273.722
2.459	378.208	2.4465	366.024	2.4885	273.74
2.4598	378.213	2.4512	366.113	2.4946	273.758
2.461	378.221	2.4576	366.212	2.502	273.774
2.4617	378.231	2.459	366.318	2.5038	273.788
2.4622	378.243	2.4568	366.43	2.5008	273.803
2.4638	378.259	2.4553	366.547	2.499	273.818
2.4659	378.277	2.4569	366.665	2.4999	273.835
2.4674	378.298	2.4597	366.777	2.5019	273.853
2.4694	378.32	2.4642	366.876	2.5041	273.873
2.4723	378.344	2.4669	366.964	2.5053	273.894
2.476	378.368	2.4674	367.046	2.5056	273.917
2.4807	378.394	2.4693	367.121	2.5069	273.942
2.4854	378.42	2.4708	367.186	2.5079	273.969
2.4898	378.445	2.4711	367.242	2.5081	273.997
2.4951	378.471	2.4661	367.29	2.5081	274.026
2.5012	378.496	2.4678	367.331	2.5081	274.055
2.5066	378.521	2.4663	367.366	2.5084	274.088
2.5172	378.546	2.4648	367.396	2.5098	274.123
2.5335	378.571	2.4686	367.421	2.5102	274.161
2.5414	378.594	2.4717	367.443	2.5089	274.201
2.5432	378.618	2.4738	367.461	2.508	274.242
2.5444	378.641	2.4744	367.477	2.5065	274.282
2.5464	378.663	2.4726	367.494	2.5047	274.322
2.5491	378.685	2.4749	367.511	2.5058	274.359
2.5516	378.707	2.479	367.531	2.5083	274.395
2.5501	378.728	2.4819	367.556	2.5088	274.428
2.5526	378.749	2.4838	367.585	2.5121	274.457
2.5532	378.77	2.4856	367.619	2.5173	274.483
2.553	378.789	2.4874	367.658	2.5217	274.504
2.5546	378.809	2.4893	367.698	2.5254	274.52
2.5567	378.828	2.4908	367.739	2.5293	274.533
2.559	378.847	2.4928	367.777	2.5331	274.546
2.561	378.865	2.4953	367.811	2.5369	274.56
2.5617	378.884	2.4982	367.841	2.5404	274.576
2.5609	378.902	2.5014	367.865	2.5436	274.592
2.5593	378.921	2.5047	367.884	2.5465	274.61
2.5574	378.94	2.5077	367.898	2.549	274.631
2.5577	378.958	2.5103	367.914	2.5515	274.655
2.5584	378.974	2.5129	367.945	2.5534	274.682
2.5587	378.988	2.5155	368	2.5552	274.711
2.5588	378.999	2.5181	368.079	2.5572	274.743
2.559	379.009	2.5204	368.183	2.5591	274.778
2.5588	379.017	2.523	368.305	2.5614	274.817
2.5587	379.024	2.5258	368.437	2.5633	274.861
2.5587	379.031	2.5282	368.57	2.565	274.909
2.5598	379.038	2.5304	368.691	2.5662	274.962
2.5611	379.045	2.5326	368.797	2.5679	275.019
2.5617	379.054	2.5347	368.895	2.5689	275.079
2.5627	379.065	2.5369	368.988	2.5692	275.141
2.5641	379.078	2.5389	369.068	2.5692	275.205
2.5647	379.092	2.5408	369.127	2.57	275.272
2.565	379.107	2.5427	369.155	2.5712	275.343
2.5648	379.125	2.544	369.155	2.5718	275.417
2.5641	379.143	2.5454	369.133	2.5731	275.493
2.5619	379.163	2.5461	369.106	2.5741	275.567
2.5596	379.184	2.5474	369.084	2.5754	275.642
2.56	379.206	2.5486	369.073	2.5767	275.715
2.5647	379.228	2.5501	369.069	2.5781	275.788
2.5689	379.252	2.5509	369.073	2.5804	275.858
2.5706	379.275	2.5519	369.085	2.5833	275.925
2.5717	379.3	2.5531	369.099	2.5861	275.988
2.5729	379.325	2.5546	369.109	2.589	276.046
2.5741	379.349	2.5557	369.117	2.5921	276.1
2.5759	379.374	2.557	369.124	2.5952	276.149
2.5792	379.398	2.5583	369.129	2.5979	276.192
2.5834	379.422	2.5598	369.132	2.6012	276.229
2.5885	379.446	2.5611	369.136	2.6049	276.26
2.593	379.47	2.563	369.141	2.6081	276.286
2.5971	379.494	2.5657	369.15	2.6105	276.304
2.6013	379.518	2.5684	369.165	2.6124	276.315
2.606	379.543	2.5712	369.184	2.6145	276.32
2.6103	379.568	2.5741	369.203	2.617	276.321
2.6141	379.594	2.5775	369.221	2.6199	276.322
2.6175	379.62	2.5816	369.239	2.6222	276.327
2.6211	379.647	2.5883	369.262	2.6243	276.339
2.6247	379.676	2.5913	369.289	2.6264	276.354
2.6279	379.705	2.5966	369.317	2.6279	276.369
2.6311	379.736	2.6058	369.344	2.6295	276.379
2.635	379.768	2.6117	369.37	2.6303	276.381
2.6385	379.801	2.6149	369.397	2.6318	276.379
2.6416	379.835	2.6164	369.424	2.6336	276.377
2.6442	379.871	2.6165	369.454	2.6351	276.377
2.6467	379.906	2.6152	369.484	2.6356	276.381
2.6494	379.942	2.6152	369.517	2.6357	276.387
2.6518	379.976	2.6162	369.55	2.637	276.395
2.6531	380.008	2.6177	369.58	2.6381	276.405
2.6547	380.038	2.6198	369.603	2.6398	276.417
2.6554	380.064	2.6212	369.615	2.6409	276.433
2.6547	380.088	2.6228	369.613	2.6424	276.453
2.6535	380.108	2.6236	369.591	2.6433	276.478
2.6542	380.126	2.625	369.55	2.6447	276.505
2.6553	380.14	2.6262	369.49	2.6466	276.533
2.6569	380.153	2.6278	369.42	2.6488	276.562
2.6582	380.163	2.6286	369.347	2.6519	276.591
2.6592	380.171	2.6287	369.275	2.6555	276.619
2.6609	380.18	2.6287	369.207	2.6588	276.644
2.6617	380.189	2.6291	369.144	2.662	276.667
2.6617	380.199	2.6301	369.089	2.6659	276.687
2.6622	380.209	2.6306	369.047	2.6698	276.704
2.6636	380.222	2.628	369.009	2.674	276.716
2.6643	380.235	2.6229	368.969	2.6783	276.726
2.6644	380.249	2.6186	368.927	2.6827	276.735
2.6644	380.264	2.6183	368.888	2.6871	276.745
2.6643	380.28	2.6267	368.855	2.6909	276.758
2.6643	380.296	2.6386	368.825	2.6932	276.776
2.6643	380.313	2.648	368.797	2.6951	276.799
2.6644	380.329	2.6502	368.773	2.697	276.827
2.6661	380.346	2.6586	368.753	2.6996	276.861
2.6683	380.363	2.6713	368.739	2.7026	276.9
2.6708	380.381	2.6743	368.732	2.7046	276.945
2.6738	380.398	2.668	368.731	2.7063	276.993
2.6779	380.415	2.6663	368.739	2.7071	277.044
2.6824	380.432	2.6685	368.755	2.7075	277.096
2.6865	380.45	2.6715	368.779	2.7089	277.145
2.6912	380.468	2.6744	368.811	2.7097	277.19
2.6968	380.489	2.6766	368.851	2.7106	277.226
2.7022	380.511	2.6787	368.897	2.7119	277.246
2.7072	380.536	2.6806	368.952	2.7132	277.244
2.7124	380.564	2.6821	369.014	2.7146	277.225
2.7167	380.594	2.6834	369.084	2.7152	277.192
2.7199	380.627	2.6843	369.162	2.7153	277.153
2.7229	380.662	2.6857	369.244	2.7151	277.114
2.7254	380.698	2.6869	369.329	2.7152	277.077
2.728	380.736	2.6883	369.412	2.7163	277.043
2.7307	380.776	2.6897	369.492	2.7171	277.011
2.7332	380.816	2.691	369.564	2.717	276.98
2.7356	380.858	2.6925	369.624	2.7139	276.952
2.7384	380.899	2.694	369.672	2.712	276.927
2.7403	380.94	2.696	369.7	2.7129	276.906
2.7411	380.98	2.6981	369.706	2.7175	276.89
2.7428	381.017	2.6995	369.696	2.723	276.879
2.7453	381.05	2.7008	369.678	2.7267	276.872
2.7475	381.076	2.7018	369.659	2.73	276.865
2.7489	381.095	2.7032	369.642	2.7333	276.86
2.7495	381.11	2.7039	369.63	2.7373	276.859
2.7496	381.121	2.704	369.623	2.7417	276.863
2.7506	381.13	2.7039	369.627	2.7463	276.874
2.7519	381.137	2.7038	369.64	2.7506	276.892
2.7524	381.144	2.7025	369.663	2.7544	276.919
2.7532	381.15	2.7014	369.693	2.7583	276.954
2.7546	381.157	2.7013	369.723	2.7619	276.996
2.7553	381.164	2.7033	369.754	2.7657	277.047
2.7562	381.173	2.7077	369.787	2.7693	277.105
2.7576	381.183	2.713	369.82	2.7719	277.169
2.7582	381.194	2.7167	369.852	2.7746	277.238
2.7583	381.206	2.7231	369.882	2.7766	277.311
2.7583	381.218	2.7282	369.91	2.7786	277.387
2.7582	381.232	2.7415	369.937	2.7806	277.464
2.7583	381.245	2.7443	369.964	2.7825	277.541
2.7593	381.26	2.7389	369.993	2.7843	277.615
2.7606	381.274	2.7378	370.028	2.786	277.681
2.762	381.289	2.7435	370.076	2.7876	277.737
2.7626	381.304	2.7528	370.149	2.789	277.781
2.7629	381.319	2.7537	370.249	2.7897	277.813
2.7637	381.335	2.7541	370.372	2.7911	277.835
2.7648	381.35	2.7577	370.507	2.7926	277.846
2.7664	381.366	2.7582	370.641	2.7942	277.85
2.7671	381.381	2.7589	370.77	2.795	277.847
2.769	381.397	2.7605	370.894	2.7964	277.84
2.7728	381.414	2.7624	371.01	2.7972	277.831
2.7781	381.432	2.7644	371.115	2.7974	277.822
2.784	381.451	2.7663	371.213	2.7974	277.813
2.7883	381.472	2.7682	371.308	2.7973	277.806
2.7921	381.494	2.7703	371.397	2.7973	277.802
2.7967	381.52	2.7721	371.478	2.7972	277.8
2.8014	381.548	2.7737	371.546	2.7943	277.803
2.8056	381.579	2.7746	371.596	2.7914	277.809
2.8104	381.613	2.776	371.617	2.7904	277.818
2.8148	381.649	2.7766	371.601	2.7904	277.83
2.8193	381.687	2.7771	371.554	2.7931	277.843
2.8231	381.727	2.7783	371.494	2.7992	277.856
2.8257	381.768	2.7791	371.437	2.8052	277.868
2.8286	381.808	2.7797	371.392	2.809	277.879
2.8324	381.847	2.781	371.37	2.8123	277.89
2.8348	381.883	2.7816	371.357	2.8154	277.904
2.837	381.916	2.7826	371.344	2.8186	277.922
2.8396	381.945	2.7836	371.328	2.8226	277.945
2.8424	381.969	2.7814	371.311	2.8268	277.977
2.8452	381.989	2.7785	371.294	2.8308	278.023
2.8475	382.005	2.7796	371.276	2.8338	278.084
2.8492	382.019	2.7818	371.256	2.8363	278.158
2.8512	382.031	2.7855	371.232	2.8392	278.24
2.8524	382.041	2.7905	371.203	2.8423	278.328
2.8541	382.049	2.7943	371.17	2.8459	278.419
2.8551	382.056	2.7988	371.134	2.849	278.513
2.8552	382.064	2.8097	371.092	2.8509	278.607
2.8551	382.072	2.8146	371.048	2.8528	278.7
2.8553	382.082	2.8223	371.004	2.8555	278.787
2.8568	382.093	2.8285	370.964	2.8584	278.865
2.8579	382.105	2.8255	370.932	2.8605	278.929
2.8584	382.117	2.8261	370.914	2.8616	278.979
2.8594	382.131	2.8332	370.914	2.8628	279.013
2.8593	382.144	2.8369	370.933	2.8638	279.032
2.8584	382.158	2.84	370.964	2.8654	279.044
2.8571	382.172	2.8419	371.002	2.8663	279.051
2.8556	382.187	2.8444	371.037	2.8659	279.056
2.855	382.201	2.8477	371.067	2.8652	279.06
2.8546	382.216	2.8508	371.083	2.8657	279.065
2.8551	382.231	2.8518	371.082	2.8662	279.073
2.8541	382.245	2.8504	371.058	2.8664	279.085
2.8556	382.26	2.8504	371.023	2.8672	279.102
2.8574	382.275	2.8518	370.991	2.8685	279.125
2.8591	382.289	2.8536	370.966	2.8701	279.153
2.8615	382.303	2.8545	370.945	2.8714	279.184
2.8644	382.317	2.8559	370.936	2.8718	279.217
2.8675	382.331	2.8567	370.94	2.8731	279.251
2.8708	382.345	2.857	370.95	2.8741	279.284
2.8739	382.359	2.8569	370.961	2.876	279.316
2.8768	382.372	2.8574	370.977	2.8785	279.345
2.8797	382.385	2.8587	370.998	2.8811	279.371
2.8836	382.397	2.8594	371.027	2.8841	279.393
2.8876	382.409	2.8602	371.061	2.8882	279.411
2.8905	382.421	2.8612	371.099	2.8923	279.423
2.8929	382.434	2.8617	371.138	2.8966	279.431
2.8962	382.448	2.8617	371.177	2.9008	279.433
2.8995	382.465	2.8609	371.214	2.9051	279.434
2.9036	382.484	2.8553	371.248	2.909	279.437
2.908	382.507	2.8479	371.279	2.9124	279.45
2.9119	382.531	2.8471	371.305	2.9152	279.48
2.9158	382.555	2.8535	371.327	2.9182	279.527
2.9189	382.579	2.8659	371.342	2.9212	279.587
2.9215	382.602	2.8793	371.351	2.9242	279.654
2.924	382.622	2.9036	371.354	2.9267	279.724
2.9267	382.641	2.9042	371.354	2.9291	279.795
2.9293	382.657	2.8934	371.353	2.9316	279.863
2.9309	382.672	2.8902	371.355	2.9334	279.928
2.9322	382.685	2.8924	371.362	2.9353	279.985
2.9337	382.696	2.896	371.376	2.9372	280.031
2.9343	382.705	2.8985	371.399	2.938	280.065
2.9344	382.714	2.9002	371.438	2.9389	280.082
2.9346	382.721	2.9009	371.498	2.9402	280.085
2.9361	382.728	2.9041	371.575	2.9407	280.078
2.9371	382.735	2.9071	371.664	2.9407	280.064
2.9387	382.743	2.9096	371.762	2.9407	280.05
2.9397	382.75	2.9115	371.864	2.9419	280.035
2.94	382.76	2.9122	371.966	2.943	280.023
2.94	382.77	2.9122	372.056	2.9434	280.014
2.9395	382.782	2.9128	372.122	2.9436	280.014
2.9387	382.795	2.914	372.165	2.9436	280.02
2.9388	382.81	2.9157	372.187	2.9435	280.031
2.9379	382.825	2.9169	372.198	2.9429	280.047
2.9373	382.841	2.9175	372.206	2.9406	280.066
2.9378	382.857	2.9187	372.214	2.9429	280.087
2.9396	382.874	2.9195	372.22	2.9475	280.107
2.9419	382.893	2.9197	372.226	2.9506	280.125
2.9444	382.912	2.9196	372.232	2.9529	280.141
2.9482	382.931	2.9195	372.239	2.9557	280.155
2.9523	382.951	2.918	372.247	2.9599	280.167
2.955	382.971	2.9171	372.256	2.9646	280.178
2.9578	382.992	2.9192	372.268	2.9692	280.185
2.9622	383.014	2.9236	372.289	2.9736	280.193
2.9673	383.038	2.9274	372.319	2.9774	280.204
2.9714	383.065	2.9309	372.352	2.9809	280.221
2.9753	383.094	2.9431	372.385	2.9845	280.243
2.9797	383.125	2.9559	372.419	2.9889	280.271
2.9846	383.158	2.9519	372.454	2.993	280.306
2.9887	383.194	2.9495	372.487	2.9959	280.349
2.9923	383.232	2.9517	372.518	2.998	280.4
2.9963	383.271	2.9562	372.545	3.0003	280.458
3.0007	383.313	2.9611	372.569	3.0025	280.522
3.0044	383.355	2.9696	372.588	3.0042	280.591
3.0071	383.399	2.9789	372.602	3.0058	280.662
3.0094	383.444	2.9839	372.609	3.0069	280.735
3.0116	383.488	2.9863	372.611	3.0071	280.809
3.014	383.532	2.9889	372.606	3.0076	280.881
3.0171	383.576	2.9911	372.597	3.0089	280.95
3.0197	383.618	2.9917	372.585	3.0097	281.013
3.0215	383.658	2.9919	372.577	3.0111	281.058
3.0224	383.697	2.9929	372.587	3.0121	281.079
3.0235	383.732	2.9907	372.629	3.0137	281.078
3.0248	383.765	2.9861	372.699	3.0149	281.06
3.0258	383.795	2.9845	372.781	3.0164	281.031
3.0274	383.823	2.9827	372.859	3.0175	280.998
3.0289	383.849	2.988	372.916	3.0177	280.964
3.0305	383.871	2.9948	372.935	3.0177	280.931
3.0312	383.888	2.9978	372.924	3.0176	280.899
3.0313	383.899	2.999	372.895	3.0176	280.869
3.0318	383.905	2.9996	372.86	3.0173	280.841
3.0331	383.906	2.9998	372.823	3.016	280.815
3.0338	383.905	2.9999	372.787	3.0151	280.793
3.0325	383.901	2.9998	372.753	3.016	280.776
3.0315	383.896	2.9998	372.723	3.017	280.765
3.0313	383.89	3.0002	372.704	3.0217	280.758
3.0313	383.885	3.0015	372.704	3.0264	280.754
3.0312	383.879	3.0011	372.712	3.0308	280.752
3.0311	383.873	2.9975	372.72	3.0355	280.751
3.0309	383.868	2.9947	372.727	3.0451	280.75
3.0289	383.865	2.9958	372.738	3.0495	280.749
3.0271	383.865	2.9994	372.759	3.054	280.752
3.0291	383.866	3.0039	372.803	3.0626	280.76
3.0326	383.868	3.0074	372.873	3.0672	280.777
3.0354	383.871	3.0104	372.955	3.0696	280.805
3.0385	383.875	3.0131	373.035	3.0712	280.848
3.0415	383.879	3.0154	373.103	3.0696	280.905
3.0446	383.883	3.018	373.159	3.0703	280.973
3.0476	383.889	3.0208	373.205	3.0718	281.05
3.0512	383.894	3.0235	373.243	3.0767	281.132
3.0559	383.9	3.0267	373.276	3.0799	281.221
3.0607	383.906	3.031	373.314	3.0813	281.313
3.0658	383.912	3.0412	373.364	3.0831	281.407
3.07	383.919	3.0538	373.43	3.0854	281.5
3.0743	383.925	3.0512	373.506	3.0876	281.589
3.0789	383.932	3.0495	373.587	3.0891	281.675
3.0828	383.939	3.052	373.671	3.0894	281.754
3.0866	383.947	3.0574	373.755	3.0905	281.826
3.0908	383.956	3.0634	373.828	3.0918	281.892
3.0948	383.967	3.0658	373.887	3.0935	281.948
3.0979	383.983	3.0646	373.939	3.0945	281.996
3.1003	384.002	3.0645	373.988	3.0947	282.031
3.1027	384.024	3.0657	374.03	3.0955	282.047
3.1053	384.048	3.0671	374.062	3.0967	282.039
3.1084	384.074	3.0686	374.082	3.0973	282.014
3.1102	384.102	3.0698	374.087	3.0978	281.979
3.1118	384.132	3.0702	374.072	3.099	281.943
3.1139	384.164	3.0715	374.036	3.0998	281.907
3.1157	384.198	3.0724	373.98	3.0997	281.87
3.1166	384.234	3.073	373.907	3.096	281.835
3.1181	384.27	3.074	373.826	3.0918	281.8
3.119	384.306	3.0744	373.739	3.0912	281.766
3.1198	384.341	3.0743	373.643	3.0926	281.733
3.1213	384.376	3.0732	373.53	3.0944	281.701
3.1221	384.411	3.0729	373.389	3.098	281.672
3.1234	384.445	3.0723	373.219	3.1029	281.645
3.1245	384.477	3.0695	373.02	3.1068	281.623
3.125	384.508	3.0663	372.803	3.1105	281.604
3.1251	384.537	3.0655	372.581	3.1144	281.589
3.1252	384.564	3.069	372.366	3.1184	281.581
3.1257	384.589	3.0764	372.162	3.1227	281.581
3.1254	384.611	3.0816	371.964	3.1269	281.593
3.126	384.628	3.085	371.773	3.1313	281.62
3.1273	384.639	3.0882	371.596	3.1359	281.664
3.128	384.644	3.0994	371.435	3.1405	281.726
3.128	384.644	3.121	371.283	3.1446	281.802
3.1282	384.643	3.1224	371.134	3.1487	281.89
3.1286	384.639	3.1138	370.991	3.1522	281.986
3.1286	384.633	3.1119	370.853	3.1551	282.088
3.1293	384.626	3.1168	370.725	3.1578	282.195
3.13	384.619	3.1339	370.614	3.1604	282.304
3.1305	384.612	3.152	370.529	3.1631	282.409
3.1314	384.605	3.1603	370.47	3.1655	282.51
3.133	384.599	3.158	370.436	3.1675	282.606
3.1348	384.594	3.152	370.42	3.1693	282.697
3.1374	384.592	3.1485	370.42	3.171	282.781
3.1412	384.591	3.1479	370.433	3.1717	282.859
3.1457	384.591	3.147	370.457	3.1725	282.928
3.1508	384.593	3.143	370.491	3.1737	282.986
3.1562	384.595	3.1352	370.534	3.1742	283.031
3.1618	384.6	3.1407	370.585	3.1754	283.062
3.1674	384.607	3.1493	370.645	3.1765	283.077
3.1728	384.616	3.1541	370.712	3.1769	283.079
3.1789	384.626	3.1558	370.782	3.1769	283.07
3.1839	384.637	3.157	370.85	3.1769	283.055
3.187	384.648	3.1578	370.914	3.1773	283.04
3.19	384.661	3.1579	370.976	3.1781	283.024
3.1932	384.676	3.1579	371.038	3.1791	283.008
3.1967	384.694	3.1579	371.098	3.1798	282.992
3.2	384.715	3.1578	371.156	3.1811	282.979
3.2015	384.739	3.1578	371.211	3.1813	282.967
3.2032	384.766	3.1578	371.263	3.1784	282.959
3.2056	384.795	3.1581	371.312	3.1731	282.955
3.207	384.827	3.1589	371.352	3.1718	282.953
3.2076	384.86	3.1572	371.374	3.1776	282.954
3.2091	384.894	3.1547	371.37	3.1846	282.955
3.2109	384.93	3.1533	371.338	3.1887	282.956
3.213	384.965	3.1542	371.286	3.1912	282.956
3.2152	385.001	3.1586	371.226	3.1934	282.953
3.216	385.036	3.1653	371.171	3.1966	282.947
3.2161	385.07	3.1682	371.125	3.2002	282.941
3.2168	385.102	3.168	371.087	3.2034	282.944
3.2183	385.133	3.164	371.056	3.2067	282.965
3.2189	385.162	3.1585	371.032	3.2108	283.006
3.219	385.19	3.1555	371.02	3.2151	283.064
3.219	385.216	3.1542	371.028	3.2191	283.136
3.2189	385.241	3.1548	371.057	3.2227	283.216
3.2189	385.265	3.1611	371.112	3.2262	283.302
3.2189	385.286	3.1715	371.199	3.2295	283.392
3.2189	385.306	3.1802	371.319	3.2327	283.484
3.2189	385.323	3.1819	371.472	3.2357	283.579
3.2189	385.338	3.1837	371.651	3.2384	283.674
3.2189	385.351	3.1957	371.851	3.2413	283.766
3.2163	385.361	3.2128	372.066	3.2433	283.851
3.2093	385.367	3.2089	372.296	3.2452	283.925
3.2082	385.369	3.2047	372.538	3.2466	283.987
3.2139	385.367	3.206	372.783	3.248	284.034
3.2195	385.361	3.2103	373.022	3.2498	284.067
3.223	385.353	3.2149	373.259	3.251	284.09
3.2261	385.344	3.219	373.502	3.2516	284.105
3.2299	385.334	3.2219	373.749	3.2529	284.116
3.2346	385.323	3.2241	373.997	3.2537	284.125
3.2398	385.313	3.2256	374.234	3.2551	284.132
3.2452	385.302	3.2275	374.442	3.2562	284.139
3.2499	385.292	3.23	374.613	3.2567	284.146
3.2535	385.281	3.2326	374.752	3.2567	284.152
3.2571	385.272	3.2349	374.869	3.2565	284.158
3.2613	385.263	3.2367	374.972	3.2565	284.166
3.2656	385.256	3.2383	375.061	3.2568	284.175
3.2698	385.251	3.24	375.135	3.257	284.186
3.2737	385.246	3.2417	375.196	3.2558	284.201
3.2772	385.243	3.2429	375.245	3.2538	284.22
3.2805	385.242	3.2433	375.278	3.2537	284.241
3.2829	385.243	3.2443	375.293	3.2569	284.264
3.284	385.247	3.2453	375.292	3.2622	284.286
3.2856	385.254	3.2457	375.279	3.2663	284.307
3.2885	385.263	3.2458	375.254	3.2697	284.326
3.2913	385.276	3.2468	375.224	3.273	284.341
3.293	385.292	3.2478	375.193	3.277	284.352
3.2949	385.31	3.2494	375.163	3.2817	284.361
3.2971	385.332	3.2505	375.138	3.286	284.368
3.2972	385.355	3.2502	375.115	3.2901	284.375
3.2974	385.381	3.2486	375.089	3.2936	284.385
3.2979	385.409	3.2449	375.057	3.2972	284.406
3.2981	385.439	3.2411	375.022	3.3007	284.446
3.2982	385.469	3.2381	374.985	3.3038	284.504
3.2997	385.499	3.2392	374.946	3.3063	284.572
3.3008	385.53	3.2447	374.91	3.3085	284.644
3.3013	385.559	3.2524	374.88	3.3106	284.717
3.302	385.589	3.2597	374.858	3.3126	284.792
3.3024	385.617	3.2621	374.841	3.3143	284.868
3.3035	385.643	3.2639	374.821	3.3161	284.943
3.304	385.669	3.2667	374.797	3.3178	285.016
3.3041	385.693	3.2732	374.768	3.3197	285.084
3.304	385.716	3.2886	374.746	3.3217	285.145
3.304	385.738	3.2909	374.745	3.3233	285.197
3.3041	385.759	3.2954	374.773	3.3249	285.238
3.3051	385.778	3.3004	374.833	3.3255	285.267
3.3064	385.795	3.2969	374.922	3.3256	285.286
3.3076	385.809	3.2952	375.026	3.3264	285.294
3.3097	385.82	3.2966	375.135	3.3276	285.295
3.3121	385.827	3.2991	375.243	3.3281	285.293
3.3148	385.831	3.3008	375.351	3.3284	285.288
3.3178	385.831	3.3025	375.459	3.3297	285.284
3.3212	385.828	3.3041	375.557	3.3306	285.279
3.3257	385.823	3.3056	375.64	3.3309	285.274
3.3308	385.816	3.3074	375.712	3.3308	285.271
3.3359	385.807	3.3092	375.774	3.3313	285.268
3.3406	385.798	3.3106	375.825	3.3328	285.268
3.3448	385.787	3.3122	375.861	3.3349	285.269
3.3492	385.776	3.3132	375.885	3.3372	285.272
3.3535	385.764	3.3135	375.896	3.3394	285.277
3.3569	385.753	3.3135	375.898	3.3419	285.284
3.3594	385.742	3.3148	375.893	3.3451	285.292
3.3623	385.733	3.3158	375.885	3.3486	285.3
3.3656	385.725	3.3173	375.877	3.352	285.306
3.368	385.72	3.3183	375.869	3.3555	285.311
3.3698	385.715	3.3195	375.863	3.3589	285.314
3.3714	385.712	3.3206	375.86	3.363	285.319
3.374	385.71	3.321	375.862	3.3674	285.329
3.3775	385.709	3.3211	375.869	3.3717	285.346
3.3814	385.71	3.3222	375.884	3.3761	285.373
3.3846	385.713	3.3232	375.905	3.3798	285.412
3.3863	385.72	3.3243	375.93	3.3827	285.464
3.3878	385.73	3.3263	375.957	3.3853	285.527
3.3889	385.745	3.3288	375.983	3.3877	285.598
3.3895	385.762	3.3321	376.008	3.3899	285.673
3.3905	385.783	3.3392	376.03	3.3924	285.75
3.3915	385.805	3.3435	376.049	3.3949	285.829
3.3909	385.83	3.3541	376.064	3.397	285.91
3.3896	385.855	3.3604	376.074	3.3986	285.988
3.3891	385.882	3.3567	376.077	3.3985	286.062
3.3892	385.909	3.3557	376.074	3.3985	286.127
3.3902	385.937	3.358	376.064	3.3993	286.181
3.3912	385.965	3.3615	376.055	3.3999	286.22
3.3919	385.994	3.3647	376.055	3.4013	286.245
3.3921	386.022	3.3676	376.076	3.4023	286.258
3.3921	386.05	3.3699	376.125	3.4026	286.262
3.3929	386.078	3.3721	376.2	3.4038	286.258
3.3943	386.106	3.3743	376.29	3.4059	286.247
3.3954	386.132	3.3766	376.386	3.4075	286.229
3.3971	386.158	3.3787	376.481	3.4083	286.209
3.3979	386.183	3.3805	376.575	3.4083	286.188
3.398	386.207	3.3819	376.67	3.4093	286.166
3.398	386.23	3.3832	376.766	3.4102	286.146
3.3988	386.253	3.3845	376.858	3.4105	286.127
3.4003	386.274	3.3857	376.94	3.4112	286.11
3.4022	386.295	3.3864	377.013	3.4125	286.096
3.4042	386.315	3.3877	377.073	3.4131	286.085
3.4069	386.334	3.3885	377.117	3.4143	286.076
3.4099	386.353	3.3897	377.141	3.4163	286.07
3.4128	386.371	3.3909	377.141	3.4189	286.066
3.4169	386.387	3.3925	377.117	3.4217	286.063
3.4218	386.401	3.3937	377.071	3.4248	286.062
3.4256	386.412	3.3953	377.009	3.4278	286.067
3.4298	386.42	3.3961	376.939	3.4315	286.078
3.4344	386.424	3.3965	376.87	3.4357	286.098
3.4399	386.422	3.3978	376.805	3.4394	286.128
3.4462	386.415	3.3989	376.744	3.4431	286.17
3.454	386.405	3.4004	376.685	3.4467	286.223
3.4646	386.393	3.4012	376.627	3.45	286.284
3.4751	386.381	3.4025	376.571	3.4535	286.352
3.481	386.368	3.4045	376.517	3.457	286.425
3.4842	386.357	3.4075	376.468	3.4599	286.502
3.4881	386.348	3.4108	376.423	3.4624	286.583
3.4913	386.343	3.4142	376.383	3.4647	286.666
3.495	386.341	3.4178	376.348	3.4668	286.751
3.4963	386.344	3.4217	376.317	3.4685	286.837
3.492	386.353	3.4257	376.292	3.4704	286.923
3.4883	386.365	3.4301	376.274	3.4723	287.006
3.4906	386.382	3.4347	376.263	3.4745	287.082
3.4939	386.401	3.4408	376.263	3.4762	287.147
3.4962	386.422	3.4481	376.276	3.4777	287.197
3.4975	386.444	3.453	376.302	3.4791	287.232
3.4978	386.468	3.4545	376.342	3.4795	287.254
3.4978	386.492	3.4546	376.396	3.4806	287.264
3.4977	386.516	3.4567	376.464	3.4822	287.265
3.4981	386.541	3.4599	376.543	3.484	287.257
3.4996	386.565	3.4628	376.63	3.4848	287.241
3.5008	386.589	3.4653	376.718	3.4857	287.218
3.5017	386.613	3.4657	376.804	3.4869	287.193
3.5018	386.635	3.4657	376.881	3.4874	287.166
3.5028	386.657	3.4675	376.952	3.4875	287.141
3.5034	386.679	3.4695	377.018	3.4874	287.121
3.5036	386.701	3.4711	377.078	3.488	287.107
3.5036	386.722	3.4728	377.125	3.4894	287.098
3.5035	386.743	3.4749	377.152	3.4906	287.093
3.5035	386.763	3.4766	377.152	3.4921	287.091
3.5023	386.783	3.4783	377.13	3.4929	287.091
3.5003	386.802	3.4792	377.098	3.4944	287.094
3.4996	386.821	3.4806	377.063	3.4969	287.097
3.5007	386.839	3.4814	377.029	3.5002	287.101
3.5	386.857	3.4815	376.997	3.5034	287.103
3.5014	386.875	3.4815	376.969	3.507	287.106
3.502	386.892	3.4821	376.944	3.5109	287.113
3.4996	386.909	3.4834	376.924	3.5151	287.124
3.4979	386.925	3.4839	376.909	3.5191	287.141
3.4963	386.941	3.4827	376.899	3.5232	287.166
3.4925	386.957	3.4804	376.895	3.527	287.2
3.4927	386.972	3.4784	376.895	3.5303	287.243
3.499	386.986	3.4768	376.898	3.5332	287.296
3.5012	387	3.4765	376.902	3.5359	287.355
3.5043	387.013	3.476	376.909	3.5386	287.42
3.5098	387.026	3.478	376.918	3.5415	287.489
3.5143	387.038	3.4831	376.93	3.5442	287.56
3.5186	387.05	3.4902	376.947	3.5471	287.632
3.5223	387.062	3.4974	376.969	3.5493	287.706
3.5263	387.073	3.4998	376.997	3.5512	287.779
3.5316	387.084	3.5019	377.031	3.5531	287.851
3.5388	387.096	3.5045	377.072	3.5552	287.921
3.5562	387.11	3.5079	377.123	3.5573	287.987
3.562	387.125	3.5118	377.185	3.5588	288.046
3.5623	387.143	3.5157	377.258	3.5602	288.095
3.5639	387.161	3.5198	377.343	3.5614	288.124
3.5667	387.177	3.5235	377.437	3.5618	288.127
3.5698	387.189	3.5269	377.538	3.5618	288.107
3.5732	387.199	3.5299	377.644	3.5617	288.073
3.5766	387.208	3.5327	377.753	3.5629	288.034
3.5801	387.217	3.5357	377.864	3.5639	287.993
3.5833	387.226	3.5385	377.976	3.5643	287.954
3.5864	387.235	3.541	378.086	3.5644	287.916
3.5893	387.245	3.5432	378.19	3.5649	287.88
3.5915	387.255	3.5451	378.286	3.5662	287.847
3.5933	387.265	3.5468	378.373	3.5669	287.819
3.5944	387.276	3.5485	378.45	3.5679	287.796
3.5948	387.287	3.5503	378.516	3.5692	287.78
3.5957	387.299	3.5515	378.568	3.5689	287.771
3.5969	387.311	3.5526	378.603	3.5677	287.766
3.5984	387.323	3.5513	378.615	3.5689	287.76
3.6002	387.336	3.5517	378.6	3.5722	287.752
3.6015	387.349	3.5534	378.562	3.5759	287.743
3.6029	387.362	3.5541	378.505	3.5798	287.733
3.6034	387.375	3.5543	378.438	3.5855	287.724
3.6034	387.388	3.5542	378.369	3.5935	287.718
3.6041	387.401	3.5541	378.307	3.5964	287.718
3.6046	387.414	3.5516	378.255	3.5994	287.728
3.6048	387.426	3.5467	378.211	3.6033	287.746
3.6057	387.439	3.5457	378.17	3.6076	287.774
3.6062	387.452	3.5506	378.13	3.612	287.81
3.6051	387.465	3.5577	378.092	3.6167	287.853
3.6043	387.477	3.5626	378.055	3.6229	287.905
3.6045	387.489	3.5662	378.014	3.6269	287.964
3.6054	387.502	3.57	377.97	3.6296	288.03
3.6061	387.513	3.5736	377.923	3.6316	288.099
3.6061	387.525	3.5775	377.874	3.6326	288.171
3.6062	387.537	3.5813	377.822	3.6332	288.244
3.6065	387.548	3.585	377.765	3.6336	288.316
3.6076	387.559	3.5887	377.704	3.6351	288.386
3.6088	387.569	3.5926	377.637	3.6359	288.453
3.6092	387.58	3.5966	377.566	3.6374	288.514
3.6079	387.59	3.6005	377.497	3.6385	288.568
3.6024	387.599	3.606	377.436	3.6387	288.61
3.5976	387.609	3.614	377.385	3.6388	288.634
3.6009	387.618	3.6214	377.349	3.64	288.634
3.6065	387.628	3.6279	377.327	3.6411	288.612
3.6097	387.637	3.6324	377.318	3.6414	288.577
3.6122	387.647	3.6342	377.316	3.6414	288.536
3.6152	387.657	3.6328	377.317	3.6413	288.495
3.6179	387.669	3.6304	377.317	3.6414	288.454
3.6213	387.683	3.6287	377.318	3.6426	288.414
3.626	387.699	3.6299	377.321	3.6437	288.376
3.6313	387.717	3.6329	377.326	3.6439	288.343
3.6378	387.738	3.6345	377.333	3.6407	288.32
3.6439	387.76	3.636	377.342	3.6368	288.3
3.6494	387.783	3.6369	377.353	3.6339	288.281
3.6542	387.806	3.637	377.367	3.6356	288.262
3.6594	387.828	3.6376	377.383	3.6424	288.245
3.6668	387.849	3.6388	377.403	3.6483	288.229
3.6774	387.867	3.6394	377.429	3.6525	288.212
3.6901	387.883	3.6395	377.461	3.6558	288.197
3.6998	387.896	3.6398	377.499	3.6595	288.181
3.7009	387.906	3.6403	377.544	3.6654	288.167
3.6959	387.912	3.6413	377.595	3.6696	288.159
3.6919	387.915	3.6415	377.648	3.6753	288.16
3.6915	387.916	3.6385	377.701	3.6821	288.171
3.6931	387.915	3.6354	377.754	3.6966	288.193
3.695	387.913	3.6337	377.804	3.7006	288.225
3.6967	387.911	3.6315	377.852	3.6979	288.266
3.6984	387.909	3.6303	377.897	3.6958	288.318
3.7	387.908	3.6302	377.937	3.6994	288.382
3.702	387.908	3.6322	377.975	3.7006	288.455
3.7029	387.911	3.6351	378.01	3.7023	288.536
3.7026	387.916	3.6407	378.041	3.7044	288.622
3.7028	387.925	3.6496	378.069	3.7066	288.709
3.703	387.938	3.6571	378.094	3.708	288.791
3.7043	387.952	3.664	378.121	3.7096	288.863
3.7056	387.968	3.6647	378.154	3.7116	288.922
3.7061	387.986	3.6649	378.2	3.7134	288.967
3.7061	388.007	3.6726	378.268	3.715	289
3.706	388.032	3.6764	378.358	3.7163	289.023
3.7055	388.06	3.6741	378.463	3.7179	289.038
3.7056	388.088	3.6733	378.574	3.7199	289.048
3.7059	388.117	3.6741	378.688	3.7209	289.054
3.7071	388.144	3.676	378.802	3.7211	289.057
3.7084	388.172	3.6781	378.912	3.721	289.058
3.7074	388.198	3.6799	379.013	3.7209	289.058
3.7063	388.225	3.6818	379.095	3.7209	289.063
3.7059	388.25	3.6837	379.155	3.7209	289.073
3.7059	388.275	3.6846	379.194	3.7209	289.084
3.7074	388.3	3.6857	379.222	3.7211	289.096
3.7097	388.323	3.6868	379.244	3.722	289.112
3.711	388.346	3.6872	379.264	3.7185	289.132
3.7099	388.368	3.688	379.285	3.7137	289.155
3.7091	388.39	3.6893	379.307	3.7121	289.181
3.7089	388.412	3.691	379.33	3.7145	289.208
3.7105	388.437	3.6929	379.356	3.7198	289.234
3.7132	388.466	3.6948	379.392	3.7265	289.259
3.7163	388.501	3.6966	379.441	3.7303	289.281
3.7203	388.539	3.6983	379.494	3.733	289.302
3.7244	388.58	3.6995	379.548	3.7361	289.319
3.7287	388.621	3.7007	379.605	3.7433	289.332
3.7323	388.663	3.7028	379.664	3.7588	289.343
3.736	388.705	3.7056	379.724	3.7585	289.351
3.7394	388.744	3.7089	379.781	3.7566	289.36
3.7431	388.781	3.7122	379.836	3.7574	289.38
3.7474	388.817	3.7156	379.887	3.7602	289.42
3.7526	388.851	3.7192	379.934	3.7627	289.481
3.7574	388.883	3.7229	379.975	3.7651	289.558
3.7619	388.913	3.7265	380.01	3.7719	289.644
3.7657	388.941	3.7307	380.039	3.7736	289.734
3.7694	388.966	3.7382	380.061	3.7738	289.826
3.7737	388.987	3.7474	380.075	3.7753	289.919
3.7762	389.002	3.7521	380.082	3.7776	290.01
3.778	389.012	3.7537	380.079	3.7801	290.096
3.7806	389.015	3.7542	380.067	3.7822	290.173
3.7824	389.011	3.7546	380.046	3.784	290.236
3.7841	389.002	3.7555	380.018	3.7847	290.282
3.7861	388.988	3.755	379.988	3.7856	290.307
3.7885	388.972	3.7548	379.96	3.7868	290.316
3.7905	388.954	3.7564	379.941	3.7873	290.317
3.792	388.936	3.7586	379.939	3.7881	290.315
3.7937	388.917	3.7601	379.956	3.7894	290.312
3.7958	388.897	3.7617	379.989	3.7901	290.312
3.7976	388.878	3.7625	380.032	3.7901	290.315
3.7993	388.86	3.7639	380.076	3.79	290.321
3.8006	388.843	3.7647	380.103	3.79	290.331
3.8022	388.828	3.766	380.101	3.7909	290.345
3.8043	388.814	3.7671	380.072	3.7918	290.364
3.8055	388.801	3.7685	380.024	3.7928	290.388
3.8057	388.788	3.7696	379.96	3.7945	290.415
3.8058	388.777	3.7699	379.886	3.7955	290.444
3.8058	388.767	3.7705	379.81	3.797	290.474
3.8058	388.757	3.7717	379.742	3.7984	290.503
3.8063	388.748	3.7723	379.682	3.8004	290.53
3.8078	388.74	3.7713	379.625	3.8035	290.555
3.8086	388.733	3.7687	379.568	3.8096	290.577
3.8088	388.727	3.7669	379.51	3.8156	290.595
3.8088	388.725	3.7671	379.449	3.8172	290.609
3.8087	388.726	3.7721	379.386	3.8195	290.618
3.8088	388.73	3.7776	379.322	3.8234	290.622
3.8091	388.737	3.7809	379.258	3.8283	290.622
3.8105	388.748	3.7837	379.196	3.8326	290.618
3.8115	388.762	3.7873	379.139	3.8358	290.614
3.8123	388.779	3.7912	379.088	3.8384	290.619
3.8145	388.798	3.7951	379.049	3.8406	290.641
3.8171	388.818	3.8068	379.023	3.8426	290.683
3.8197	388.839	3.8253	379.011	3.8451	290.738
3.8228	388.861	3.8251	379.012	3.8481	290.8
3.8255	388.882	3.8193	379.026	3.8505	290.866
3.8275	388.903	3.8212	379.052	3.8527	290.935
3.8311	388.923	3.8282	379.087	3.855	291.005
3.8362	388.942	3.8339	379.134	3.8571	291.076
3.8421	388.96	3.8364	379.192	3.8587	291.142
3.8482	388.976	3.8361	379.261	3.8601	291.197
3.8542	388.99	3.8357	379.339	3.8614	291.245
3.8602	389.003	3.8378	379.425	3.8631	291.281
3.8669	389.013	3.8397	379.517	3.8641	291.294
3.8731	389.02	3.841	379.612	3.8644	291.282
3.8769	389.023	3.8423	379.706	3.8643	291.254
3.8803	389.023	3.844	379.796	3.8642	291.219
3.8822	389.02	3.8457	379.878	3.8649	291.18
3.8852	389.014	3.8472	379.949	3.8662	291.141
3.8909	389.005	3.8478	380.007	3.867	291.102
3.8923	388.993	3.8491	380.051	3.8679	291.063
3.8926	388.98	3.85	380.082	3.8674	291.026
3.8938	388.966	3.8515	380.102	3.8669	290.991
3.8958	388.951	3.8525	380.113	3.8653	290.959
3.8981	388.935	3.8527	380.116	3.8645	290.93
3.8995	388.918	3.8535	380.112	3.8657	290.903
3.9012	388.901	3.8547	380.103	3.8691	290.881
3.9034	388.885	3.8552	380.089	3.8737	290.861
3.9051	388.869	3.8552	380.071	3.878	290.844
3.9066	388.856	3.8558	380.05	3.8828	290.828
3.9086	388.844	3.8543	380.026	3.8869	290.812
3.9107	388.834	3.8503	380.002	3.8909	290.797
3.912	388.825	3.8473	379.979	3.8954	290.784
3.9136	388.819	3.8475	379.959	3.9	290.778
3.9144	388.814	3.8492	379.943	3.9043	290.781
3.9145	388.811	3.8504	379.93	3.9081	290.795
3.9151	388.81	3.8539	379.92	3.912	290.819
3.916	388.811	3.8609	379.916	3.9159	290.854
3.9152	388.814	3.8686	379.917	3.9202	290.898
3.9145	388.82	3.8744	379.923	3.924	290.949
3.9147	388.827	3.8751	379.932	3.9265	291.007
3.9163	388.837	3.8752	379.944	3.9284	291.071
3.9172	388.849	3.8759	379.96	3.9309	291.14
3.917	388.865	3.8774	379.987	3.9335	291.214
3.9156	388.883	3.8795	380.033	3.9359	291.287
3.916	388.904	3.8823	380.103	3.938	291.359
3.9169	388.928	3.8852	380.197	3.94	291.431
3.9185	388.954	3.8878	380.31	3.9411	291.501
3.918	388.982	3.8906	380.434	3.9423	291.564
3.9141	389.011	3.8937	380.568	3.9435	291.616
3.914	389.041	3.8969	380.71	3.9442	291.654
3.9162	389.071	3.8999	380.858	3.9457	291.678
3.9134	389.102	3.9028	381.01	3.9465	291.688
3.9106	389.133	3.9052	381.164	3.9466	291.687
3.9079	389.164	3.9074	381.31	3.9472	291.675
3.9149	389.193	3.9097	381.442	3.9485	291.655
3.9219	389.222	3.912	381.566	3.9492	291.629
3.9254	389.249	3.9144	381.686	3.9493	291.598
3.9279	389.274	3.9168	381.798	3.9492	291.566
3.9301	389.297	3.9185	381.899	3.9492	291.532
3.934	389.319	3.9201	381.989	3.9504	291.498
3.939	389.34	3.9219	382.065	3.9498	291.464
3.9437	389.359	3.9229	382.121	3.9431	291.433
3.9488	389.378	3.9244	382.151	3.9411	291.405
3.9543	389.395	3.9253	382.158	3.9439	291.382
3.9599	389.408	3.9256	382.147	3.9487	291.364
3.9653	389.418	3.9269	382.123	3.9544	291.352
3.9696	389.423	3.9278	382.093	3.9576	291.344
3.9735	389.424	3.929	382.06	3.9601	291.339
3.9786	389.421	3.93	382.024	3.9631	291.337
3.9826	389.418	3.9305	381.987	3.9663	291.338
3.9865	389.414	3.9318	381.949	3.9699	291.342
3.9902	389.41	3.9327	381.91	3.9733	291.352
3.9929	389.406	3.9341	381.872	3.9764	291.373
3.9945	389.401	3.9357	381.836	3.9797	291.406
3.9974	389.396	3.9374	381.8	3.9834	291.455
4.0019	389.39	3.939	381.767	3.9878	291.52
4.0066	389.384	3.9411	381.736	3.9919	291.599
4.0105	389.376	3.9436	381.705	3.9962	291.687
4.0144	389.367	3.9462	381.673	4.0002	291.781
4.0167	389.357	3.9493	381.639	4.0027	291.879
4.0183	389.344	3.9527	381.602	4.0044	291.979
4.0199	389.329	3.9578	381.565	4.0062	292.079
4.0215	389.313	3.9618	381.537	4.0076	292.179
4.0227	389.295	3.9647	381.525	4.0094	292.276
4.023	389.276	3.9684	381.533	4.0111	292.37
4.0233	389.258	3.9742	381.559	4.013	292.459
4.0248	389.24	3.9827	381.601	4.015	292.541
4.026	389.222	3.9894	381.656	4.0172	292.618
4.0278	389.206	3.994	381.716	4.019	292.689
4.0287	389.191	3.9973	381.774	4.0205	292.753
4.0303	389.178	3.9985	381.826	4.0209	292.811
4.0315	389.166	3.9992	381.873	4.0217	292.863
4.0318	389.156	3.9999	381.918	4.0229	292.906
4.0321	389.149	4.0003	381.961	4.0235	292.938
4.0325	389.145	4.0006	381.999	4.0236	292.947
[truncated: 12,069 more rows]
