# Supplementary material for: Manufacturing of high strength and high conductivity copper with laser powder bed fusion
Source: Nat Commun. 2024 Feb 12;15:1283. doi: 10.1038/s41467-024-45732-y (PMC10861549; doi:10.1038/s41467-024-45732-y)
Supplement: Supplementary file 3 — Source data [file 41467_2024_45732_MOESM3_ESM.zip › 429629_2_data_set_8610696_s82fdf/Source Data/Supporting_data_for_Supplementary_Table_1.xlsx]

## Sheet: Sheet1
L-PBF processing parameters
L-PBF processing parameters	Value	Unit
Laser power	375	W
Scanning speed	400	mm s-1
Layer thickness	30	µm
Hatch spacing	120	µm
Spot size	80	µm
Preheating temperature	200	°C
Oxygen concentration	<0.05	vol%
