# Supplementary material for: Manufacturing of high strength and high conductivity copper with laser powder bed fusion
Source: Nat Commun. 2024 Feb 12;15:1283. doi: 10.1038/s41467-024-45732-y (PMC10861549; doi:10.1038/s41467-024-45732-y)
Supplement: Supplementary file 3 — Source data [file 41467_2024_45732_MOESM3_ESM.zip › 429629_2_data_set_8610696_s82fdf/Source Data/Supporting_data_for_Supplementary_Table_2.xlsx]

## Sheet: Sheet1
Measured chemical compositions (in wt%) of the L-PBF fabricated pure Cu and 1.0LaB6-Cu
Specimen	La	B	O	Cu
Pure Cu	/	/	0.048	Bal.
1.0LaB6-Cu	0.73	0.3	0.014	Bal.
