# Supplementary material for: Manufacturing of high strength and high conductivity copper with laser powder bed fusion
Source: Nat Commun. 2024 Feb 12;15:1283. doi: 10.1038/s41467-024-45732-y (PMC10861549; doi:10.1038/s41467-024-45732-y)
Supplement: Supplementary file 3 — Source data [file 41467_2024_45732_MOESM3_ESM.zip › 429629_2_data_set_8610696_s82fdf/Source Data/Supporting_data_for_Supplementary_Table_3.xlsx]

## Sheet: Sheet1
Physical properties of commonly used ceramics
Ceramic	Wetting angle of liquid Cu on ceramics [°]	Melting temperature [°C]
Al2O3	128	2072
SiO2	128	1710
MgO	133	2852
Y2O3	140	2425
TiC	112	3100
ZrC	127	3532
HfC	134	3900
VC	50	2810
NbC	70	3490
TaC	78	3880
WC	30	2870
B4C	136	2445
TiN	155	2950
ZrN	148	2980
HfN	/	3387
NbN	150	2573
TaN	/	3093
TiB2	143	3230
ZrB2	142	3000
NbB2	131	3050
TaB2	77	3000
LaB6	71	2210
